# Supplementary material for: Comprehensive developmental somatic proteome atlas of Haemonchus contortus underpinned by a chromosome-scale genome and deep tandem mass spectrometry
Source: Parasit Vectors. 2025 Sep 24;18:379. doi: 10.1186/s13071-025-07050-0 (PMC12462265; doi:10.1186/s13071-025-07050-0)
Supplement: Supplementary file 1 — Additional file 1. Table S1. Complete list of proteins quantified in the Haemonchus contortus proteome of five different developmental stages/sexes (i.e. egg, third-stage larva [L3], fourth-stage larva [L4], adult female [Af] and adult male [Am]) [file 13071_2025_7050_MOESM1_ESM.xlsx]

## Sheet: Table S1
Table S1. Complete list of proteins quantified in the Haemonchus contortus proteome of five different developmental stages/sexes (i.e. egg, third-stage larva [L3], fourth-stage larva [L4], adult female [Af] and adult male [Am]).
		Egg					L3					L4					Af					Am
		Relative quantification**					Relative quantification**					Relative quantification**					Relative quantification**					Relative quantification**
Protein IDs	Description*	Replicate 1	Replicate 2	Replicate 3	Replicate 4	Identified in this stage	Replicate 1	Replicate 2	Replicate 3	Replicate 4	Identified in this stage	Replicate 1	Replicate 2	Replicate 3	Replicate 4	Identified in this stage	Replicate 1	Replicate 2	Replicate 3	Replicate 4	Identified in this stage	Replicate 1	Replicate 2	Replicate 3	Replicate 4	Identified in this stage
Hcon5G00000000004.1	ion transport	17.0833	16.9984	17.3296	0	N	15.3539	15.5646	15.8034	15.4373	Y	0	0	16.3127	0	N	15.6385	0	15.4724	0	N	15.7739	0	15.531	0	N
Hcon5G00000000008.1	Transfers the glycosyl residue from UDPUncharacterisedGlc to the nonUncharacterised reducing end of alphaUncharacterised1,4Uncharacterisedglucan	18.2545	18.3558	18.3374	18.3813	N	18.3816	18.3948	18.4171	18.4292	Y	17.5527	17.5263	17.5342	17.44	Y	18.7435	18.7597	18.7719	18.7241	Y	18.7571	18.748	18.7818	18.8215	Y
Hcon5G00000000019.2	Uncharacterised	0	16.7707	16.7052	0	N	16.1192	16.0417	16.3752	16.3653	Y	17.6238	17.4415	17.6183	17.5268	Y	16.6491	16.5421	16.5114	16.4784	Y	17.4315	17.4813	17.5577	17.4841	Y
Hcon5G00000000031.1	Immunoglobulin	16.3004	16.3703	16.4105	16.3639	N	18.8361	18.7954	18.7914	18.7736	Y	17.9823	18.0778	18.064	18.0798	Y	17.3329	17.2931	17.2914	17.2984	Y	17.6071	17.6488	17.5428	17.6484	Y
Hcon5G00000000044.1	TransthyretinUncharacterisedlike family	12.3044	0	0	12.2263	N	0	0	0	0	N	0	0	0	0	N	11.2743	0	11.1509	10.9679	Y	0	0	0	0	N
Hcon5G00000000047.1	Uncharacterised	13.4928	0	13.532	13.3701	N	13.8132	13.6317	13.6752	13.9063	Y	0	0	0	0	N	0	0	0	0	N	0	0	0	0	N
Hcon5G00000000049.2	Protein tyrosine kinase	14.7545	14.9292	14.924	14.9769	N	0	0	0	0	N	14.8824	14.8518	14.6525	14.6349	Y	13.522	0	0	13.1853	N	13.6369	0	0	0	N
Hcon5G00000000050.1	Major Facilitator Superfamily	14.3024	14.3872	14.3432	14.1511	N	14.0858	13.8697	13.8714	13.8452	Y	0	14.2328	14.1846	14.4833	Y	13.6551	13.6249	13.7159	13.6795	Y	14.5178	14.462	14.4224	14.3489	Y
Hcon5G00000000057.2	Zona pellucida (ZP) domain	0	0	0	0	N	17.8194	17.8322	17.9601	17.8268	Y	16.1126	16.3455	16.2794	16.1112	Y	16.4194	16.4917	16.363	16.3989	Y	16.6031	16.4162	16.5019	16.504	Y
Hcon5G00000000062.1	Spa2 homology domain (SHD) of GIT	15.4437	15.5175	15.5115	15.5107	Y	15.0562	15.0658	15.0624	15.053	Y	14.2605	14.2247	14.3163	14.2379	Y	14.0227	14.2083	14.0388	14.2362	Y	14.0248	13.5549	13.8661	13.6357	Y
Hcon5G00000000071.1	Belongs to the mitochondrial carrier (TC 2.A.29) family	0	14.9675	14.921	14.6056	Y	17.156	17.0777	17.2372	17.1937	Y	17.7843	17.786	17.6703	17.7043	Y	17.9267	17.9314	17.9518	17.9603	Y	18.3968	18.389	18.2629	18.3506	Y
Hcon5G00000000074.1	Predicted transmembrane and coiledUncharacterisedcoil 2 protein	14.9141	14.9864	14.89	14.8277	Y	15.4364	15.2009	15.3187	15.2472	Y	15.9436	15.8937	15.8794	15.7565	Y	15.7299	15.8736	15.6718	15.7612	Y	16.0176	16.0194	16.0519	16.0244	Y
Hcon5G00000000075.1	clathrin heavy chain binding	16.8447	16.8864	16.6609	16.8553	Y	0	13.3872	0	0	N	0	0	0	15.496	N	15.5816	15.436	0	15.6835	Y	15.4219	15.5389	15.6295	15.6055	Y
Hcon5G00000000076.1	LeucineUncharacterisedrich repeats, outliers	16.9035	16.9428	16.9089	16.9041	Y	17.505	17.5588	17.5452	17.5006	Y	16.2022	16.1516	16.1758	16.0949	Y	15.6898	15.7022	15.6484	15.6333	Y	16.0314	16.0719	15.9721	16.0949	Y
Hcon5G00000000077.1	Aspartyl/Asparaginyl betaUncharacterisedhydroxylase	0	0	0	0	N	17.7595	17.8095	17.7903	17.7166	Y	17.3161	17.4102	17.2432	17.3477	Y	16.9777	17.0592	16.9575	17.1621	Y	17.7154	17.8382	17.6462	17.5693	Y
Hcon5G00000000080.2	CytidylyltransferaseUncharacterisedlike	0	0	0	0	N	15.3577	0	15.2449	15.2288	Y	15.652	15.9866	15.892	16.1033	Y	15.8489	16.0321	15.9957	16.0698	Y	15.5907	0	15.5035	15.7661	Y
Hcon5G00000000081.1	Protein of unknown function, DUF612	17.519	17.5638	17.6165	17.5922	Y	19.9694	19.824	19.9008	19.9146	Y	19.89	19.8522	19.8712	19.8571	Y	18.811	18.7479	18.806	18.7756	Y	19.3611	19.419	19.3618	19.4078	Y
Hcon5G00000000084.1	PH domain	0	0	13.0789	0	N	14.7287	14.7222	14.6495	14.6273	Y	13.6653	13.8366	13.872	0	Y	0	12.7117	0	0	N	0	13.0486	13.3216	0	N
Hcon5G00000000088.2	GTPase activity	0	0	0	0	N	0	0	0	0	N	0	0	0	0	N	15.1113	15.2385	15.2834	15.2035	Y	0	0	0	0	N
Hcon5G00000000092.1	MFS/sugar transport protein	14.155	14.2217	0	14.2255	Y	0	0	12.8995	0	N	0	14.7008	14.1053	14.5549	Y	15.6887	15.7472	15.829	15.7294	Y	15.6111	15.5437	15.478	15.3313	Y
Hcon5G00000000097.1	Belongs to the arginase family	17.8246	17.881	17.7506	17.789	Y	15.4063	15.4146	15.4038	15.3707	Y	19.1067	19.045	19.2226	19.1683	Y	18.663	18.5495	18.6241	18.5815	Y	17.5136	17.3106	17.375	17.3825	Y
Hcon5G00000000098.1	Uncharacterised	13.2194	13.2773	13.1284	13.3124	Y	13.0072	12.9407	13.1962	13.1121	Y	12.3714	12.3842	12.8469	11.694	Y	12.5346	12.3929	12.1365	12.219	Y	12.4157	12.0953	12.2789	11.8741	Y
Hcon5G00000000100.1	c4 zinc finger in nuclear hormone receptors	0	0	0	0	N	13.0444	12.9572	13.3107	13.5446	Y	0	0	0	0	N	0	0	0	0	N	0	0	0	0	N
Hcon5G00000000101.1	Uncharacterised	14.0682	14.0477	14.1873	13.9171	Y	13.8885	13.9362	13.7161	13.8271	Y	15.0733	15.1391	15.2221	15.3736	Y	14.5059	14.4193	14.2942	14.3221	Y	15.3199	15.2085	15.1685	15.2478	Y
Hcon5G00000000110.2	Endoplasmic ReticulumUncharacterisedGolgi Intermediate Compartment (ERGIC)	0	0	14.824	14.7816	N	0	0	0	0	N	17.21	17.2657	17.2431	17.2286	Y	16.92	16.9297	16.8906	16.9427	Y	17.2718	17.2789	17.2534	17.2134	Y
Hcon5G00000000112.2	Uncharacterised	15.4386	15.6954	15.7414	0	Y	0	0	0	0	N	0	0	0	0	N	0	0	0	0	N	0	0	0	0	N
Hcon5G00000000119.1	Dipeptidyl peptidase IV (DPP IV) NUncharacterisedterminal region	0	0	0	0	N	13.5568	13.7628	13.7669	13.8466	Y	13.6336	13.8155	13.7033	13.8019	Y	0	0	0	0	N	13.7303	13.9202	13.3714	13.2298	Y
Hcon5G00000000123.2	Uncharacterised	0	0	0	0	N	17.5268	17.664	17.6883	17.65	Y	0	0	0	0	N	0	0	0	0	N	0	0	0	0	N
Hcon5G00000000125.1	RHO protein GDP dissociation inhibitor	19.8669	19.8448	19.779	19.8435	Y	19.3289	19.4006	19.3682	19.3314	Y	19.0311	18.8603	18.9618	18.8889	Y	19.1068	19.0836	19.1359	19.1353	Y	18.7001	18.7314	18.7033	18.689	Y
Hcon5G00000000126.3	GAT domain	15.7278	15.7104	15.6882	15.6991	Y	17.7189	17.8216	17.7716	17.797	Y	17.2302	17.0394	17.062	17.0569	Y	16.8824	16.9383	16.8816	16.8516	Y	16.8455	16.8963	16.7917	16.7363	Y
Hcon5G00000000127.1	ThioredoxinUncharacterisedlike domain	22.618	22.5733	22.5724	22.5762	Y	20.6392	20.6	20.622	20.6271	Y	23.6307	23.6847	23.7873	23.6964	Y	22.6517	22.7332	22.6702	22.6962	Y	22.73	22.7317	22.7124	22.7225	Y
Hcon5G00000000128.1	Catalyzes the phosphorylation of DUncharacterisedfructose 6Uncharacterisedphosphate to fructose 1,6Uncharacterisedbisphosphate by ATP, the first committing step of glycolysis	18.3137	18.368	18.3797	18.3957	Y	20.875	20.8614	20.9125	20.878	Y	21.0606	21.1034	21.0763	21.1221	Y	21.0799	21.0608	21.0901	21.1048	Y	21.2975	21.3112	21.2895	21.3388	Y
Hcon5G00000000131.1	thiolUncharacteriseddependent ubiquitinUncharacterisedspecific protease activity	19.9063	19.9513	19.9252	19.9511	Y	19.6739	19.6713	19.7059	19.7435	Y	19.3498	19.4215	19.3722	19.4343	Y	18.9678	18.9605	18.9418	18.9514	Y	19.018	19.061	19.0568	19.0856	Y
Hcon5G00000000133.1	Uncharacterised	0	14.0576	14.2599	0	N	18.1674	18.0935	18.1379	18.1273	Y	0	0	0	0	N	0	0	0	0	N	0	0	0	0	N
Hcon5G00000000136.1	nitric oxide mediated signal transduction	0	0	0	0	N	15.0045	15.0906	14.816	0	Y	0	0	0	0	N	0	0	0	0	N	15.194	15.0027	14.9861	15.291	Y
Hcon5G00000000137.1	Domain present in VPSUncharacterised27, Hrs and STAM	0	0	0	0	N	14.4412	14.2296	14.2529	14.1967	Y	0	0	0	0	N	0	0	0	0	N	0	0	0	0	N
Hcon5G00000000141.2	Phosphoribosyl synthetaseUncharacterisedassociated domain	18.6332	18.6763	18.7122	18.7649	Y	17.3508	17.2852	17.3146	17.2467	Y	17.6505	17.7386	17.8084	17.7286	Y	18.496	18.4873	18.5275	18.5943	Y	18.5929	18.6716	18.657	18.6576	Y
Hcon5G00000000145.2	Belongs to the TRAFAC class myosinUncharacterisedkinesin ATPase superfamily. Myosin family	17.4972	17.5083	17.4705	17.5291	Y	17.547	17.5828	17.5852	17.5905	Y	18.8704	18.8062	18.8564	18.8501	Y	19.6796	19.6481	19.6961	19.6635	Y	19.0784	19.1043	19.0961	19.0632	Y
Hcon5G00000000153.1	Guanine nucleotide exchange factor for Rho/Rac/Cdc42Uncharacterisedlike GTPases	20.0834	20.0939	20.0217	19.9727	Y	17.3955	18.0952	17.7497	17.5641	Y	0	0	18.8942	0	N	18.8492	18.8793	18.7299	19.0052	Y	18.323	18.6597	18.4919	18.6156	Y
Hcon5G00000000158.2	D domain of betaUncharacterisedTrCP	14.8411	14.8802	14.8666	14.8376	Y	14.166	14.0713	14.2059	14.1261	Y	14.5539	14.6596	14.7318	14.8317	Y	13.6052	13.5283	13.8099	13.5893	Y	13.5625	13.6349	13.5676	13.4782	Y
Hcon5G00000000163.1	meiotic chromosome condensation	16.6492	16.8378	16.7737	16.8735	Y	0	0	0	0	N	12.8706	13.5861	13.6684	12.8317	Y	13.8282	14.1254	14.0915	13.984	Y	13.0009	0	0	12.7958	N
Hcon5G00000000164.1	Uncharacterised	19.7204	19.7014	19.7263	20.5267	Y	0	17.836	19.0763	18.2103	Y	0	17.8867	0	0	N	0	0	0	0	N	0	0	0	0	N
Hcon5G00000000165.1	Belongs to the complex I 49 kDa subunit family	18.9339	18.9958	18.9393	19.0086	Y	19.2807	19.272	19.2875	19.3839	Y	20.231	20.2544	20.3454	20.2032	Y	20.2315	20.2791	20.4546	20.3908	Y	20.2445	20.2731	20.3166	20.242	Y
Hcon5G00000000166.1	Ribosome associated membrane protein RAMP4	17.6211	17.664	0	17.6794	Y	15.5431	0	0	0	N	17.0793	16.9814	17.1368	17.1109	Y	18.2133	18.2979	18.4686	0	Y	0	18.16	18.0976	18.0879	Y
Hcon5G00000000167.1	RWD domainUncharacterisedcontaining protein	14.9783	14.7974	14.9429	15.0613	Y	0	0	0	0	N	0	15.8053	0	15.559	N	14.4707	14.3075	14.4459	14.4362	Y	14.2801	14.1408	13.7363	13.7931	Y
Hcon5G00000000169.1	mTERF	14.9819	15.0592	14.8779	14.9938	Y	13.1679	13.3207	13.0297	13.2286	Y	0	13.2392	0	0	N	13.6915	13.472	13.7786	13.6523	Y	12.6417	0	12.137	12.9858	Y
Hcon5G00000000176.1	Probably plays a role in facilitating the assembly of multimeric protein complexes inside the ER	23.9622	23.8764	23.8906	23.9029	Y	22.1098	22.1809	22.1507	22.1687	Y	23.8419	23.8638	23.8368	23.8405	Y	23.4012	23.409	23.41	23.4261	Y	23.8244	23.8187	23.8943	23.9065	Y
Hcon5G00000000177.1	Band 4.1 homologues	0	0	0	0	N	15.8541	15.8652	15.9967	15.9409	Y	0	0	0	0	N	0	0	0	0	N	0	0	0	0	N
Hcon5G00000000179.2	MyosinUncharacterisedbinding striated muscle assembly central	16.6083	16.5879	16.565	16.5712	Y	17.7041	17.7375	17.6843	17.7434	Y	17.7264	17.7743	17.7575	17.7189	Y	17.4171	17.4682	17.4627	17.4856	Y	17.4733	17.4769	17.5129	17.5218	Y
Hcon5G00000000180.2	Cell surface proteoglycan	0	0	0	0	N	0	0	0	0	N	12.133	12.2226	11.8719	12.2924	Y	0	0	0	0	N	0	0	0	0	N
Hcon5G00000000185.1	Sad1 / UNCUncharacterisedlike CUncharacterisedterminal	14.8003	14.8985	14.9307	14.9898	Y	0	0	0	0	N	0	0	0	0	N	0	0	0	0	N	0	0	0	0	N
Hcon5G00000000186.1	Glycosyltransferase family 28 CUncharacterisedterminal domain	0	0	0	0	N	18.9557	19.0013	19.0243	18.9945	Y	0	0	0	0	N	0	0	0	0	N	0	0	0	0	N
Hcon5G00000000189.4	ATPase activity, coupled to transmembrane movement of substances	15.7563	13.2128	0	15.7063	Y	17.056	17.0553	16.9963	16.9747	Y	16.2981	16.2544	16.3209	16.1961	Y	15.5062	15.685	15.5025	15.4744	Y	15.5546	15.346	15.5344	15.4325	Y
Hcon5G00000000191.1	Uncharacterised	12.6196	11.7731	12.3618	12.35	Y	0	0	0	0	N	0	0	0	0	N	0	0	0	0	N	0	0	0	0	N
Hcon5G00000000192.1	Uncharacterised	0	0	0	0	N	14.1166	14.1162	14.0142	14.1789	Y	14.7786	14.8814	14.7764	14.664	Y	13.3252	13.3942	13.2212	13.159	Y	13.7525	13.7871	13.8231	13.59	Y
Hcon5G00000000194.2	Uncharacterised	0	0	0	0	N	17.5223	17.4162	17.5744	17.4447	Y	17.0585	17.3226	17.0538	17.1221	Y	16.2785	16.1483	16.2438	16.0592	Y	17.0899	17.057	17.0227	16.9896	Y
Hcon5G00000000197.1	Galectin	0	0	0	0	N	0	0	0	0	N	19.9962	19.9604	19.9288	19.9832	Y	19.8912	19.8484	19.8214	19.7891	Y	18.8469	18.8493	18.8902	18.8835	Y
Hcon5G00000000198.1	Galectin	0	0	0	0	N	15.8835	16.162	16.5137	16.4608	Y	0	0	0	0	N	0	0	0	0	N	0	0	0	0	N
Hcon5G00000000201.1	regulation of muscle system process	0	12.8992	0	0	N	20.7642	20.7882	20.7518	20.7677	Y	23.3969	23.2541	23.4042	23.3438	Y	22.9434	22.9044	22.9237	22.8953	Y	24.1427	24.2281	24.1772	24.1828	Y
Hcon5G00000000203.1	Belongs to the mitochondrial carrier (TC 2.A.29) family	12.612	0	0	0	N	16.6532	16.5593	16.5019	16.5448	Y	17.4658	17.4938	17.6736	17.5623	Y	18.0777	17.9949	18.0041	18.0228	Y	18.333	18.3341	18.3365	18.285	Y
Hcon5G00000000207.1	Uncharacterised	19.2984	19.3297	19.283	19.3245	Y	0	0	0	0	N	0	0	0	0	N	17.6208	17.0225	17.7685	17.2358	Y	15.4621	15.5927	15.8125	15.4981	Y
Hcon5G00000000209.1	pyridoxalUncharacteriseddependent decarboxylase	0	0	0	0	N	15.3199	15.1838	15.0332	15.2993	Y	17.4042	17.526	17.4255	17.4751	Y	17.0007	16.9716	17.0184	16.8954	Y	18.1367	18.0244	18.0051	18.1018	Y
Hcon5G00000000210.1	ATP hydrolysis coupled cation transmembrane transport	14.9372	15.1705	15.0949	14.9921	Y	14.5329	14.3186	14.1497	14.303	Y	15.3883	15.4233	15.217	15.317	Y	15.3347	15.2143	15.3918	15.4252	Y	15.3629	15.3617	15.1908	15.2203	Y
Hcon5G00000000211.1	Protein tyrosine kinase	15.2552	15.3477	15.3637	15.3215	Y	14.2521	14.0908	14.0354	14.27	Y	13.7697	13.7692	0	13.8383	Y	0	13.2687	12.9785	13.2298	Y	12.8207	12.9745	0	13.0455	Y
Hcon5G00000000214.1	Belongs to the PI3 PI4Uncharacterisedkinase family	13.6441	14.0599	14.1524	14.2354	Y	14.0573	13.9267	14.0875	14.1522	Y	14.6676	14.6007	15.1609	14.8112	Y	14.1021	14.1551	14.1941	14.1728	Y	14.2898	14.1568	14.092	14.0793	Y
Hcon5G00000000215.2	epithelium development	12.9847	13.1019	13.1303	0	Y	17.6592	17.6385	17.6881	17.6491	Y	15.8032	15.9248	15.8197	15.7765	Y	16.1201	16.1615	16.1345	16.1584	Y	15.8303	15.6574	15.7776	15.6474	Y
Hcon5G00000000217.2	Golgi casein kinase, CUncharacterisedterminal, Fam20	15.1365	15.2246	15.2883	15.1668	Y	0	0	0	0	N	16.1699	16.21	16.1948	16.0299	Y	15.5679	15.7508	15.5374	15.5852	Y	15.0558	15.259	15.1365	15.1763	Y
Hcon5G00000000222.7	Belongs to the two pore domain potassium channel (TC 1.A.1.8) family	0	0	0	0	N	14.1427	13.8848	13.9825	13.743	Y	0	0	0	0	N	0	0	0	0	N	0	0	0	0	N
Hcon5G00000000225.3	Domain always found upstream of DENN domain, found in a variety of signalling proteins	14.2308	14.2331	14.5123	14.5339	Y	15.148	14.9756	15.0057	15.2128	Y	14.8062	14.8168	14.7705	0	Y	15.1336	14.8146	14.6061	14.8018	Y	0	0	0	0	N
Hcon5G00000000226.3	Uncharacterised	16.56	16.1225	16.6988	16.4006	Y	15.1289	14.8526	15.1277	14.7897	Y	14.4678	15.1295	14.883	15.2026	Y	14.3729	14.5033	14.5081	14.3441	Y	14.3125	14.2668	13.7492	13.9066	Y
Hcon5G00000000227.1	Belongs to the FBPase class 1 family	12.708	0	0	12.7112	N	16.6967	16.7077	16.7493	16.7899	Y	17.2275	17.4355	17.4064	17.3152	Y	18.0187	18.0618	18.0204	18.0357	Y	18.4437	18.4619	18.4519	18.2956	Y
Hcon5G00000000228.1	Belongs to the FBPase class 1 family	20.0385	19.9872	19.9456	20.0432	Y	20.0407	19.8987	20.0675	19.9443	Y	20.8969	20.8452	20.904	20.8567	Y	22.7494	22.6964	22.7882	22.8088	Y	22.3479	22.3355	22.3633	22.3692	Y
Hcon5G00000000244.1	FAD dependent oxidoreductase	0	0	0	0	N	13.5052	14.1794	13.7288	13.1901	Y	17.341	17.478	17.3436	17.373	Y	16.3073	16.2075	16.217	16.2975	Y	17.1142	16.9132	16.8743	17.0844	Y
Hcon5G00000000245.3	Ras family	0	0	0	0	N	14.5059	14.3674	14.6612	14.6528	Y	0	0	0	0	N	0	0	0	0	N	0	0	0	0	N
Hcon5G00000000248.2	EukaryoticUncharacterisedtype carbonic anhydrase	0	0	0	0	N	16.0537	16.1378	16.1618	16.0126	Y	16.4515	16.5281	16.2973	16.4418	Y	16.4286	16.5422	16.3526	16.4357	Y	16.7284	16.688	16.6552	16.6482	Y
Hcon5G00000000249.1	ATP binding	15.1487	15.0902	15.0335	14.9092	Y	0	0	0	0	N	0	0	0	0	N	14.6081	14.3726	0	14.1013	Y	0	0	13.6882	0	N
Hcon5G00000000251.1	ER lumen protein retaining receptor	12.9675	12.8845	13.0533	13.2589	Y	0	12.1583	13.3363	13.3473	Y	13.3517	13.0446	13.956	13.732	Y	14.2585	14.1683	14.2148	14.3373	Y	14.5302	15.0391	14.7814	14.821	Y
Hcon5G00000000252.1	dimethylaminohydrolase 1	13.8394	13.7997	13.7881	13.8399	Y	17.3792	17.2654	17.3235	17.3236	Y	14.7099	14.7173	14.7663	14.8934	Y	14.3326	14.4154	14.3766	14.301	Y	14.6952	14.8077	14.866	14.8049	Y
Hcon5G00000000253.1	Uncharacterized conserved protein CG6151UncharacterisedP	0	0	13.545	0	N	15.1124	15.1996	0	15.1482	Y	14.8758	15.1321	0	14.4053	Y	0	0	0	0	N	0	0	0	15.7553	N
Hcon5G00000000254.4	bromo domain	15.6595	15.5651	15.6385	15.5653	Y	15.6418	15.6608	15.5893	15.7249	Y	0	13.6027	13.2938	13.371	Y	12.2851	12.4482	12.9951	12.6778	Y	12.4041	0	11.7524	12.5078	Y
Hcon5G00000000255.2	Belongs to the monovalent cation proton antiporter 1 (CPA1) transporter (TC 2.A.36) family	14.6402	0	0	0	N	15.4021	15.4229	15.4791	15.4508	Y	0	15.5061	15.4916	0	N	0	14.7	14.7344	14.7409	Y	15.7453	15.5917	15.6616	15.6046	Y
Hcon5G00000000258.1	Immunoglobulin C1Uncharacterisedset domain	0	0	0	0	N	0	0	0	0	N	14.2641	0	14.2503	14.1453	Y	11.6553	0	0	0	N	0	0	12.9313	0	N
Hcon5G00000000261.1	Uncharacterised	0	0	0	0	N	20.0295	19.9641	19.8396	20.0474	Y	0	0	0	0	N	0	0	0	0	N	0	0	0	0	N
Hcon5G00000000266.1	Acts with saxUncharacterised2 to restrict the growth of both primary and secondary neurites. Regulates mechanosensory tiling by controlling the termination point of sensory dendrites	14.8024	14.5861	14.5344	14.9708	Y	15.5304	15.5702	15.5256	15.5357	Y	0	0	0	0	N	0	0	0	14.364	N	0	0	0	0	N
Hcon5G00000000268.1	Structural component of the gap junctions	0	0	12.647	0	N	13.7433	13.6835	13.7403	13.588	Y	0	0	0	0	N	13.0509	0	0	0	N	0	0	12.5571	12.3464	N
Hcon5G00000000272.1	Mob1/phocein family	0	0	0	0	N	15.8242	15.5248	15.6905	15.5816	Y	0	0	0	0	N	0	0	12.6815	0	N	0	0	0	0	N
Hcon5G00000000275.1	Uncharacterised	0	0	0	0	N	16.0895	16.0874	16.0917	15.907	Y	0	0	0	0	N	0	0	14.8019	0	N	0	0	14.9681	0	N
Hcon5G00000000276.1	Immunoglobulin	16.4831	16.4508	16.4269	16.4012	Y	16.2293	16.1986	16.0727	16.1507	Y	0	0	0	0	N	0	0	0	0	N	0	0	0	0	N
Hcon5G00000000278.1	WD40 repeats	13.5191	13.464	13.5976	13.47	Y	13.3666	13.3817	13.3282	13.4092	Y	0	12.8117	12.4933	12.5788	Y	12.7821	12.8608	12.7791	12.6364	Y	0	12.3974	12.4692	12.5701	Y
Hcon5G00000000283.1	Belongs to the classUncharacterisedIV pyridoxalUncharacterisedphosphateUncharacteriseddependent aminotransferase family	13.3368	13.3426	13.3455	13.4569	Y	17.1241	17.1617	17.1667	17.1174	Y	14.778	0	14.4814	14.7014	Y	16.2069	16.1331	16.1358	16.251	Y	14.3601	14.5594	14.6564	14.5592	Y
Hcon5G00000000284.1	Catalyzes the cleavage of LUncharacterisedkynurenine (LUncharacterisedKyn) and LUncharacterised3Uncharacterised hydroxykynurenine (LUncharacterised3OHKyn) into anthranilic acid (AA) and 3Uncharacterised hydroxyanthranilic acid (3UncharacterisedOHAA), respectively	13.4427	13.6298	13.4857	13.6876	Y	19.5844	19.6223	19.6276	19.6678	Y	15.736	15.9547	15.8801	15.8633	Y	16.2055	16.201	16.2318	16.1964	Y	16.3195	16.3669	16.3273	16.4438	Y
Hcon5G00000000285.2	DUF1943	28.4891	28.1255	27.9045	27.8036	Y	18.9868	18.7712	18.7052	18.6001	Y	19.8166	19.8696	19.782	19.738	Y	24.8612	24.8667	24.8718	24.8919	Y	22.4791	22.4654	22.4734	22.4229	Y
Hcon5G00000000286.1	NAD(P) transhydrogenase beta subunit	20.5098	20.534	20.5309	20.5391	Y	18.6984	18.6726	18.7211	18.6877	Y	20.2614	20.297	20.263	20.2432	Y	20.5596	20.573	20.6115	20.6382	Y	20.2165	20.1992	20.1764	20.2455	Y
Hcon5G00000000287.2	Uncharacterised	15.4337	15.342	15.4012	15.3137	Y	17.2701	17.3674	17.3098	17.4072	Y	16.8031	16.8552	16.8881	16.7819	Y	16.6106	16.6526	16.6156	16.6251	Y	17.2515	17.2552	17.3036	17.2798	Y
Hcon5G00000000288.1	Uncharacterised	0	0	0	0	N	16.896	16.995	17.0595	16.9004	Y	17.1634	17.0819	17.0627	17.1195	Y	16.9969	16.9634	16.9382	17.1366	Y	17.6436	17.6546	17.7269	17.7762	Y
Hcon5G00000000297.1	Secreted protein acidic and rich in cysteine Ca binding region	0	0	0	0	N	18.3888	18.3588	18.3776	18.3463	Y	16.5527	16.5402	16.6137	16.3393	Y	16.5047	16.4795	16.5058	16.4786	Y	16.5202	16.468	16.4272	16.5095	Y
Hcon5G00000000307.1	Strabismus protein	13.3772	13.8784	14.0221	13.8133	Y	0	0	0	0	N	0	0	0	0	N	0	0	0	0	N	0	0	0	0	N
Hcon5G00000000309.1	PMPUncharacterised22/EMP/MP20/Claudin tight junction	0	0	14.4703	0	N	19.6864	19.7871	19.8272	19.8655	Y	16.5753	16.3359	16.3877	16.527	Y	16.4136	16.5026	16.4496	16.5365	Y	17.2284	17.1132	17.0999	17.2364	Y
Hcon5G00000000312.1	Uncharacterised	0	0	0	0	N	17.5872	17.823	17.8871	17.7205	Y	0	0	0	0	N	15.7042	0	0	0	N	15.1264	16.7794	0	0	N
Hcon5G00000000314.1	Uncharacterised	0	0	0	0	N	19.316	19.2765	19.286	19.3408	Y	15.0572	15.3781	14.801	15.0214	Y	14.9216	14.8894	15.003	14.9642	Y	15.6151	15.718	15.5929	15.585	Y
Hcon5G00000000318.1	Uncharacterised	14.6161	14.5039	14.8668	14.5911	Y	0	0	0	0	N	14.9331	0	0	14.9685	N	14.8034	14.6103	14.4973	14.6242	Y	14.7629	0	14.799	0	N
Hcon5G00000000319.1	5' nucleotidase family	14.714	14.7714	14.7573	14.6553	Y	17.9265	18.0172	17.9813	17.9799	Y	16.5514	16.6097	16.6008	16.6354	Y	15.858	15.7357	15.6838	15.7422	Y	16.2473	16.3207	16.2589	16.25	Y
Hcon5G00000000322.1	RIGUncharacterisedI binding	15.3846	15.383	15.5495	15.5472	Y	15.7923	15.6793	15.8328	15.7106	Y	14.5861	14.6332	14.5322	14.2907	Y	13.8567	13.9898	13.6916	0	Y	14.0394	14.1295	13.8684	0	Y
Hcon5G00000000325.1	Uncharacterised	0	0	0	0	N	0	14.9549	15.0365	15.5421	Y	0	0	0	0	N	0	0	0	0	N	0	0	0	0	N
Hcon5G00000000326.1	DNA damageUncharacterisedregulated autophagy modulator protein	0	0	0	0	N	0	13.8517	0	13.9653	N	0	0	0	0	N	15.6688	0	15.7451	15.883	Y	0	15.809	15.9757	15.7776	Y
Hcon5G00000000329.1	Crustacean CHH/MIH/GIH neurohormone family	0	0	0	0	N	14.7785	15.0966	14.9281	14.9407	Y	0	0	0	0	N	0	0	0	0	N	0	0	0	0	N
Hcon5G00000000331.1	Uncharacterised	13.4857	13.4777	13.7925	13.614	Y	0	12.3436	0	0	N	14.6744	14.6321	14.6518	14.7446	Y	13.1669	13.0545	12.9283	12.928	Y	13.9368	14.057	13.8942	13.9891	Y
Hcon5G00000000332.1	catalytic activity	18.7001	18.7041	18.714	18.7109	Y	18.4347	18.4126	18.439	18.4214	Y	16.0456	15.9912	15.8128	15.9685	Y	17.7196	17.7039	17.744	17.7149	Y	15.596	15.7045	15.7325	15.697	Y
Hcon5G00000000339.1	Belongs to the eIFUncharacterised2B alpha beta delta subunits family. MtnA subfamily	15.1531	15.137	15.2505	15.1454	Y	14.7426	14.6556	14.6788	14.8501	Y	15.1859	15.0307	15.0814	15.0506	Y	15.913	16.0045	15.8669	16.0024	Y	15.2447	15.2409	15.2064	15.1284	Y
Hcon5G00000000340.1	Acyltransferase	17.9076	17.8276	17.9126	17.8793	Y	17.5079	17.5795	17.5644	17.544	Y	17.191	17.2992	17.0644	17.2134	Y	17.1933	17.0749	17.1817	17.1641	Y	16.7208	16.7053	16.6444	16.6535	Y
Hcon5G00000000342.1	Belongs to the small heat shock protein (HSP20) family	17.9899	18.0394	18.0435	17.9087	Y	22.0544	22.0012	22.0178	21.9868	Y	16.9886	16.7902	16.7887	16.9339	Y	20.6649	20.65	20.6142	20.6743	Y	19.8929	19.984	19.9475	19.9099	Y
Hcon5G00000000349.1	Sad1 / UNCUncharacterisedlike CUncharacterisedterminal	14.4802	14.5674	14.6351	14.4831	Y	18.3651	18.2912	18.3377	18.3125	Y	14.8497	0	15.0452	0	N	13.7165	13.5151	0	13.6622	Y	13.7084	13.9515	13.6745	13.8903	Y
Hcon5G00000000357.1	Conserved region in glutamate synthase	17.8186	17.8498	17.8618	17.8436	Y	16.8742	16.8843	16.8856	16.8616	Y	15.749	15.7338	15.6095	15.8335	Y	15.2949	15.3077	15.2378	15.3587	Y	15.6409	15.6587	15.6147	15.5716	Y
Hcon5G00000000358.1	Uncharacterised	0	0	0	0	N	0	15.3391	15.5008	15.1021	Y	0	0	0	0	N	0	0	0	0	N	0	0	0	0	N
Hcon5G00000000359.1	Uncharacterised	0	0	0	0	N	16.9158	16.9916	16.8096	17.0549	Y	0	0	0	0	N	0	0	0	0	N	0	0	0	0	N
Hcon5G00000000360.1	Uncharacterised	0	0	0	0	N	17.9063	17.9299	17.8636	17.7773	Y	0	0	0	0	N	13.8664	0	0	13.8627	N	0	0	14.6986	14.787	N
Hcon5G00000000361.1	Uncharacterized conserved protein H4 (DUF2046)	17.1707	17.1693	17.1813	17.1963	Y	14.7447	14.6705	14.8005	14.7038	Y	15.9544	15.8768	15.7913	16.3171	Y	15.5025	15.5493	15.3804	15.4632	Y	15.5782	15.6569	15.7235	15.6751	Y
Hcon5G00000000367.1	Uncharacterised	0	0	0	0	N	15.1866	15.0881	15.1054	15.002	Y	0	0	0	0	N	0	0	0	0	N	0	0	0	0	N
Hcon5G00000000369.1	Regulatory subunit of type II PKA RUncharacterisedsubunit	11.2996	11.0906	11.2938	10.9075	Y	19.6754	19.6969	19.7743	19.5858	Y	18.5724	18.525	18.5882	18.4862	Y	18.0799	18.0483	18.0039	18.0614	Y	18.5927	18.5831	18.553	18.5446	Y
Hcon5G00000000371.2	Immunoglobulin like	16.045	16.1084	16.0925	16.1282	Y	0	0	0	0	N	0	0	0	0	N	0	0	0	0	N	0	0	0	0	N
Hcon5G00000000374.1	Uncharacterised	0	0	0	0	N	0	0	0	0	N	14.4709	14.578	14.6315	14.5967	Y	13.0564	12.1117	12.7783	0	Y	0	0	0	0	N
Hcon5G00000000375.1	Type I phosphodiesterase / nucleotide pyrophosphatase	0	0	0	0	N	20.6284	20.6729	20.6674	20.7111	Y	17.5988	17.6403	17.7068	17.6684	Y	18.021	18.098	18.1931	18.1104	Y	18.4809	18.4966	18.4824	18.4645	Y
Hcon5G00000000380.1	Protein phosphatase 1 regulatory subunit	0	0	0	0	N	15.12	15.2031	15.1684	15.1652	Y	15.6095	15.7325	15.4596	15.6437	Y	15.4763	15.5366	15.4688	15.4877	Y	15.6398	15.5485	15.6445	15.6787	Y
Hcon5G00000000381.2	Uncharacterised	0	0	0	0	N	0	0	0	0	N	17.705	17.3715	17.7697	17.5935	Y	18.2928	18.2374	18.1915	18.1374	Y	18.5251	18.4689	18.3522	18.2928	Y
Hcon5G00000000384.1	PGAP1Uncharacterisedlike protein	12.3842	12.3722	12.1985	12.384	Y	13.0117	13.0316	13.1208	12.9005	Y	0	0	0	0	N	12.3599	11.7895	12.0262	11.9479	Y	11.9636	11.8705	12.0811	12.37	Y
Hcon5G00000000385.2	Uncharacterised	0	0	0	0	N	0	0	0	0	N	13.7148	14.6246	0	0	N	14.4405	14.1471	14.0339	14.3018	Y	14.7954	14.5953	14.5495	14.4711	Y
Hcon5G00000000389.1	LLGL2	14.6529	14.8128	14.88	14.8222	Y	16.0861	16.1115	16.0307	16.1073	Y	16.3521	16.3527	16.2979	16.2597	Y	16.427	16.4036	16.3603	16.3809	Y	16.45	16.454	16.4069	16.4328	Y
Hcon5G00000000391.1	Tetraspanin family	0	0	0	0	N	20.026	20.0418	19.9854	20.0311	Y	17.7635	17.737	17.703	17.6266	Y	17.8016	17.8182	17.9012	17.8211	Y	18.71	18.6356	18.7064	18.5715	Y
Hcon5G00000000392.1	Uncharacterised	0	0	0	0	N	17.1284	17.1586	17.1862	17.2186	Y	15.3655	15.3946	15.5384	15.6276	Y	15.2079	15.2896	15.3946	15.2287	Y	16.2272	16.322	16.2365	16.2588	Y
Hcon5G00000000394.2	Uncharacterised	0	0	0	0	N	16.6528	16.6719	16.6595	0	Y	0	16.1374	0	0	N	0	0	0	16.3228	N	16.5501	0	16.6076	16.4682	Y
Hcon5G00000000396.1	Uncharacterised	0	0	0	0	N	16.0708	16.1532	16.0837	16.1344	Y	0	0	0	0	N	15.2814	15.1777	14.7708	0	Y	0	15.1729	0	0	N
Hcon5G00000000397.1	Uncharacterised	13.8284	13.9906	0	13.928	Y	0	0	0	0	N	0	0	0	0	N	0	0	0	0	N	0	0	0	0	N
Hcon5G00000000399.2	hydrolase activity	0	0	0	0	N	0	0	0	0	N	16.5685	16.4727	16.4732	16.4572	Y	16.5881	16.6355	16.5786	16.4607	Y	17.1063	17.1105	17.0364	17.1317	Y
Hcon5G00000000410.2	R3H domain and coiledUncharacterisedcoil containing	16.6498	16.6381	16.7258	16.6501	Y	0	0	0	14.6943	N	0	0	0	0	N	0	0	0	0	N	0	0	0	0	N
Hcon5G00000000412.1	Ndr family	15.8617	15.8646	15.8296	15.9321	Y	20.7998	20.8208	20.7628	20.8232	Y	19.1465	19.0979	19.2277	19.1631	Y	18.9239	18.8625	18.9625	18.915	Y	19.6558	19.5803	19.5849	19.6149	Y
Hcon5G00000000418.1	ABC transporter	14.7138	14.6118	14.9203	14.7569	Y	0	0	0	0	N	17.8948	17.9841	17.7966	17.977	Y	18.0038	18.0386	17.9041	17.9939	Y	18.4048	18.3815	18.3193	18.3322	Y
Hcon5G00000000419.1	Uncharacterised	17.1832	17.1397	17.1222	17.18	Y	0	0	0	0	N	0	0	0	0	N	15.7926	15.781	15.8935	15.9521	Y	14.2382	0	14.2332	0	N
Hcon5G00000000420.1	TransthyretinUncharacterisedlike family	13.9075	13.9133	14.0705	13.946	Y	0	0	0	0	N	0	0	0	0	N	11.5734	0	0	11.7855	N	0	0	0	0	N
Hcon5G00000000421.1	Uncharacterised	16.6186	16.5701	16.7093	16.5568	Y	0	0	0	0	N	0	0	0	0	N	0	15.9694	15.7065	15.8839	Y	0	14.259	14.4663	14.4364	Y
Hcon5G00000000426.4	ShK toxin domain	0	0	0	0	N	15.7082	15.9145	15.7176	15.8093	Y	0	0	0	0	N	0	0	0	0	N	0	0	0	0	N
Hcon5G00000000435.1	Belongs to the CRISP family	0	0	0	0	N	14.6858	14.5718	14.6825	14.4516	Y	0	0	0	0	N	0	0	0	0	N	0	0	0	0	N
Hcon5G00000000437.2	TransthyretinUncharacterisedlike family	15.8926	15.9424	15.7999	15.8852	Y	12.0821	12.0682	11.881	0	Y	0	0	0	0	N	16.4295	16.0821	16.5721	16.4983	Y	11.1518	11.7106	11.9695	0	Y
Hcon5G00000000438.1	MembraneUncharacterisedassociating domain	0	0	0	0	N	17.2513	0	17.207	17.1623	Y	0	0	0	0	N	0	0	0	14.8834	N	14.1416	0	0	0	N
Hcon5G00000000443.1	MetalloUncharacterisedbetaUncharacterisedlactamase superfamily	14.3505	14.2952	14.4198	14.2364	Y	0	0	0	0	N	0	0	0	0	N	0	0	0	0	N	0	0	0	0	N
Hcon5G00000000444.3	Catalyzes the production of trehalose from glucoseUncharacterised6Uncharacterised phosphate and UDPUncharacterisedglucose in a 2 step process	17.462	17.4636	17.459	17.4866	Y	18.8834	18.9068	18.9327	18.8637	Y	17.6107	17.5013	17.542	17.54	Y	17.2618	17.3035	17.2401	17.2055	Y	17.239	17.2405	17.1849	17.2248	Y
Hcon5G00000000445.1	Major Facilitator Superfamily	0	0	0	0	N	15.3818	15.4096	15.3792	15.4137	Y	0	0	0	0	N	0	0	0	0	N	0	0	13.3989	13.9385	N
Hcon5G00000000446.2	regulation of muscle system process	13.6458	14.2707	13.6184	13.5681	Y	21.5251	21.3891	21.3998	21.4781	Y	21.946	22.041	22.0662	22.0189	Y	21.7459	21.8119	21.8827	21.7273	Y	22.6486	22.6199	22.6169	22.6047	Y
Hcon5G00000000447.1	regulation of muscle system process	0	0	0	0	N	23.2328	23.1346	23.0421	23.1443	Y	20.5899	20.7381	20.6321	20.5585	Y	16.4727	16.6229	16.3539	16.3554	Y	19.7041	19.6912	19.7505	19.7201	Y
Hcon5G00000000456.1	Belongs to the small heat shock protein (HSP20) family	23.8115	23.74	23.6555	23.512	Y	14.7518	14.4037	13.7388	13.9716	Y	16.5905	16.6362	16.768	16.9021	Y	20.8383	20.8815	21.0859	20.8984	Y	18.3874	18.3239	18.3129	18.3401	Y
Hcon5G00000000461.1	Belongs to the TRAFAC class myosinUncharacterisedkinesin ATPase superfamily. Myosin family	0	0	0	0	N	14.1236	14.0354	14.5104	14.4254	Y	0	14.9855	15.0922	15.3238	Y	15.5093	15.5018	15.5121	15.5579	Y	15.0742	15.09	14.9254	14.9507	Y
Hcon5G00000000464.1	Belongs to the small heat shock protein (HSP20) family	24.847	24.5637	24.524	24.3903	Y	15.8803	15.0618	14.8202	14.9332	Y	17.8141	17.8607	17.8859	17.8563	Y	21.9046	22.0032	21.9453	21.9581	Y	19.7064	19.5928	19.5894	19.574	Y
Hcon5G00000000467.1	P21UncharacterisedRhoUncharacterisedbinding domain	14.5312	14.4353	14.5595	14.498	Y	14.3068	14.3787	14.2771	14.3401	Y	14.8742	15.002	14.8221	14.9663	Y	14.0589	14.0588	14.0452	14.1255	Y	14.2495	14.222	14.0862	14.1477	Y
Hcon5G00000000474.1	2 iron, 2 sulfur cluster binding	0	0	0	0	N	16.8855	16.8925	16.8869	16.8339	Y	0	0	0	0	N	0	0	0	0	N	0	0	0	0	N
Hcon5G00000000475.1	Uncharacterised	0	0	0	0	N	15.1455	15.0553	15.0601	14.9696	Y	18.0649	18.0533	17.8474	18.1625	Y	16.9226	17.1473	16.9009	17.0088	Y	16.7624	16.8254	16.7571	16.7727	Y
Hcon5G00000000476.3	2 iron, 2 sulfur cluster binding	14.949	14.9282	15.0323	14.9607	Y	17.5322	17.5763	17.5418	17.5288	Y	15.9537	16.031	16.1067	15.9126	Y	16.229	16.3067	16.2244	16.2004	Y	16.1242	16.168	16.18	16.1288	Y
Hcon5G00000000477.2	Uncharacterised	0	0	0	0	N	12.8868	12.7378	12.8583	13.253	Y	0	0	0	0	N	0	0	0	0	N	0	0	0	0	N
Hcon5G00000000479.1	Protein crumbs homolog	0	0	0	0	N	13.9549	14.2057	14.0008	14.12	Y	0	0	0	0	N	12.9349	12.8193	12.8151	12.9237	Y	13.0412	0	12.623	0	N
Hcon5G00000000481.3	AlphaUncharacterisedLUncharacterisedfucosidase	0	0	0	0	N	17.8852	18.057	17.9016	17.8738	Y	16.1955	16.3563	16.4952	16.5015	Y	16.4871	16.315	16.3491	16.2814	Y	17.0288	16.9823	17.1108	16.9637	Y
Hcon5G00000000482.1	Peptidase family M13	0	0	0	0	N	0	0	0	0	N	15.5122	15.5524	15.9414	15.4299	Y	15.2145	14.8521	0	14.7892	Y	14.3575	0	0	0	N
Hcon5G00000000487.1	Protein tyrosine kinase	0	0	0	0	N	15.1627	15.0952	14.9793	15.2453	Y	0	0	0	0	N	0	0	0	0	N	13.5969	0	0	0	N
Hcon5G00000000491.2	Belongs to the protein kinase superfamily	0	0	0	0	N	15.9503	15.8781	15.5559	0	Y	15.661	0	15.7336	15.839	Y	15.6964	15.8544	15.7892	15.7471	Y	15.5897	15.8153	15.1469	15.7516	Y
Hcon5G00000000492.2	methyltransferase activity	13.1399	12.8349	0	13.439	Y	14.5291	14.6651	14.3876	14.5075	Y	15.0008	14.8129	15.0363	14.7838	Y	14.6851	14.9073	14.6809	14.802	Y	14.9888	15.1467	14.9668	14.8486	Y
Hcon5G00000000493.2	Phosphatidylinositol 3Uncharacterised and 4Uncharacterisedkinase	16.1561	16.1221	16.1935	16.1149	Y	15.7934	15.7177	15.7739	15.6239	Y	15.0271	14.9962	15.0595	14.9181	Y	14.6489	14.5166	14.6934	14.6414	Y	14.728	14.5469	14.6334	14.7488	Y
Hcon5G00000000494.6	Ciliary rootlet component, centrosome cohesion	15.2465	15.0372	14.9812	14.9278	Y	25.1679	25.1615	25.1325	25.1513	Y	23.2482	23.2649	23.2749	23.2664	Y	23.5806	23.5882	23.5904	23.5964	Y	23.444	23.4466	23.4581	23.4519	Y
Hcon5G00000000495.2	EFUncharacterisedhand, calcium binding motif	19.0623	19.1704	19.0368	19.154	Y	19.0112	19.0831	19.019	19.0508	Y	21.5804	21.4492	21.5738	21.5507	Y	20.039	20.0235	20.1724	20.0834	Y	20.0515	20.1107	20.0969	20.0642	Y
Hcon5G00000000499.2	Uncharacterised	0	0	0	11.6015	N	14.2502	14.0085	13.9661	14.2285	Y	21.2443	21.0658	21.3999	21.0675	Y	22.4144	22.3725	22.4321	22.4139	Y	22.1326	22.1409	22.1322	22.1119	Y
Hcon5G00000000509.2	TransthyretinUncharacterisedlike family	13.5603	0	14.076	14.0255	Y	0	0	0	0	N	0	0	0	0	N	15.7202	15.685	15.5423	15.587	Y	0	0	0	0	N
Hcon5G00000000512.1	Nucleoside transporter	0	0	0	0	N	13.3597	13.1666	13.4846	12.8401	Y	0	10.7424	0	0	N	11.3978	12.1641	12.3095	12.4067	Y	12.3249	12.1074	0	11.8898	Y
Hcon5G00000000513.2	Sterile alpha motif.	13.3754	13.4566	13.2382	13.5286	Y	0	0	0	0	N	0	0	0	0	N	0	0	0	0	N	0	0	0	0	N
Hcon5G00000000517.1	Uncharacterised	15.4991	15.4015	15.575	14.8889	Y	0	0	0	0	N	0	0	0	0	N	0	0	0	0	N	0	0	0	0	N
Hcon5G00000000519.1	Domain in cystathionine betaUncharacterisedsynthase and other proteins.	15.1748	15.2708	15.3645	15.4132	Y	14.9445	14.9964	15.1135	15.0242	Y	0	0	0	0	N	13.301	13.8663	0	13.7869	Y	0	13.6252	14.0149	0	N
Hcon5G00000000523.2	Uncharacterised	0	0	13.4147	0	N	16.8018	16.8315	16.7597	16.9179	Y	0	0	0	0	N	13.6351	14.2594	0	13.8981	Y	0	13.9392	14.1243	14.1471	Y
Hcon5G00000000525.1	AAA domain (dyneinUncharacterisedrelated subfamily)	14.7556	14.7301	14.874	14.7822	Y	15.4958	15.4431	15.4511	15.2726	Y	17.0695	17.2114	17.0692	17.2314	Y	15.4683	15.3228	15.4295	15.4232	Y	15.2262	15.2307	15.2145	15.3207	Y
Hcon5G00000000526.1	transcription, DNAUncharacterisedtemplated	12.6137	12.6465	12.6071	12.3046	Y	0	0	11.4771	0	N	0	0	0	0	N	0	0	0	0	N	0	0	0	0	N
Hcon5G00000000527.1	UBAUncharacterisedlike domain	17.0456	17.0513	17.0034	17.0901	Y	16.4806	16.4994	16.5075	16.3635	Y	17.1402	17.0934	17.1762	17.1	Y	17.259	17.1567	17.1872	17.116	Y	17.042	17.1444	17.1167	17.1081	Y
Hcon5G00000000528.1	protein homooligomerization	0	0	0	0	N	0	0	0	0	N	16.8778	16.8924	17.1025	16.8888	Y	0	0	0	0	N	16.899	17.0087	16.9449	16.8309	Y
Hcon5G00000000529.1	ganglioside catabolic process	0	0	0	0	N	0	14.343	14.2024	14.1208	Y	18.1972	18.328	17.9883	18.1344	Y	0	0	0	0	N	13.9492	14.0216	14.1335	13.9001	Y
Hcon5G00000000530.3	Belongs to the two pore domain potassium channel (TC 1.A.1.8) family	0	0	0	0	N	20.6033	20.625	20.4843	20.5422	Y	19.302	19.4245	19.2135	19.3578	Y	19.1815	19.2455	19.1904	19.1027	Y	19.6656	19.5526	19.5893	19.5865	Y
Hcon5G00000000533.1	Carboxylesterase family	0	0	0	0	N	14.7923	14.6506	14.7019	14.7286	Y	0	0	0	0	N	0	0	0	0	N	0	0	0	0	N
Hcon5G00000000535.2	InterferonUncharacterisedinducible GTPase (IIGP)	0	0	0	0	N	17.2689	17.2706	17.3788	17.2661	Y	15.2833	15.0855	15.2907	15.0963	Y	14.9379	14.7853	15.081	14.946	Y	14.8241	15.067	14.8714	14.9783	Y
Hcon5G00000000538.1	Belongs to the SKP1 family	15.4644	15.517	15.5842	15.4251	Y	0	0	0	0	N	0	0	0	0	N	0	0	0	0	N	0	0	0	0	N
Hcon5G00000000539.1	Steryl acetyl hydrolase	14.3175	14.5193	14.4662	14.5304	Y	0	0	0	0	N	0	0	0	0	N	0	0	0	0	N	0	0	0	0	N
Hcon5G00000000541.2	UAS	13.4418	13.695	13.6527	13.6362	Y	0	0	0	0	N	13.8344	0	14.0793	13.9297	Y	12.3226	12.1929	0	12.3027	Y	13.2474	13.095	13.0916	0	Y
Hcon5G00000000542.1	Acts both as a GTPaseUncharacterisedactivating protein (GAP) and a guanine nucleotide exchange factor (GEF), and participates in endocytosis. Acts by regulating the activation of rabUncharacterised5 by exchanging bound GDP for free GTP at clathrin coated pits	15.6188	15.7059	15.7463	15.7746	Y	15.2014	15.0038	15.1584	14.8726	Y	14.9062	0	14.857	14.9297	Y	14.5817	14.8635	14.6796	14.7102	Y	14.9554	14.5603	14.7601	14.7742	Y
Hcon5G00000000545.1	Belongs to the cysteine synthase cystathionine betaUncharacterised synthase family	17.8802	18.0408	17.9077	17.9581	Y	20.7346	20.5677	20.5741	20.6425	Y	20.323	20.1694	20.3189	20.2423	Y	20.3767	20.3986	20.5939	20.4831	Y	20.6924	20.641	20.6328	20.7286	Y
Hcon5G00000000549.2	Hr1 repeat	16.7143	16.7341	16.6643	16.7185	Y	15.9589	15.9833	15.9934	15.9464	Y	15.9857	16.1768	16.137	16.0324	Y	15.3083	15.3722	15.4048	15.4716	Y	15.3051	15.5611	15.462	15.3414	Y
Hcon5G00000000552.1	Uncharacterised	0	0	0	0	N	12.7063	12.7274	12.6231	12.8076	Y	16.1266	16.4118	16.1422	16.2918	Y	18.483	18.4599	18.4831	18.4778	Y	17.9433	17.9536	17.8766	17.9401	Y
Hcon5G00000000561.1	amyloid A4	15.2028	15.2724	14.9069	15.3709	Y	16.0852	16.0735	16.1759	16.1707	Y	15.4733	15.4801	15.3335	15.6662	Y	13.7588	0	14.0398	13.7442	Y	14.4995	14.3971	14.7013	14.7483	Y
Hcon5G00000000565.2	Rhodanese Homology Domain	13.9894	14.1021	14.3228	14.2126	Y	14.4773	14.4953	14.5074	14.6797	Y	15.1429	15.198	15.3463	15.3221	Y	15.129	15.2281	15.0519	15.0618	Y	15.1089	15.0086	14.9557	15.0022	Y
Hcon5G00000000566.1	Uncharacterised	17.1692	17.1406	17.1444	17.1163	Y	18.9917	18.9986	18.9977	19.0019	Y	17.4463	17.5018	17.3267	17.3684	Y	16.9018	16.9068	16.864	16.8925	Y	17.6755	17.7147	17.7928	17.7606	Y
Hcon5G00000000567.1	Uncharacterised	0	0	0	0	N	0	17.4057	17.3587	17.3722	Y	0	0	0	0	N	0	0	0	0	N	0	0	0	0	N
Hcon5G00000000569.1	Uncharacterised	0	0	0	0	N	17.8485	17.9671	17.95	17.8584	Y	0	0	0	0	N	11.9476	0	11.9836	0	N	12.3772	0	12.6027	12.763	Y
Hcon5G00000000570.3	Uncharacterised	17.8552	17.9248	17.9745	18.0134	Y	0	0	0	0	N	0	0	0	0	N	16.8794	0	16.9286	16.9078	Y	14.948	0	15.0073	0	N
Hcon5G00000000572.1	methylthioribulose 1Uncharacterisedphosphate dehydratase activity	14.7145	14.9952	14.8966	14.9736	Y	15.1818	15.1213	15.2249	15.1532	Y	0	0	0	0	N	0	0	0	0	N	0	0	0	0	N
Hcon5G00000000573.2	Serine/Threonine protein kinases, catalytic domain	0	0	0	0	N	14.8971	14.6327	14.6838	14.9151	Y	15.377	15.393	15.2668	15.1422	Y	14.3258	14.1578	14.1853	14.2786	Y	14.2642	14.1345	14.3785	14.5477	Y
Hcon5G00000000575.2	Uncharacterised	0	0	0	0	N	13.9306	13.9134	14.0798	13.7433	Y	0	0	0	0	N	0	0	0	0	N	0	0	0	0	N
Hcon5G00000000577.1	Amidinotransferase	19.8124	19.7533	19.6915	19.7043	Y	17.7061	17.6519	17.686	17.6587	Y	21.9262	21.8377	21.9326	21.8938	Y	21.2331	21.2224	21.2922	21.1691	Y	21.7421	21.8311	21.8352	21.8136	Y
Hcon5G00000000580.3	Domain present in fly proteins (CG14681, CG12492, CG6217), worm H06A10.1 and Arabidopsis thaliana MBG8.9.	15.3276	15.4207	15.4467	15.5048	Y	14.3105	14.3366	14.3439	14.5263	Y	0	0	0	0	N	0	0	0	0	N	0	0	0	0	N
Hcon5G00000000582.12	AutophagyUncharacterisedrelated protein C terminal domain	14.0668	14.005	13.9818	13.8089	Y	13.7453	13.944	13.9217	13.8417	Y	0	0	0	0	N	0	12.7344	0	12.0274	N	0	0	12.4352	0	N
Hcon5G00000000583.1	AcylUncharacterisedCoA thioester hydrolase/BAAT NUncharacterisedterminal region	0	0	0	0	N	0	0	0	0	N	17.096	17.271	16.9893	17.1655	Y	17.7466	17.7744	17.8209	17.7726	Y	16.9757	17.1355	17.0478	17.1153	Y
Hcon5G00000000584.1	Peptidase dimerisation domain	19.2577	19.198	19.2305	19.2105	Y	18.2591	18.2637	18.2179	18.248	Y	22.5357	22.4097	22.5402	22.4756	Y	22.4567	22.5296	22.4974	22.5123	Y	22.5846	22.5707	22.5975	22.5479	Y
Hcon5G00000000586.1	Catalyzes the reduction of fatty acylUncharacterisedCoA to fatty alcohols	0	0	0	0	N	0	0	0	0	N	16.0664	16.0063	16.5126	15.9295	Y	18.1181	17.9516	18.1097	18.0073	Y	16.6152	16.8218	16.6859	16.8354	Y
Hcon5G00000000589.1	Domain of unknown function (DUF4773)	0	0	0	0	N	16.0597	15.9246	16.0097	15.8462	Y	16.0265	16.6102	16.5331	16.7058	Y	0	0	0	0	N	13.5925	14.7367	13.4305	13.7756	Y
Hcon5G00000000590.1	May be involved, downstream of pvfUncharacterised1, in the positioning of ray 1, the most anterior ray sensillum in the male tail	0	0	12.2199	0	N	16.8473	16.8367	16.8431	16.8432	Y	16.4326	16.4598	16.3053	16.5313	Y	16.3529	16.3726	16.4092	16.3563	Y	16.7335	16.7448	16.7157	16.7393	Y
Hcon5G00000000592.1	BTB/POZ domain	0	0	0	0	N	14.933	14.7794	14.8293	14.9317	Y	0	0	0	0	N	0	0	0	0	N	0	0	0	0	N
Hcon5G00000000594.1	Belongs to the actin family	20.493	20.7807	20.3455	20.6398	Y	20.078	19.8601	19.9376	19.8197	Y	19.9027	19.376	20.058	19.6278	Y	19.9697	19.736	20.056	19.7788	Y	19.659	19.7942	19.5858	19.589	Y
Hcon5G00000000600.1	Integrin beta subunits (NUncharacterisedterminal portion of extracellular region)	0	0	0	0	N	21.6603	21.5902	21.6074	21.6477	Y	18.5402	18.5359	18.4353	18.6206	Y	17.6227	17.552	17.5757	17.5564	Y	18.804	18.7043	18.7827	18.829	Y
Hcon5G00000000602.1	WormUncharacterisedspecific repeat type 1	0	0	0	0	N	13.5412	14.0136	13.8406	13.9189	Y	0	0	0	0	N	0	0	0	0	N	0	0	0	0	N
Hcon5G00000000604.1	Acyl CoA binding protein	0	0	0	0	N	18.265	18.2206	18.4284	18.3453	Y	18.1926	18.2254	18.3024	18.2941	Y	16.5887	16.2771	16.42	16.3866	Y	17.715	17.8432	17.8967	18.0087	Y
Hcon5G00000000605.2	Responsible for the deacetylation of lysine residues on the NUncharacterisedterminal part of the core histones (H2A, H2B, H3 and H4). Histone deacetylation gives a tag for epigenetic repression and plays an important role in transcriptional regulation, cell cycle progression and developmental events. Histone deacetylases act via the formation of large multiprotein complexes (By similarity)	13.2402	12.9305	13.1073	13.3716	Y	14.8034	14.795	14.7569	14.6725	Y	14.4662	0	13.8608	0	N	13.7753	14.2095	14.0225	0	Y	0	0	14.1958	0	N
Hcon5G00000000612.1	Ran GTPase binding	0	14.6691	14.8303	14.5281	Y	14.1907	14.1168	13.9535	13.9996	Y	15.5107	15.4402	15.4881	15.3751	Y	14.6333	0	14.5437	14.3613	Y	15.0547	15.0849	14.8616	15.0908	Y
Hcon5G00000000613.1	This is the nonUncharacterisedcatalytic component of the active enzyme, which catalyzes the hydrolysis of ATP coupled with the exchange of Na( ) and K( ) ions across the plasma membrane. The beta subunit regulates, through assembly of alpha beta heterodimers, the number of sodium pumps transported to the plasma membrane	17.0697	16.9754	17.0792	17.0362	Y	21.0976	21.1395	21.1119	21.1295	Y	19.8249	19.8576	19.8249	19.8164	Y	19.8927	19.8559	19.8658	19.8752	Y	20.5031	20.5382	20.4872	20.516	Y
Hcon5G00000000614.2	Syntaxin NUncharacterisedterminal domain	0	0	0	0	N	14.7338	14.4723	14.4916	14.4638	Y	0	0	0	15.0163	N	0	0	0	0	N	0	0	14.3171	0	N
Hcon5G00000000615.2	Prolyl oligopeptidase, NUncharacterisedterminal betaUncharacterisedpropeller domain	19.73	19.7602	19.7483	19.8038	Y	18.2219	18.18	18.189	18.2105	Y	19.2678	19.3111	19.3688	19.3751	Y	19.6236	19.6227	19.6259	19.6433	Y	19.2296	19.2817	19.252	19.2385	Y
Hcon5G00000000616.1	betaPIX coiled coil	15.6516	15.6593	15.7676	15.7673	Y	15.6782	15.7221	15.7527	15.5679	Y	14.1666	14.5502	14.3968	14.7762	Y	14.0955	14.1334	14.1182	14.2388	Y	14.1948	14.3503	14.5129	14.4219	Y
Hcon5G00000000617.1	Domain in TreUncharacterised2, BUB2p, and Cdc16p. Probable RabUncharacterisedGAPs.	14.5882	15.3914	14.1323	15.0997	Y	14.7814	14.1588	0	0	N	0	0	0	0	N	0	13.5768	13.3248	13.8712	Y	0	0	0	0	N
Hcon5G00000000625.1	DB module	14.1109	14.1601	13.9241	14.4926	Y	17.0302	16.9333	17.0177	17.0086	Y	20.7585	20.7329	20.7947	20.7351	Y	19.9484	19.8917	19.9274	19.9626	Y	20.0883	20.1289	20.1778	20.1621	Y
Hcon5G00000000628.1	Uncharacterised	0	16.6344	16.6128	16.6035	Y	19.0707	18.7148	18.7239	18.7569	Y	18.2524	18.2716	17.9532	18.089	Y	18.6742	18.6247	18.5693	18.5632	Y	18.1185	17.9461	18.2847	18.0792	Y
Hcon5G00000000629.1	Uncharacterised	17.7351	17.8182	17.8667	17.9019	Y	0	0	0	0	N	0	0	0	0	N	13.6104	0	13.4783	14.1871	Y	0	0	0	0	N
Hcon5G00000000630.1	ER lumen protein retaining receptor	11.7335	12.2919	0	0	N	12.3735	0	13.1751	0	N	10.9007	11.5558	11.3118	0	Y	12.0614	12.2971	12.0466	12.1939	Y	13.1063	0	12.7032	12.5025	Y
Hcon5G00000000631.1	Exocyst complex component SEC3 NUncharacterisedterminal PIP2 binding PH	15.3279	15.3153	15.3463	15.435	Y	15.0571	15.137	15.1061	15.0214	Y	14.8088	14.8647	14.8854	14.9869	Y	14.6325	14.6475	14.5953	14.5488	Y	14.5531	14.5517	14.4978	14.3596	Y
Hcon5G00000000632.1	Belongs to the SKP1 family	19.2565	19.3091	19.3636	19.3439	Y	18.7476	18.7524	18.7809	18.7315	Y	19.323	19.1315	19.3626	19.3093	Y	18.6502	18.6722	18.5736	18.6681	Y	18.9169	18.9442	18.8502	18.9466	Y
Hcon5G00000000633.1	Villin headpiece domain	15.6753	15.7325	15.7513	15.7726	Y	18.6424	18.6082	18.6177	18.646	Y	17.7939	17.7963	17.7067	17.7623	Y	17.5615	17.567	17.503	17.4993	Y	17.9147	17.9083	17.8952	17.894	Y
Hcon5G00000000635.1	ZincUncharacteriseddependent metalloprotease	0	0	0	0	N	0	0	0	0	N	0	0	0	0	N	14.6943	14.2603	14.5384	14.7705	Y	0	0	0	0	N
Hcon5G00000000639.2	Regulator of G protein signallingUncharacterisedlike domain	0	12.6393	0	0	N	14.7822	14.654	14.6901	14.5602	Y	0	0	0	0	N	12.5827	0	0	12.2137	N	0	0	0	0	N
Hcon5G00000000642.3	Protein kinase C conserved region 1 (C1) domains (CysteineUncharacterisedrich domains)	12.1128	12.2142	0	0	N	17.9105	17.8947	18.0203	17.9497	Y	18.2862	18.405	18.3586	18.2824	Y	17.0243	17.1444	17.1536	17.2037	Y	17.6789	17.4923	17.6344	17.6959	Y
Hcon5G00000000644.1	Uncharacterised	0	0	0	0	N	23.347	23.3561	23.3529	23.2948	Y	19.5804	19.4675	19.3585	19.5044	Y	19.5386	19.4697	19.4991	19.4855	Y	21.1894	21.2178	21.147	21.1421	Y
Hcon5G00000000645.2	Uncharacterised	0	0	0	13.7064	N	0	0	0	0	N	0	0	14.2581	0	N	17.3765	17.3728	17.3679	17.4266	Y	15.1945	15.0335	15.2766	15.1922	Y
Hcon5G00000000647.3	Catalyzes the third of the four reactions of the longUncharacterised chain fatty acids elongation cycle. This endoplasmic reticulumUncharacterised bound enzymatic process, allows the addition of two carbons to the chain of longUncharacterised and very longUncharacterisedchain fatty acids VLCFAs per cycle. This enzyme catalyzes the dehydration of the 3UncharacterisedhydroxyacylUncharacterisedCoA i…	14.9555	15.1587	15.1355	14.9287	Y	13.2915	13.4542	13.7815	13.5932	Y	0	15.2002	14.944	15.0415	Y	15.7638	15.6587	15.5781	15.5393	Y	15.3617	15.0125	15.0907	15.323	Y
Hcon5G00000000648.1	potassium channel activity	0	0	0	0	N	16.5717	16.498	16.4662	16.691	Y	16.2862	16.3285	16.1641	16.1731	Y	16.6385	16.4629	16.5474	16.4482	Y	17.043	17.0147	17.1292	17.092	Y
Hcon5G00000000652.1	Uncharacterised	14.3492	14.5502	14.5577	14.4075	Y	0	0	0	0	N	17.2255	17.5228	17.1346	17.2225	Y	14.9325	15.1231	15.2862	15.2455	Y	15.6122	15.7001	15.1407	15.5092	Y
Hcon5G00000000657.1	Lamin Tail Domain	0	0	0	0	N	20.4128	20.4422	20.4669	20.4315	Y	20.1679	20.1676	20.263	20.134	Y	20.6117	20.6153	20.6409	20.6085	Y	20.2454	20.2356	20.2803	20.2677	Y
Hcon5G00000000658.1	structural molecule activity	12.4441	0	12.7672	0	N	14.4062	14.5373	14.7284	14.4429	Y	21.5563	21.6666	21.5695	21.6056	Y	21.84	21.8622	21.9072	21.8649	Y	21.4943	21.4972	21.4853	21.4363	Y
Hcon5G00000000659.1	Trypsin Inhibitor like cysteine rich domain	0	0	0	0	N	13.23	13.0848	12.7915	13.2279	Y	0	13.902	13.9485	14.2116	Y	14.9197	14.9579	15.1155	15.0695	Y	15.9852	15.887	15.9459	15.8406	Y
Hcon5G00000000666.1	regulation of muscle system process	0	0	0	0	N	23.3999	23.3494	23.3601	23.4221	Y	19.8184	19.851	19.845	19.8301	Y	16.176	16.3889	16.1956	16.2344	Y	16.1881	16.2157	16.3004	16.291	Y
Hcon5G00000000667.1	ChitinUncharacterisedbinding domain type 2	15.5639	15.4697	15.5639	15.3489	Y	0	0	0	0	N	0	14.3575	14.9626	0	N	18.0674	18.5295	18.512	18.4904	Y	15.0409	15.2445	15.0661	14.9849	Y
Hcon5G00000000669.1	Protein of unknown function (DUF1679)	15.8351	15.8005	15.9073	16.215	Y	14.4168	14.9503	15.2792	15.0544	Y	0	0	0	0	N	0	0	0	0	N	0	0	0	0	N
Hcon5G00000000670.1	syntaxin binding	0	0	0	0	N	14.5142	14.5848	14.7287	14.381	Y	0	0	0	0	N	0	0	0	0	N	0	0	0	0	N
Hcon5G00000000672.1	Uncharacterised	0	0	0	0	N	17.0522	17.1526	17.2321	17.0255	Y	0	0	0	0	N	0	0	0	0	N	0	0	0	0	N
Hcon5G00000000679.1	Chromatin modificationUncharacterisedrelated protein	13.0008	12.9985	13.1247	12.9163	Y	0	0	15.675	0	N	0	0	0	0	N	0	12.9778	0	0	N	0	0	0	0	N
Hcon5G00000000681.1	Precursor of the eggUncharacterisedyolk proteins that are sources of nutrients during embryonic development	20.5342	20.5138	20.491	20.5307	Y	0	0	0	0	N	0	0	0	0	N	17.8171	17.6552	17.7875	17.7595	Y	15.0688	14.6063	14.6948	14.7166	Y
Hcon5G00000000682.1	Glyco_18	17.6949	17.7978	17.8366	17.8079	Y	13.383	13.5118	13.402	13.4022	Y	0	0	0	0	N	0	0	0	0	N	0	0	0	0	N
Hcon5G00000000685.1	Major Facilitator Superfamily	0	0	0	0	N	13.7486	13.3747	13.1509	13.0404	Y	0	0	0	0	N	0	0	0	0	N	0	0	0	0	N
Hcon5G00000000688.2	Calsequestrin is a highUncharacterisedcapacity, moderate affinity, calciumUncharacterisedbinding protein and thus acts as an internal calcium store in muscle	0	0	0	0	N	21.8056	21.7514	21.8974	21.8378	Y	21.5664	21.6042	21.5029	21.5786	Y	21.6164	21.5842	21.6458	21.6032	Y	22.3453	22.4233	22.3504	22.2962	Y
Hcon5G00000000690.1	lipid binding	13.6706	13.5487	13.6305	13.6428	Y	17.5864	17.6279	17.6909	17.7171	Y	17.7245	17.7944	17.7444	17.7917	Y	17.2311	17.1478	17.2307	17.2766	Y	17.0276	17.0944	17.1139	17.0804	Y
Hcon5G00000000692.1	c4 zinc finger in nuclear hormone receptors	0	9.80461	0	0	N	12.9959	13.3244	12.6301	12.3334	Y	0	0	0	0	N	0	0	0	0	N	0	0	0	0	N
Hcon5G00000000694.1	HormoneUncharacterisedsensitive lipase (HSL) NUncharacterisedterminus	14.8213	14.8111	14.8826	14.7143	Y	14.9955	15.0789	14.986	15.1075	Y	13.1582	13.2751	13.2403	13.0469	Y	11.9629	0	12.3331	0	N	12.7146	12.7618	12.2099	12.447	Y
Hcon5G00000000697.1	Major Facilitator Superfamily	13.3362	13.6079	0	13.3682	Y	0	0	0	0	N	0	0	0	0	N	14.9249	14.8113	14.7432	14.8536	Y	12.8927	0	13.1855	0	N
Hcon5G00000000698.1	PMPUncharacterised22/EMP/MP20/Claudin tight junction	0	0	0	0	N	17.0522	16.9796	16.9062	17.1821	Y	0	0	0	0	N	0	0	0	14.1771	N	14.5101	14.5613	14.1839	14.6243	Y
Hcon5G00000000701.1	AMPUncharacterisedbinding enzyme CUncharacterisedterminal domain	0	0	0	0	N	15.3062	15.2445	15.3451	15.4088	Y	0	0	0	0	N	0	0	0	0	N	0	0	0	0	N
Hcon5G00000000704.1	Lung seven transmembrane receptor	15.3084	15.2312	15.2419	15.2549	Y	14.5129	14.7936	14.901	14.455	Y	14.6331	0	0	0	N	14.787	15.2256	15.112	14.9223	Y	14.9942	15.3039	14.8695	15.057	Y
Hcon5G00000000707.2	negative regulation of transcription elongation from RNA polymerase II promoter	13.5981	13.2645	13.322	13.4586	Y	0	13.0269	12.7019	12.8535	Y	0	0	0	0	N	0	0	0	0	N	0	0	0	0	N
Hcon5G00000000726.2	Erv1 / Alr family	0	0	0	0	N	18.3576	18.4208	18.5326	18.4557	Y	14.5365	14.7047	14.5758	14.6796	Y	14.5338	14.482	14.5267	14.5005	Y	14.3379	14.3589	14.1793	14.2876	Y
Hcon5G00000000730.1	Protein kinase C conserved region 2 (CalB)	0	0	0	0	N	14.9435	14.8813	14.8253	14.859	Y	0	0	0	0	N	0	0	0	0	N	0	0	0	0	N
Hcon5G00000000762.1	Amino acid kinase family	0	0	0	0	N	18.1384	18.0365	17.9995	17.8267	Y	0	0	0	0	N	0	0	0	0	N	0	0	0	0	N
Hcon5G00000000768.1	Belongs to the glycosyl hydrolase 31 family	0	0	0	0	N	13.7794	13.9077	13.9053	13.7183	Y	18.8896	18.9777	18.996	18.8741	Y	14.7291	14.9102	14.8714	14.6988	Y	14.9094	14.758	15.0107	14.8323	Y
Hcon5G00000000774.1	Belongs to the peptidase C2 family	13.4744	13.1991	13.3476	13.1243	Y	14.005	13.8132	13.5797	13.6507	Y	12.9603	12.7744	12.5972	12.7287	Y	14.1398	14.139	13.9788	13.952	Y	13.1084	0	12.6916	12.8956	Y
Hcon5G00000000776.2	AdenylylUncharacterised / guanylyl cyclase, catalytic domain	0	0	0	0	N	0	13.3341	13.5986	13.2688	Y	0	0	0	0	N	0	0	0	0	N	0	0	0	0	N
Hcon5G00000000789.2	Src homology 2 domains	15.8807	15.9277	15.9053	15.8521	Y	14.362	14.4648	14.4806	14.5576	Y	15.2136	14.9859	14.753	15.0084	Y	14.5911	14.8721	14.5686	14.9645	Y	14.3792	14.3466	14.2176	14.3531	Y
Hcon5G00000000795.1	UDPUncharacterisedglucose:glycoprotein glucosyltransferase activity	17.266	17.2569	17.2484	17.2573	Y	15.6171	15.619	15.52	15.5746	Y	17.1345	17.1463	17.1717	17.2141	Y	16.6201	16.7182	16.6949	16.6455	Y	16.4354	16.3933	16.5093	16.3696	Y
Hcon5G00000000827.1	RNA recognition motif	15.8379	15.8405	15.7766	15.9633	Y	0	0	0	0	N	0	14.433	14.5275	14.699	Y	14.8867	14.8137	0	0	N	14.179	13.3762	0	0	N
Hcon5G00000000828.1	GTPaseUncharacterisedactivator protein for RhoUncharacterisedlike GTPases	15.6138	15.5606	15.6048	15.6064	Y	0	0	0	0	N	0	0	0	0	N	0	0	0	0	N	0	0	0	13.3754	N
Hcon5G00000000831.1	Src homology 2 domains	17.4473	17.4197	17.3959	17.5324	Y	15.5469	15.6461	15.7645	15.606	Y	16.5971	16.5577	16.6712	16.745	Y	17.065	16.9282	16.9278	17.0037	Y	16.4313	16.5684	16.4167	16.2687	Y
Hcon5G00000000853.2	Sterile alpha motif.	13.4939	13.5894	13.7392	13.6806	Y	13.0887	12.793	13.1094	12.9456	Y	0	0	12.2172	0	N	0	0	0	0	N	0	0	0	0	N
Hcon5G00000000864.2	structural constituent of cuticle	0	0	0	0	N	0	0	0	0	N	17.1246	17.0795	17.0521	17.0658	Y	0	0	0	0	N	0	0	0	0	N
Hcon5G00000000884.2	Protein of unknown function (DUF812)	14.3803	14.2622	14.3673	14.3927	Y	12.8623	12.806	12.8394	12.6895	Y	13.0325	13.3366	13.1144	13.0615	Y	13.282	13.208	13.3839	13.2504	Y	12.622	13.2513	13.3204	12.9926	Y
Hcon5G00000000938.1	Sterile alpha motif.	15.0428	15.0728	15.1861	14.9037	Y	14.1858	14.2523	13.7803	14.4637	Y	0	13.4548	0	0	N	0	0	13.8233	0	N	0	0	0	0	N
Hcon5G00000000942.1	ENTH domain	18.0825	0	0	18.2246	N	17.3918	17.3243	17.1757	17.3309	Y	0	17.7014	16.8852	16.7081	Y	16.6822	17.1916	17.0689	17.1293	Y	16.9662	16.0827	16.9353	16.9488	Y
Hcon5G00000000973.1	cullin family protein binding	14.5833	14.6078	14.7149	14.4382	Y	0	0	0	0	N	0	0	0	0	N	0	0	0	0	N	0	0	0	0	N
Hcon5G00000000989.1	UDPUncharacterisedglucose:Glycoprotein Glucosyltransferase	16.8681	16.7799	16.7754	16.7636	Y	14.9499	14.918	14.9113	14.8641	Y	17.2029	17.3727	17.2541	17.17	Y	16.2465	16.2103	16.147	16.1976	Y	16.1835	16.0853	16.0724	16.0636	Y
Hcon5G00000000992.1	UDPUncharacterisedglucose:Glycoprotein Glucosyltransferase	14.7665	14.8664	14.7611	15.0098	Y	0	0	13.8668	0	N	14.9674	14.9274	15.5467	15.1849	Y	14.8112	14.7043	14.5435	14.6347	Y	14.5445	14.7227	14.5858	14.8034	Y
Hcon5G00000000996.1	Uncharacterised	14.572	14.7581	14.8543	14.8394	Y	16.3306	16.007	16.0476	16.2463	Y	15.8634	15.6934	15.7978	15.7663	Y	14.7882	14.6213	14.672	14.6112	Y	14.8694	14.8638	0	14.7624	Y
Hcon5G00000001000.3	Uncharacterised	14.6304	14.7093	14.6788	14.7488	Y	15.7315	15.7839	15.7132	15.8255	Y	15.9907	15.9605	16.0057	15.8552	Y	14.676	14.6828	14.5008	14.6154	Y	14.4382	14.5086	14.586	14.4801	Y
Hcon5G00000001028.1	Serine/Threonine protein kinases, catalytic domain	13.5014	13.4286	13.8376	13.423	Y	0	0	0	0	N	0	0	0	0	N	0	0	0	0	N	0	0	0	0	N
Hcon5G00000001075.3	Polo kinase kinase	14.9262	15.1848	15.1615	15.1612	Y	14.1614	14.1143	14.552	13.9917	Y	0	15.1467	14.6728	14.8385	Y	14.5079	0	14.3794	14.5072	Y	0	0	13.8363	14.1545	N
Hcon5G00000001094.1	Ribonuclease H protein	13.6411	0	0	0	N	16.8139	16.7734	16.9811	0	Y	0	0	0	0	N	13.7796	13.808	13.7661	13.8496	Y	0	0	0	0	N
Hcon5G00000001098.1	NUncharacterisedterminal domain in C. elegans NRFUncharacterised6 (Nose Resistant to FluoxetineUncharacterised4) and NDGUncharacterised4 (resistant to nordihydroguaiaretic acidUncharacterised4).	16.3416	16.3892	16.3946	16.3953	Y	14.9423	14.9624	15.0328	14.8315	Y	16.2942	16.2846	16.2389	16.2531	Y	15.728	15.7548	15.8352	15.8106	Y	15.9425	15.7971	15.8411	15.74	Y
Hcon5G00000001120.1	LeucineUncharacterisedrich repeats, typical (most populated) subfamily	15.1516	15.2121	15.1703	15.209	Y	0	0	0	0	N	0	0	0	0	N	0	0	0	0	N	0	0	0	0	N
Hcon5G00000001123.3	CUncharacterisedterminal tandem repeated domain in type 4 procollagens	0	0	0	0	N	21.7748	21.769	21.771	21.7392	Y	20.6555	20.694	20.701	20.6549	Y	19.7457	19.8404	19.7271	19.8021	Y	20.396	20.4063	20.4266	20.4123	Y
Hcon5G00000001135.1	Epsin NUncharacterisedterminal homology (ENTH) domain	15.6609	15.6711	15.77	15.738	Y	15.9175	15.8034	15.9318	15.7902	Y	16.6132	16.53	16.4057	16.5818	Y	15.6298	15.5554	15.248	15.5924	Y	16.3234	16.1569	16.3389	16.2924	Y
Hcon5G00000001149.1	Belongs to the adaptor complexes medium subunit family	16.6924	16.5601	16.6205	16.4753	Y	16.3764	16.403	16.3565	16.455	Y	15.2796	15.4902	15.2152	15.1919	Y	15.4875	15.5586	15.3584	15.3564	Y	15.0662	0	15.2619	14.887	Y
Hcon5G00000001174.1	Belongs to the CRISP family	0	0	0	0	N	0	0	0	0	N	17.277	17.1285	17.2221	17.1569	Y	0	0	0	0	N	17.3239	17.2317	17.0624	17.0304	Y
Hcon5G00000001182.1	Uncharacterised	0	0	0	0	N	0	0	0	0	N	0	16.2621	0	16.457	N	15.4736	0	0	0	N	15.9702	15.949	16.0058	16.2603	Y
Hcon5G00000001184.1	PPIases accelerate the folding of proteins. It catalyzes the cisUncharacterisedtrans isomerization of proline imidic peptide bonds in oligopeptides	19.5301	19.6058	19.5732	19.598	Y	19.6334	19.5832	19.5652	19.6404	Y	20.0694	20.1365	20.1137	20.0248	Y	19.3861	19.4798	19.5054	19.5441	Y	19.1508	19.1099	19.0872	19.1908	Y
Hcon5G00000001185.1	Uncharacterised	0	0	0	0	N	0	0	0	0	N	17.5064	17.5427	17.6115	0	Y	0	0	0	0	N	17.0298	17.1114	17.0932	17.0347	Y
Hcon5G00000001206.1	Uncharacterised	0	0	0	0	N	0	0	0	0	N	16.6464	16.7435	16.7205	16.562	Y	0	0	0	0	N	16.2805	16.1762	16.193	16.0802	Y
Hcon5G00000001215.1	Uncharacterised	0	0	0	0	N	16.4209	16.4045	16.6051	16.6052	Y	0	0	0	0	N	0	0	0	0	N	0	0	0	0	N
Hcon5G00000001219.2	AcetylUncharacterisedCoA carboxylase, central region	15.5809	15.6509	15.7498	15.6927	Y	16.133	16.1927	16.154	16.1426	Y	15.7998	15.8904	15.7556	15.811	Y	16.0668	16.0722	15.8875	16.0143	Y	15.4239	15.6068	15.6165	15.4286	Y
Hcon5G00000001245.1	Uncharacterised	0	0	0	0	N	0	0	0	0	N	15.7829	15.7761	15.8143	15.7557	Y	0	0	0	0	N	15.7901	15.8406	15.7525	15.7341	Y
Hcon5G00000001258.1	CNH domain	15.132	15.4906	15.7314	15.4202	Y	0	0	0	0	N	0	0	0	0	N	0	0	0	0	N	0	0	0	0	N
Hcon5G00000001266.1	Uncharacterised	13.2891	13.4107	13.5381	13.5354	Y	0	0	0	0	N	0	0	0	0	N	0	0	0	0	N	0	0	0	0	N
Hcon5G00000001284.1	Uncharacterised	14.4218	14.3614	14.4119	14.6496	Y	12.9	12.8761	13.11	13.0608	Y	0	0	0	11.8774	N	0	0	0	0	N	0	0	0	0	N
Hcon5G00000001290.1	Sarcoglycan alpha/epsilon	0	0	0	0	N	14.4233	14.471	14.4467	14.4139	Y	0	0	0	0	N	0	0	0	0	N	0	0	0	0	N
Hcon5G00000001345.2	G proteinUncharacterisedcoupled receptor kinase	0	0	0	0	N	15.0688	14.9111	14.9711	14.8804	Y	0	0	0	0	N	0	0	0	0	N	0	0	0	0	N
Hcon5G00000001372.2	positive regulation of protein localization to cell cortex	14.3491	14.5025	14.3231	14.1879	Y	0	0	0	0	N	0	0	0	0	N	14.7101	14.9064	14.7448	14.9689	Y	0	0	0	0	N
Hcon5G00000001387.2	Guanine nucleotide exchange factor for Rho/Rac/Cdc42Uncharacterisedlike GTPases	14.7394	14.9386	14.8678	14.7338	Y	14.9634	14.7984	14.7397	14.9972	Y	0	0	14.3753	0	N	14.0023	0	13.9165	14.065	Y	0	0	0	0	N
Hcon5G00000001398.1	Uncharacterised	0	0	0	0	N	17.9881	17.9493	17.9316	17.9544	Y	0	0	0	12.8324	N	0	13.7159	13.7252	0	N	14.5204	14.6173	14.5063	0	Y
Hcon5G00000001416.1	Belongs to the mitochondrial carrier (TC 2.A.29) family	13.6228	14.2491	12.4908	14.4975	Y	13.567	13.5736	13.6727	13.7328	Y	14.1942	14.155	14.1503	14.2695	Y	13.8978	13.9214	13.8605	13.9101	Y	14.5513	14.2252	14.0223	14.1688	Y
Hcon5G00000001422.1	lipid catabolic process	14.0962	13.8498	13.7898	13.5751	Y	13.7561	13.5704	13.6833	13.5061	Y	0	14.2292	0	14.7065	N	0	0	0	0	N	0	0	0	0	N
Hcon5G00000001423.1	lipid catabolic process	0	0	0	0	N	0	14.3402	14.7546	14.6505	Y	0	0	0	0	N	0	0	0	0	N	0	0	0	0	N
Hcon5G00000001476.1	Belongs to the small GTPase superfamily. Rho family	16.3078	16.4566	16.3992	16.4904	Y	16.6467	16.5955	16.5835	0	Y	0	0	0	0	N	16.4846	0	0	0	N	0	0	0	0	N
Hcon5G00000001477.1	MSP (Major sperm protein) domain	15.0008	15.0334	15.1116	15.0373	Y	0	0	0	0	N	0	0	0	0	N	0	0	0	0	N	0	0	0	0	N
Hcon5G00000001478.1	Mitoguardin	16.5546	16.5701	16.5726	16.637	Y	16.1638	16.06	16.1157	16.0933	Y	16.3814	16.4821	16.5893	16.4942	Y	16.586	16.6466	16.637	16.6776	Y	16.5964	16.6128	16.5496	16.4758	Y
Hcon5G00000001483.1	Belongs to the membraneUncharacterisedbound acyltransferase family	15.79	15.759	15.8174	15.7464	Y	13.6114	0	13.7598	0	N	15.7995	15.842	15.9983	16.3754	Y	16.2299	16.0783	16.2138	16.2148	Y	16.2198	16.1552	15.8957	16.0959	Y
Hcon5G00000001486.1	Serine/Threonine protein kinases, catalytic domain	0	0	0	0	N	14.2383	14.401	14.3017	14.3444	Y	0	0	13.9878	14.0106	N	0	12.9295	0	0	N	12.9946	0	0	13.3448	N
Hcon5G00000001491.1	Belongs to the CRISP family	0	0	0	0	N	0	0	0	0	N	17.6039	17.6873	17.6699	17.6645	Y	16.0031	15.93	16.0079	16.0093	Y	17.2498	17.2205	17.2222	17.1704	Y
Hcon5G00000001492.1	EFUncharacterisedhand domain pair	0	0	0	0	N	13.9325	14.0106	13.5537	13.9333	Y	14.1863	14.1225	14.3436	14.1035	Y	13.783	14.1367	0	13.9207	Y	13.5588	0	13.4317	0	N
Hcon5G00000001493.1	tribbles homolog 2	0	11.8141	11.6482	11.5492	Y	0	0	0	0	N	0	0	0	0	N	9.65539	0	10.3497	0	N	0	0	0	0	N
Hcon5G00000001506.1	NUncharacterisedterminal domain of DPF2/REQ.	13.8592	13.3545	13.9419	13.4915	Y	12.232	0	12.7224	12.2042	Y	0	0	0	0	N	0	0	0	0	N	0	0	0	0	N
Hcon5G00000001516.1	TransthyretinUncharacterisedlike family	0	0	0	0	N	0	0	0	0	N	0	0	0	0	N	15.0218	14.9656	15.2855	15.0363	Y	13.0632	0	13.1393	0	N
Hcon5G00000001552.1	BPI/LBP/CETP CUncharacterisedterminal domain	15.2077	15.474	0	15.7367	Y	13.8847	14.0278	14.0288	13.6452	Y	14.0276	14.3161	0	14.3672	Y	13.6198	13.7862	0	13.7308	Y	13.5072	0	13.2243	13.4848	Y
Hcon5G00000001569.2	DnaJ molecular chaperone homology domain	16.4972	16.6168	16.54	16.6444	Y	14.1046	13.8897	14.1457	14.032	Y	15.6221	16.5005	16.4168	15.897	Y	15.1565	15.1606	15.3628	15.4156	Y	16.0514	16.0607	15.8321	15.9803	Y
Hcon5G00000001573.3	C2 domain of PTEN tumourUncharacterisedsuppressor protein	14.9632	15.0239	14.9684	14.9256	Y	14.1854	14.1047	14.1262	14.1389	Y	14.0133	14.3364	14.2023	14.0947	Y	13.54	13.4523	13.5513	13.4744	Y	13.5258	13.2664	13.5235	13.5187	Y
Hcon5G00000001591.1	positive regulation of B cell differentiation	0	0	0	0	N	15.1319	14.9949	15.2434	15.0596	Y	15.3254	15.4281	15.4574	15.2177	Y	0	0	0	0	N	0	0	0	14.0484	N
Hcon5G00000001592.1	Uncharacterised	0	0	0	0	N	0	0	0	0	N	0	0	0	0	N	13.7867	13.3255	13.6261	13.4832	Y	0	0	0	0	N
Hcon5G00000001605.1	Ca2+ insensitive EF hand	19.0201	19.0539	19.0237	19.077	Y	20.9211	20.9363	20.9187	20.9417	Y	20.1719	20.1541	20.1756	20.168	Y	20.1304	20.1229	20.1421	20.1032	Y	20.4231	20.4057	20.4106	20.3977	Y
Hcon5G00000001612.1	Nitrogen permease regulator 2	0	14.6807	14.7076	14.6497	Y	13.8265	14.1033	14.3037	14.001	Y	0	0	0	0	N	0	0	0	0	N	0	0	0	0	N
Hcon5G00000001615.3	DNAUncharacteriseddependent RNA polymerase catalyzes the transcription of DNA into RNA using the four ribonucleoside triphosphates as substrates	14.846	14.9301	14.8298	14.8847	Y	13.0013	13.0387	13.2078	13.174	Y	13.1397	13.084	13.2851	12.8367	Y	13.2121	13.2804	13.3504	13.407	Y	12.4551	0	12.3456	12.4237	Y
Hcon5G00000001617.1	Laminin NUncharacterisedterminal domain (domain VI)	17.7815	17.8054	17.7972	17.8023	Y	20.3387	20.3083	20.3144	20.3231	Y	19.4498	19.4435	19.3705	19.4579	Y	19.2144	19.2494	19.2442	19.19	Y	19.1371	19.0977	19.1059	19.1013	Y
Hcon5G00000001621.1	Predicted ATPase of the ABC class	0	0	0	0	N	14.4413	14.476	14.3884	14.0324	Y	0	0	0	0	N	0	0	0	0	N	0	0	0	0	N
Hcon5G00000001632.1	UbiquitinUncharacterisedlike oligomerisation domain of SATB	14.8714	14.9393	14.7529	14.9418	Y	15.1711	15.0137	14.9603	15.1216	Y	0	0	15.4605	0	N	13.1351	0	0	13.6813	N	0	0	0	0	N
Hcon5G00000001646.1	lipid binding	22.3035	22.2512	22.2825	22.2573	Y	21.9591	21.9572	21.9227	21.935	Y	20.4297	20.4252	20.435	20.474	Y	22.9263	22.9634	22.9319	22.9848	Y	20.9702	21.0411	21.0327	21.0747	Y
Hcon5G00000001649.1	GlucosamineUncharacterised6Uncharacterisedphosphate isomerases/6Uncharacterisedphosphogluconolactonase	20.217	20.2495	20.2741	20.2238	Y	19.0659	19.0579	18.9931	19.0355	Y	19.2803	19.3431	19.2591	19.3574	Y	19.0321	19.0386	19.0132	18.9464	Y	18.8596	18.7937	18.8039	18.7166	Y
Hcon5G00000001651.1	Uncharacterised	14.861	14.7827	14.8442	15.1158	Y	13.3037	13.0815	12.9186	13.2274	Y	14.212	14.4109	14.0552	14.0468	Y	13.3271	13.2694	13.1461	13.1264	Y	13.3081	13.3162	13.5604	13.1927	Y
Hcon5G00000001662.1	Major Facilitator Superfamily	16.0448	0	15.9151	16.3071	Y	0	0	0	0	N	0	0	0	0	N	0	0	0	0	N	0	0	0	0	N
Hcon5G00000001664.1	Ribosomal L28e protein family	21.6681	21.6875	21.5907	21.5862	Y	18.8144	18.924	18.7941	18.8005	Y	20.4616	20.4757	20.6318	20.5191	Y	20.6711	20.5807	20.7241	20.6113	Y	20.0856	20.0463	20.0303	19.9962	Y
Hcon5G00000001667.1	prohibitin homologues	0	0	0	0	N	14.0325	13.7973	13.9619	13.9756	Y	13.0469	13.0267	12.3623	13.0959	Y	0	0	0	0	N	0	0	0	0	N
Hcon5G00000001671.1	Pleckstrin homology domain.	0	0	0	0	N	13.7979	13.8623	13.78	13.866	Y	0	0	0	0	N	0	0	0	0	N	0	0	0	0	N
Hcon5G00000001672.2	Translocase of outer mitochondrial membrane 70 homolog A (yeast)	18.436	18.4963	18.5041	18.4902	Y	17.8652	17.8704	17.9089	17.868	Y	17.7553	17.8371	17.8148	17.7871	Y	18.0412	18.0265	18.0612	18.0452	Y	17.9041	17.8717	17.8268	17.852	Y
Hcon5G00000001675.2	TSCUncharacterised22/dip/bun family	16.4442	16.4555	16.2733	16.4532	Y	15.0534	15.0915	15.0676	15.0048	Y	16.0002	15.9748	15.8087	15.8725	Y	14.6709	14.674	14.7358	14.565	Y	15.0453	14.8202	14.7074	14.8233	Y
Hcon5G00000001676.1	MetalloUncharacterisedbetaUncharacterisedlactamase superfamily	15.1889	15.279	0	15.4829	Y	16.8851	16.8801	16.9312	16.7173	Y	16.2614	16.8711	16.5597	16.7862	Y	15.6558	15.832	15.754	15.6863	Y	15.1949	15.2681	15.1	15.1338	Y
Hcon5G00000001684.1	methyltransferase activity	0	0	0	0	N	0	0	0	0	N	16.6287	16.6523	16.636	16.6507	Y	16.0745	16.0764	16.0252	15.9166	Y	16.1446	15.9849	16.1964	16.1423	Y
Hcon5G00000001687.2	Belongs to the MIP aquaporin (TC 1.A.8) family	0	0	0	0	N	17.1487	17.1408	17.0123	0	Y	0	0	0	0	N	0	0	0	0	N	0	0	0	0	N
Hcon5G00000001690.1	Neural proliferation differentiation controlUncharacterised1 protein (NPDC1)	0	0	0	0	N	18.3834	18.3621	18.3929	18.4285	Y	0	0	0	0	N	0	0	0	0	N	14.8563	0	0	14.3516	N
Hcon5G00000001695.1	Uncharacterised	0	0	0	0	N	0	14.8365	15.1399	14.8329	Y	0	0	0	0	N	0	0	0	0	N	0	0	0	0	N
Hcon5G00000001697.1	BtpA family	15.0172	15.0231	15.1031	14.8765	Y	14.6439	14.8246	14.7281	14.8108	Y	16.2203	16.1828	15.9976	16.1943	Y	16.5434	16.4361	16.4394	16.5382	Y	15.7423	15.9815	15.8544	15.8053	Y
Hcon5G00000001698.2	Saposin (B) Domains	0	0	0	0	N	19.2583	19.3291	19.2194	19.3691	Y	0	0	0	0	N	14.1829	0	0	14.2267	N	0	0	0	0	N
Hcon5G00000001700.1	ImportinUncharacterisedbeta NUncharacterisedterminal domain	18.3252	18.2821	18.2399	18.2926	Y	16.7713	16.648	16.7739	16.7608	Y	18.0545	18.0898	18.0383	18.0321	Y	17.4855	17.4773	17.497	17.446	Y	17.5285	17.5451	17.505	17.513	Y
Hcon5G00000001706.2	Uncharacterised	15.6122	15.8245	15.8789	15.9733	Y	0	0	13.8653	13.7019	N	0	0	0	0	N	0	14.5977	0	0	N	0	0	0	0	N
Hcon5G00000001709.1	Protein CutA, chloroplasticUncharacterisedlike	0	0	0	0	N	0	0	0	0	N	18.5355	18.5686	18.5076	18.4912	Y	0	0	0	0	N	15.3016	0	14.3706	15.1049	Y
Hcon5G00000001712.2	von Willebrand factor (vWF) type A domain	0	0	0	0	N	15.154	15.1669	15.2173	15.3157	Y	0	13.6684	0	0	N	0	0	0	0	N	0	0	0	0	N
Hcon5G00000001718.1	ThioesteraseUncharacterisedlike superfamily	0	0	14.4141	14.3633	N	15.3263	15.5284	15.3488	15.4205	Y	15.8047	16.3124	16.2407	15.7029	Y	0	15.4189	0	15.4761	N	0	0	15.2619	15.5183	N
Hcon5G00000001720.1	50S ribosomeUncharacterisedbinding GTPase	14.6373	14.5844	14.605	14.5772	Y	0	0	0	14.238	N	0	0	0	0	N	0	0	0	14.1317	N	0	0	0	0	N
Hcon5G00000001723.1	Ribosomal protein S14p/S29e	15.0732	15.1809	15.2091	15.3108	Y	14.3326	14.313	14.145	14.3255	Y	14.856	15.4736	14.6855	15.206	Y	14.3757	14.4501	14.4909	14.5232	Y	13.9158	14.0154	13.9548	14.0504	Y
Hcon5G00000001724.1	WD domain, GUncharacterisedbeta repeat	14.7537	0	0	14.389	N	15.2431	15.8229	0	15.8109	Y	0	0	0	0	N	14.5058	0	14.7853	14.4773	Y	0	14.2675	14.714	0	N
Hcon5G00000001725.1	isocitrate dehydrogenase NAD subunit	17.8742	17.9142	17.9201	17.9788	Y	19.3929	19.3793	19.3252	19.285	Y	17.5805	17.6437	17.5302	17.5262	Y	16.9944	17.01	16.8155	16.96	Y	16.5945	16.6123	16.5745	16.5929	Y
Hcon5G00000001726.1	prohibitin homologues	0	0	0	0	N	15.1364	15.2572	14.8904	14.9575	Y	0	0	0	0	N	0	0	0	0	N	0	0	0	0	N
Hcon5G00000001728.1	TrypsinUncharacterisedlike serine protease	18.682	18.6597	18.6159	18.6837	Y	0	0	0	0	N	15.343	15.4137	15.3611	15.3286	Y	18.112	18.1257	18.0649	18.1392	Y	14.4629	14.4996	14.5328	14.5188	Y
Hcon5G00000001731.1	LIMUncharacteriseddomain binding protein	14.3537	14.396	14.3171	14.4179	Y	14.8372	14.7355	15.1121	14.6732	Y	0	0	0	0	N	0	0	0	0	N	0	0	0	0	N
Hcon5G00000001732.1	Transcription factor APUncharacterised2 alpha	18.4007	18.3007	18.4375	18.35	Y	0	0	0	0	N	0	0	0	0	N	0	0	0	0	N	0	0	13.8259	0	N
Hcon5G00000001735.2	ZincUncharacteriseddependent metalloprotease	0	0	0	0	N	15.1863	15.1998	15.1573	15.0845	Y	14.4057	0	14.6258	14.628	Y	0	0	0	0	N	14.4053	0	13.5656	0	N
Hcon5G00000001738.3	methyltransferase activity	0	0	0	0	N	0	0	0	0	N	14.6733	14.5555	14.7775	14.4846	Y	13.2331	0	13.1454	13.2108	Y	13.649	13.5268	13.5605	14.1061	Y
Hcon5G00000001746.1	Lamin Tail Domain	15.669	15.2005	15.2519	15.4626	Y	18.5626	18.6081	18.3395	18.4646	Y	15.5948	15.3819	15.5092	15.4702	Y	14.0231	13.9875	13.8922	0	Y	14.1183	0	14.0241	0	N
Hcon5G00000001749.1	CalciumUncharacterisedregulated, actinUncharacterisedmodulating protein that binds to the plus (or barbed) ends of actin monomers or filaments, preventing monomer exchange (endUncharacterisedblocking or capping). Binds actin but does not nucleate actin polymerization, albeit slows down elongation by blocking the barbed ends. By promoting actin depolymerization, required for the elimination of pre…	0	0	0	0	N	0	0	0	0	N	20.7539	20.7388	20.6741	20.7682	Y	20.0558	20.0081	20.0583	20.0836	Y	21.1792	21.1983	21.2122	21.2351	Y
Hcon5G00000001751.1	CalciumUncharacterisedregulated, actinUncharacterisedmodulating protein that binds to the plus (or barbed) ends of actin monomers or filaments, preventing monomer exchange (endUncharacterisedblocking or capping). Binds actin but does not nucleate actin polymerization, albeit slows down elongation by blocking the barbed ends. By promoting actin depolymerization, required for the elimination of pre…	15.2682	15.0088	15.2392	15.1865	Y	20.8552	20.8487	20.9473	20.9093	Y	19.7185	19.7403	19.7017	19.675	Y	21.0176	20.937	20.946	20.9221	Y	20.0865	20.0366	20.0726	20.0984	Y
Hcon5G00000001753.2	GtpaseUncharacterisedactivating protein	13.8854	13.8921	13.8945	13.5387	Y	0	0	0	0	N	0	0	0	0	N	0	0	0	0	N	0	0	0	0	N
Hcon5G00000001757.5	negative regulation of translational initiation	17.3326	17.4628	17.3731	17.4824	Y	17.5986	17.3989	17.4599	17.4676	Y	16.0535	16.11	16.1341	16.2458	Y	15.5973	15.6628	15.7732	15.6591	Y	15.6112	15.6677	15.7602	15.6803	Y
Hcon5G00000001759.1	angiomotin	12.1351	0	12.5901	12.5452	Y	13.5662	13.4564	13.5384	13.683	Y	0	0	0	0	N	0	0	0	0	N	0	0	0	0	N
Hcon5G00000001764.1	CysteineUncharacterisedrich secretory protein family	0	0	0	0	N	15.4323	15.4849	15.5214	15.4859	Y	0	0	0	0	N	0	0	0	0	N	0	0	0	0	N
Hcon5G00000001767.1	adenylate kinase	14.9699	15.0564	14.9972	14.821	Y	20.6895	20.6788	20.6521	20.674	Y	21.6025	21.6578	21.614	21.5783	Y	21.4702	21.474	21.4575	21.4429	Y	22.2156	22.1962	22.2022	22.1733	Y
Hcon5G00000001769.1	Structural component of the gap junctions	17.3411	17.3512	17.3177	17.3471	Y	0	0	0	0	N	0	0	0	0	N	12.0226	12.6815	12.535	12.6887	Y	11.8626	0	11.9807	11.9905	Y
Hcon5G00000001770.2	Reversible hydration of carbon dioxide	16.055	15.8669	15.94	15.8892	Y	0	0	0	0	N	0	0	0	0	N	0	0	0	0	N	0	0	0	0	N
Hcon5G00000001772.2	Involved in the maturation of specific proteins in the endoplasmic reticulum	0	13.2903	13.0947	0	N	0	0	0	0	N	15.4598	0	15.471	15.4646	Y	14.9882	15.1345	14.8573	15.0722	Y	15.355	15.2215	15.242	15.2769	Y
Hcon5G00000001774.2	Belongs to the histidine acid phosphatase family	0	0	0	0	N	19.8778	19.8412	19.7849	19.8417	Y	19.4894	19.5909	19.6681	19.7061	Y	21.0338	21.0527	21.0608	21.0087	Y	21.1568	21.1201	21.0658	21.1727	Y
Hcon5G00000001778.1	Uncharacterised	0	0	0	0	N	18.0201	18.1574	18.5116	17.8963	Y	0	15.518	15.5666	0	N	15.7242	16.0557	16.2804	16.1757	Y	16.4678	16.8158	0	16.5157	Y
Hcon5G00000001781.1	Belongs to the DHHC palmitoyltransferase family	14.3174	14.1287	14.417	14.2801	Y	14.1447	13.8706	13.8055	13.9993	Y	0	13.8298	13.6136	0	N	12.8507	12.9055	12.6036	12.7275	Y	12.994	12.9525	12.953	13.2328	Y
Hcon5G00000001787.1	Arrestin (or SUncharacterisedantigen), CUncharacterisedterminal domain	15.6839	15.752	15.833	15.7912	Y	16.6916	16.6934	16.6757	16.6584	Y	16.0441	16.2288	16.0176	16.0577	Y	15.9972	16.0881	16.0366	16.0765	Y	16.0602	15.992	15.9848	15.9714	Y
Hcon5G00000001789.1	Glutathione SUncharacterisedtransferase, NUncharacterisedterminal domain	16.9181	16.9311	16.9503	16.9374	Y	19.0923	19.068	19.0822	19.1318	Y	15.5385	15.5066	15.6252	15.4792	Y	14.0466	14.1065	14.0635	13.9684	Y	13.4435	13.2078	13.3819	13.3042	Y
Hcon5G00000001791.1	Uncharacterised	13.7684	13.6585	13.8118	13.5407	Y	0	0	0	0	N	0	16.0994	16.039	16.0161	Y	13.554	0	0	0	N	15.3235	15.4153	15.2694	15.2623	Y
Hcon5G00000001792.1	Uncharacterised	0	0	0	0	N	0	0	0	0	N	19.0574	19.0888	19.0683	19.0938	Y	0	0	0	16.1359	N	0	0	0	0	N
Hcon5G00000001793.1	It binds two moles of GTP, one at an exchangeable site on the beta chain and one at a nonUncharacterisedexchangeable site on the alpha chain	19.8853	19.823	19.7409	19.8558	Y	20.9546	20.8513	20.9406	20.9629	Y	18.4372	18.3927	18.4633	18.7762	Y	17.6912	17.9684	17.7727	17.6338	Y	18.0396	18.1652	18.0954	18.0617	Y
Hcon5G00000001796.1	Uncharacterised	0	0	0	14.9395	N	14.1171	14.2179	14.1927	14.023	Y	13.8411	13.8326	13.8469	13.838	Y	14.2803	14.294	14.2839	14.2358	Y	13.4661	13.8976	13.8117	13.5916	Y
Hcon5G00000001799.1	Tetratricopeptide repeat	14.6238	14.6918	14.8227	14.8901	Y	16.6333	16.5421	16.6152	16.6378	Y	16.7409	16.7962	16.8307	16.8665	Y	16.1916	16.2533	16.3151	16.3919	Y	16.826	16.7254	16.6874	16.8874	Y
Hcon5G00000001801.1	Septin	0	0	0	0	N	18.069	18.0645	18.0068	18.0366	Y	15.3813	15.4847	15.4945	15.3752	Y	14.0293	14.0546	0	13.893	Y	14.8563	14.8643	14.8786	14.9907	Y
Hcon5G00000001805.1	Domain of unknown function (DUF3441)	15.8136	15.7264	15.8657	15.8684	Y	14.8464	14.8244	14.9597	14.9092	Y	15.894	15.9283	16.0271	15.8847	Y	15.2073	15.193	15.1382	15.1038	Y	15.2746	15.2934	15.1799	15.3476	Y
Hcon5G00000001806.1	A Receptor for Ubiquitination Targets	13.3036	13.4593	13.3273	13.305	Y	14.7414	14.8232	14.8307	14.8073	Y	14.6208	14.7806	14.5258	14.8261	Y	14.5782	14.454	14.3504	14.4258	Y	14.4469	14.4642	14.5004	14.3628	Y
Hcon5G00000001807.1	trehaloseUncharacterisedphosphatase activity	15.7848	15.7818	15.8769	15.8223	Y	16.5999	16.4749	16.5932	16.6738	Y	16.5127	16.4085	16.4553	16.352	Y	16.1533	16.1978	16.2032	16.1965	Y	16.2761	16.4207	16.3349	16.287	Y
Hcon5G00000001810.2	Ras association (RalGDS/AFUncharacterised6) domain	0	0	0	0	N	16.0083	15.9455	15.9131	15.904	Y	0	14.3444	0	13.9507	N	0	0	12.9707	0	N	14.2572	14.3371	14.2219	14.0632	Y
Hcon5G00000001814.1	mRNA, complete cds	14.4817	14.4199	14.4954	14.6504	Y	0	0	0	0	N	0	0	0	0	N	0	0	0	0	N	0	0	0	0	N
Hcon5G00000001821.1	periodic partitioning	0	0	16.2504	16.2542	N	18.2985	17.5998	17.8489	0	Y	0	17.294	0	17.0183	N	17.8131	0	0	0	N	0	17.732	18.5101	15.6725	Y
Hcon5G00000001822.3	Carboxyl transferase domain	18.4231	18.363	18.4156	18.4785	Y	23.2939	23.3284	23.2182	23.2652	Y	23.527	23.4031	23.4914	23.4614	Y	23.376	23.3478	23.4014	23.3912	Y	23.3853	23.4006	23.4123	23.3743	Y
Hcon5G00000001823.2	Uncharacterised	15.4576	15.478	15.3	15.465	Y	19.7176	19.6632	19.6423	19.6713	Y	18.9552	18.8563	19.1107	19.1703	Y	19.3947	19.4314	19.4964	19.4637	Y	19.8839	19.8166	19.9334	19.9271	Y
Hcon5G00000001827.1	nucleoside transmembrane transporter activity	15.1345	15.1372	15.3868	15.1805	Y	15.2135	15.1494	15.1205	15.2792	Y	0	0	0	0	N	13.811	0	13.8669	14.2403	Y	0	0	13.9497	13.4954	N
Hcon5G00000001828.1	Rab subfamily of small GTPases	17.5833	17.4223	17.5461	17.578	Y	18.2679	18.2528	18.3241	18.3682	Y	17.9326	17.9347	17.8895	17.8449	Y	17.7404	17.7029	17.713	17.7039	Y	17.8199	17.7457	17.7869	17.7301	Y
Hcon5G00000001829.1	Insulinase (Peptidase family M16)	18.0925	18.1561	18.2222	18.1827	Y	17.8939	17.9258	17.9571	17.9673	Y	18.1564	18.2182	18.1952	18.2048	Y	17.861	17.9301	17.8872	17.9309	Y	17.57	17.6149	17.5987	17.6084	Y
Hcon5G00000001831.2	PHD zinc finger	14.9384	15.2526	15.1366	15.1085	Y	0	14.3441	14.5709	13.9769	Y	0	0	0	0	N	0	0	0	0	N	0	0	0	0	N
Hcon5G00000001832.4	FilaminUncharacterisedtype immunoglobulin domains	0	0	0	0	N	20.6401	20.6147	20.6034	20.6222	Y	17.748	17.7282	17.6609	17.6771	Y	17.8118	17.808	17.7952	17.7791	Y	17.9249	17.9167	17.9079	17.9004	Y
Hcon5G00000001834.1	Belongs to the small heat shock protein (HSP20) family	0	0	0	0	N	20.1225	20.1618	20.1438	20.2357	Y	18.4467	18.5323	18.5196	18.5398	Y	20.875	20.849	20.8041	20.8267	Y	19.8177	19.7663	19.85	19.7623	Y
Hcon5G00000001836.1	RNA binding	0	0	0	0	N	0	0	0	0	N	0	15.6186	15.7242	16.0436	Y	0	15.2108	0	15.1963	N	0	15.6156	0	0	N
Hcon5G00000001837.1	this activity may be independent of acetylation activity. Acetylates alphaUncharacterisedtubulin with a slow enzymatic rate, due to a catalytic site that is not optimized for acetyl transfer. Enters the microtubule through each end and diffuses quickly throughout the lumen of microtubules. Acetylates only long old microtubules because of its slow acetylation rate since it does not have time to ac…	13.652	13.5397	13.6888	13.9421	Y	17.4062	17.3628	17.4229	17.467	Y	14.9283	14.5288	14.8363	14.865	Y	14.2567	14.3018	14.1851	14.0865	Y	14.6694	14.4745	14.5136	14.6522	Y
Hcon5G00000001838.1	Glutaredoxin	17.3543	17.3682	17.4357	17.3598	Y	16.703	16.7544	16.7754	16.8391	Y	0	0	0	0	N	16.1237	16.25	16.0778	16.1975	Y	0	0	0	14.7971	N
Hcon5G00000001839.1	mRNA 3'UncharacterisedUTR binding	16.9321	16.9361	16.9083	16.974	Y	14.9912	15.0032	14.8297	14.9907	Y	15.1167	15.2225	15.1293	15.0837	Y	14.6124	14.4939	14.4414	14.5558	Y	0	14.8483	14.8724	14.8684	Y
Hcon5G00000001840.1	Uncharacterised	12.2084	12.6007	12.4149	12.5578	Y	0	0	13.0261	12.6463	N	15.0772	15.0877	15.0553	15.1604	Y	14.2294	14.4228	14.5138	14.5068	Y	14.4248	14.6265	14.6159	14.5802	Y
Hcon5G00000001841.6	Glycogen recognition site of AMPUncharacterisedactivated protein kinase	15.5047	15.6171	15.5868	15.7011	Y	20.6605	20.7148	20.7344	20.7455	Y	19.4039	19.4331	19.3907	19.4191	Y	18.1198	18.1202	18.1134	18.1031	Y	18.9313	18.8749	18.9073	18.8733	Y
Hcon5G00000001845.1	Uncharacterised	15.3892	15.4381	15.5923	15.5901	Y	0	12.0374	12.1981	0	N	0	0	0	0	N	0	0	0	0	N	0	0	0	0	N
Hcon5G00000001847.3	Glycerophosphoryl diester phosphodiesterase family	0	0	0	0	N	13.4567	13.5384	13.5153	13.4822	Y	0	0	0	0	N	0	0	0	0	N	0	0	0	0	N
Hcon5G00000001849.1	Protein of unknown function (DUF3752)	15.95	16.099	16.193	16.0136	Y	14.5826	14.3288	14.283	14.4564	Y	0	0	0	0	N	0	13.2527	0	13.3884	N	13.7842	13.7552	13.3315	13.8978	Y
Hcon5G00000001850.1	galactitol metabolic process	15.0677	15.1491	15.0136	15.0743	Y	15.0394	14.8525	14.8627	14.9652	Y	15.8348	15.9367	15.8358	15.7967	Y	15.9244	16.0186	15.8978	15.9487	Y	15.4662	15.4337	15.4641	15.3437	Y
Hcon5G00000001851.1	SURF4 family	17.6855	17.7216	17.711	17.7378	Y	17.8228	17.896	17.8748	17.8565	Y	18.9435	19.1369	18.8609	18.8136	Y	18.7188	18.5478	18.8102	18.7531	Y	18.8983	18.8594	18.8938	18.8621	Y
Hcon5G00000001856.2	TransthyretinUncharacterisedlike family	0	0	0	0	N	0	0	0	0	N	0	0	0	0	N	16.2688	16.5854	16.316	16.5066	Y	14.8755	0	14.848	0	N
Hcon5G00000001859.1	Uncharacterised	0	0	0	0	N	15.22	15.2238	15.2322	15.2996	Y	0	0	0	0	N	13.4939	13.1936	13.5557	13.312	Y	0	0	0	0	N
Hcon5G00000001862.1	prohibitin homologues	0	0	0	0	N	17.5018	17.6653	17.5805	17.4895	Y	0	0	0	0	N	0	0	0	0	N	14.6956	14.5785	14.4119	0	Y
Hcon5G00000001863.1	3UncharacterisedhydroxyacylUncharacterisedCoA dehydrogenase, NAD binding domain	20.8896	20.8895	20.8555	20.9549	Y	21.2194	21.2064	21.2318	21.2233	Y	21.541	21.5479	21.5681	21.5256	Y	21.5078	21.5044	21.5028	21.5137	Y	21.4955	21.5048	21.5389	21.5444	Y
Hcon5G00000001864.2	Belongs to the glycosyl hydrolase 47 family	14.7892	14.7707	14.7029	14.7692	Y	12.0006	13.2486	13.3615	0	Y	14.899	15.0817	15.1505	15.0699	Y	14.2983	14.1225	14.2718	14.1986	Y	14.3732	14.3664	14.3175	14.1531	Y
Hcon5G00000001865.1	GroundUncharacterisedlike domain	0	0	0	0	N	20.4826	20.4487	20.4262	20.4901	Y	0	0	0	0	N	0	0	0	0	N	0	0	0	0	N
Hcon5G00000001868.1	Belongs to the DOCK family	13.357	13.2935	13.5741	13.6359	Y	14.4575	14.4698	14.3909	14.3706	Y	11.5951	11.9745	0	0	N	0	11.3456	0	0	N	0	0	0	0	N
Hcon5G00000001869.2	Putative GTPUncharacterisedase activating proteins for the small GTPase, ARF	13.9316	14.4325	14.2029	14.0895	Y	15.0713	15.1617	15.096	15.0516	Y	14.8119	14.6995	14.5589	14.8514	Y	14.3892	14.3059	14.3316	14.1849	Y	14.3357	14.339	14.1528	14.3316	Y
Hcon5G00000001870.1	Fis1 NUncharacterisedterminal tetratricopeptide repeat	18.1022	18.1683	18.187	18.1873	Y	17.0395	16.9626	17.0637	16.9865	Y	17.9273	17.9053	17.8494	17.8522	Y	18.7463	18.7985	18.784	18.753	Y	18.7915	18.8282	18.8009	18.797	Y
Hcon5G00000001871.1	LysosomeUncharacterisedassociated membrane glycoprotein (Lamp)	20.9864	21.0533	21.0349	21.1846	Y	20.9172	20.9569	20.9538	20.8782	Y	19.8683	19.9807	20.0016	19.956	Y	20.5333	20.5706	20.6131	20.5366	Y	20.3853	20.3694	20.3105	20.367	Y
Hcon5G00000001872.1	Polyribonucleotide nucleotidyltransferase, RNA binding domain	16.9227	16.9307	16.924	16.9412	Y	15.795	15.7019	15.6995	15.7237	Y	16.4016	16.423	16.4322	16.4378	Y	16.585	16.6345	16.5823	16.541	Y	15.9445	16.037	16.0463	16.0781	Y
Hcon5G00000001873.1	TRAM, LAG1 and CLN8 homology domains.	14.4942	14.4513	14.6756	14.5945	Y	0	13.156	0	13.017	N	0	0	0	0	N	0	0	0	0	N	0	12.6849	0	12.6605	N
Hcon5G00000001883.2	WntUncharacterisedactivated receptor activity	13.1245	13.1368	12.9035	13.0577	Y	13.5652	13.4141	0	13.8205	Y	0	0	0	0	N	0	0	0	0	N	0	0	0	0	N
Hcon5G00000001884.1	Leucine rich repeat CUncharacterisedterminal domain	0	0	0	0	N	16.9752	16.9279	16.9893	16.9634	Y	0	0	0	0	N	0	14.19	0	0	N	0	14.5729	15.778	0	N
Hcon5G00000001885.1	Uncharacterised	15.3904	0	15.3279	15.3515	Y	0	0	15.1972	15.2908	N	0	0	0	0	N	0	0	0	0	N	0	0	0	0	N
Hcon5G00000001888.1	Belongs to the aldehyde dehydrogenase family	14.1504	14.0464	14.0108	14.1165	Y	16.7875	16.8002	16.8021	16.743	Y	0	0	0	0	N	0	0	0	0	N	0	0	0	0	N
Hcon5G00000001889.2	Uncharacterised	14.7825	14.923	14.8477	14.9831	Y	14.8709	14.6715	14.7833	14.3258	Y	17.1085	17.147	17.4683	17.1277	Y	17.7795	17.7757	17.7922	17.7196	Y	17.4152	17.422	17.3924	17.4134	Y
Hcon5G00000001890.2	phosphoglycerate kinase	20.5407	20.4826	20.4966	20.5427	Y	21.8795	21.9112	21.8515	21.9076	Y	23.0334	22.9726	23.0929	23.052	Y	21.8038	21.8213	21.8123	21.8772	Y	22.5397	22.5675	22.5011	22.4786	Y
Hcon5G00000001891.1	phosphoglycerate kinase	21.8218	21.7551	21.7564	21.7478	Y	23.5248	23.5051	23.483	23.5351	Y	23.3032	23.3334	23.3922	23.3542	Y	23.3628	23.3728	23.2993	23.3763	Y	23.3029	23.3229	23.3595	23.3113	Y
Hcon5G00000001892.1	ER membrane protein complex subunit 10	15.4631	15.3202	15.4476	15.3486	Y	14.5459	14.6319	14.4874	14.5687	Y	14.6018	14.6616	14.4101	14.1317	Y	15.0076	14.9105	14.8658	14.8692	Y	14.8682	14.961	15.1284	14.9337	Y
Hcon5G00000001894.1	Voltage gated chloride channel	14.9368	14.9338	15.0253	14.8918	Y	14.3388	14.3713	14.4144	14.2589	Y	14.713	14.5188	14.6666	14.7849	Y	14.751	14.5753	14.4756	14.5028	Y	14.6463	14.5493	14.5613	14.4538	Y
Hcon5G00000001896.1	Component of the ribosome, a large ribonucleoprotein complex responsible for the synthesis of proteins in the cell. The small ribosomal subunit (SSU) binds messenger RNAs (mRNAs) and translates the encoded message by selecting cognate aminoacylUncharacterised transfer RNA (tRNA) molecules. The large subunit (LSU) contains the ribosomal catalytic site termed the peptidyl transferase center (PTC), …	23.1742	23.1503	23.0994	23.1528	Y	20.5651	20.5954	20.5056	20.5244	Y	21.3962	21.3171	21.3534	21.4068	Y	22.1603	22.2091	22.2199	22.2214	Y	21.6007	21.4519	21.5324	21.5264	Y
Hcon5G00000001897.1	HMGLUncharacterisedlike	14.2781	14.3196	14.2097	14.1489	Y	16.7905	16.8841	16.8603	16.9187	Y	0	0	0	0	N	0	0	0	0	N	0	0	0	0	N
Hcon5G00000001898.1	Component of the ribosome, a large ribonucleoprotein complex responsible for the synthesis of proteins in the cell. The small ribosomal subunit (SSU) binds messenger RNAs (mRNAs) and translates the encoded message by selecting cognate aminoacylUncharacterised transfer RNA (tRNA) molecules. The large subunit (LSU) contains the ribosomal catalytic site termed the peptidyl transferase center (PTC), …	22.1252	22.1605	22.1338	22.2724	Y	19.5393	19.4442	19.6075	19.4921	Y	20.9301	20.8578	20.7881	20.8137	Y	21.0815	21.0091	20.9975	21.0296	Y	20.5504	20.5434	20.5447	20.5606	Y
Hcon5G00000001901.1	Uncharacterised	0	0	0	0	N	14.9914	15.2067	15.44	15.3317	Y	0	0	0	0	N	0	14.8062	14.6573	14.532	Y	0	0	0	0	N
Hcon5G00000001903.1	Mitochondrial ribosomal protein L51 / S25 / CIUncharacterisedB8 domain	19.2166	19.048	19.0966	18.9178	Y	19.6084	19.6786	19.5998	19.6569	Y	20.6545	20.6009	20.5708	20.644	Y	20.7507	20.7361	20.6404	20.7642	Y	20.8061	20.7467	20.8763	20.8449	Y
Hcon5G00000001904.1	Belongs to the adaptor complexes medium subunit family	16.0298	15.9768	15.929	16.059	Y	15.4323	15.4176	15.4743	15.3964	Y	15.0365	15.1549	15.0522	14.929	Y	14.8145	14.8071	14.8651	14.7253	Y	14.8119	14.6799	14.8634	14.8907	Y
Hcon5G00000001905.1	structural constituent of ribosome	16.8186	16.827	16.7939	16.7176	Y	15.9769	15.9361	15.9997	16.0185	Y	0	15.8236	15.581	0	N	15.9225	16.0631	15.9318	15.8652	Y	15.3475	15.4504	15.5682	15.3508	Y
Hcon5G00000001906.1	Glycosyl hydrolases family 18	16.5285	16.712	16.6035	16.7004	Y	16.0346	15.9618	16.0341	16.0302	Y	16.8884	16.7898	16.805	16.8309	Y	17.6217	17.592	17.715	17.5901	Y	17.589	17.5866	17.7063	17.5494	Y
Hcon5G00000001907.2	EFUncharacterisedhand domain	0	0	0	0	N	15.8996	15.884	15.8809	15.8833	Y	0	0	0	0	N	0	0	0	0	N	0	0	0	0	N
Hcon5G00000001912.1	ribosomal protein import into nucleus	19.3102	19.2963	19.3136	19.3115	Y	16.7477	16.771	16.775	16.7901	Y	18.5107	18.5115	18.5753	18.5113	Y	18.1749	18.1902	18.1831	18.1814	Y	17.6954	17.7128	17.7371	17.7093	Y
Hcon5G00000001915.1	Belongs to the histone deacetylase family. HD Type 1 subfamily	17.696	17.6982	17.7585	17.7166	Y	16.2428	16.1814	16.2111	16.1612	Y	14.1268	0	13.9981	13.2692	Y	14.2382	14.1821	14.2861	14.2943	Y	13.4306	13.3679	13.2995	13.6628	Y
Hcon5G00000001917.4	protein localization to endoplasmic reticulum exit site	16.7564	16.835	16.832	16.913	Y	16.7147	16.6187	16.7521	16.748	Y	17.5293	17.6036	17.5531	17.5072	Y	16.9508	16.9901	16.9942	17.0637	Y	17.4648	17.3781	17.4344	17.4328	Y
Hcon5G00000001918.1	Mediator complex subunit 27	15.4165	14.8865	15.4052	15.3833	Y	14.0847	13.988	14.2068	14.1627	Y	14.6582	14.4306	14.5576	0	Y	13.9182	14.0642	0	0	N	13.7458	0	13.8616	0	N
Hcon5G00000001923.1	Nematode cuticle collagen NUncharacterisedterminal domain	0	0	0	0	N	15.1008	15.3822	15.1028	14.8947	Y	0	0	0	0	N	0	0	0	0	N	0	0	0	0	N
Hcon5G00000001930.1	Guanine nucleotideUncharacterisedbinding proteins (G proteins) are involved as modulators or transducers in various transmembrane signaling systems	0	0	0	0	N	13.8997	14.1179	14.0916	13.9887	Y	0	0	0	0	N	0	0	0	0	N	0	0	0	0	N
Hcon5G00000001931.1	Uncharacterised	14.501	14.4314	14.3415	14.2119	Y	0	0	0	0	N	0	0	0	0	N	14.5323	14.5901	14.6464	14.6709	Y	0	0	0	0	N
Hcon5G00000001936.3	Ribonuclease H protein	17.8454	17.8537	17.8241	17.8126	Y	0	0	0	0	N	0	0	0	0	N	15.8283	15.7034	15.7581	15.6942	Y	13.9398	14.0835	13.9585	14.0659	Y
Hcon5G00000001937.1	Uncharacterised	0	0	20.2867	0	N	0	0	0	0	N	0	0	0	0	N	0	17.6511	17.6136	17.7432	Y	16.0015	0	15.6857	15.7235	Y
Hcon5G00000001942.1	c4 zinc finger in nuclear hormone receptors	13.5017	13.7593	13.3936	13.7939	Y	13.5139	0	13.5334	13.5654	Y	0	0	0	0	N	0	0	0	0	N	0	0	0	0	N
Hcon5G00000001945.1	ProteinUncharacterisedtyrosine phosphatase	14.8878	14.745	15.0026	14.807	Y	15.9317	15.9231	15.8362	15.9001	Y	14.8062	14.1585	15.1232	14.7379	Y	14.9576	15.2607	14.8199	15.2408	Y	15.465	15.5091	15.3225	15.0995	Y
Hcon5G00000001957.1	Belongs to the universal ribosomal protein uL23 family	21.4393	21.5149	21.4529	21.4506	Y	18.4081	18.3975	18.4172	18.3732	Y	20.0175	20.2329	20.1097	20.1143	Y	20.5033	20.4841	20.4702	20.4403	Y	19.687	19.6765	19.7578	19.6809	Y
Hcon5G00000001958.1	Carboxylesterase family	14.7331	0	14.4678	14.3684	Y	0	13.1701	0	0	N	0	0	0	0	N	0	0	0	0	N	0	0	0	0	N
Hcon5G00000001960.2	Glycosyl transferase family 8	21.1014	21.0812	21.0259	20.9814	Y	21.6738	21.8336	21.8435	21.8584	Y	22.5808	22.5594	22.5897	22.5993	Y	22.3029	22.1056	22.3804	22.2059	Y	22.3055	22.4284	22.4268	22.402	Y
Hcon5G00000001961.1	Polyribonucleotide nucleotidyltransferase, RNA binding domain	15.9364	16.1418	16.1311	16.0479	Y	15.3821	15.3784	15.3833	15.3488	Y	0	13.6366	0	0	N	13.1968	0	0	13.1938	N	0	0	13.5664	13.1223	N
Hcon5G00000001962.2	Insulinase (Peptidase family M16)	20.264	20.2418	20.2695	20.2744	Y	21.1386	21.0847	21.0735	21.1446	Y	20.7297	20.6959	20.7781	20.7278	Y	20.94	20.9659	20.9305	20.9105	Y	20.9306	20.9408	20.9259	20.8822	Y
Hcon5G00000001963.1	regulation of vesicle fusion	14.2749	14.6138	14.7048	14.5432	Y	14.3893	14.4313	14.802	14.0734	Y	13.8174	13.9342	14.0414	13.6418	Y	14.4085	14.7664	15.0125	14.8777	Y	14.3697	13.909	14.5004	14.2923	Y
Hcon5G00000001966.1	Structural component of the gap junctions	16.3096	16.4873	16.3537	16.416	Y	16.553	16.5979	16.7018	16.5912	Y	16.8621	16.6977	16.5576	16.7174	Y	16.5045	16.5294	16.5058	16.4581	Y	16.3657	16.5256	16.4089	16.4184	Y
Hcon5G00000001967.2	Uncharacterised	0	0	0	0	N	16.2833	16.9685	17.136	16.8617	Y	0	0	0	0	N	0	0	0	0	N	0	0	0	0	N
Hcon5G00000001969.1	Mitochondrial ATP synthase B chain precursor (ATPUncharacterisedsynt_B)	20.0132	20.0148	19.9929	20.028	Y	20.7484	20.7465	20.7267	20.708	Y	20.5176	20.5288	20.5243	20.4875	Y	20.4832	20.4934	20.4939	20.5036	Y	20.5514	20.515	20.5475	20.5406	Y
Hcon5G00000001970.1	regulation of protein localization to plasma membrane	19.5078	19.6144	19.5232	19.5842	Y	0	0	0	0	N	15.338	0	15.1203	0	N	17.338	17.3787	17.3811	17.3315	Y	14.7097	14.8974	14.8431	14.815	Y
Hcon5G00000001972.2	NUncharacterisedglycosylase DNA lyase	10.9825	11.6205	0	11.6009	Y	0	0	0	0	N	0	0	0	0	N	0	0	0	0	N	0	0	0	0	N
Hcon5G00000001973.1	Domain of unknown function (DUF4481)	0	0	0	0	N	16.5151	16.4247	16.4048	16.5148	Y	14.7751	15.0729	14.7122	0	Y	15.2938	14.9729	14.7824	15.0426	Y	0	0	14.8089	14.4855	N
Hcon5G00000001976.4	Lamin Tail Domain	15.6033	0	0	0	N	22.7282	22.7169	22.7203	22.5876	Y	20.6908	20.6734	20.7206	20.5903	Y	20.1905	20.2769	20.2632	20.2662	Y	20.7784	20.7389	20.7951	20.8099	Y
Hcon5G00000001977.1	Laminin G domain	12.5685	0	12.7401	12.7121	Y	12.2253	0	12.685	12.2974	Y	0	0	0	0	N	0	0	0	0	N	0	0	14.8478	0	N
Hcon5G00000001978.1	Uncharacterised	14.5465	14.7994	14.8382	14.8462	Y	16.1676	15.998	16.1376	15.8916	Y	0	0	0	0	N	0	0	13.5177	0	N	14.0058	14.164	13.849	0	Y
Hcon5G00000001983.1	CRAL/TRIO domain	0	0	0	0	N	13.842	14.0291	14.0955	13.8539	Y	0	13.9076	14.3776	14.0719	Y	0	0	0	0	N	0	0	0	0	N
Hcon5G00000001984.1	Belongs to the nonaspanin (TM9SF) (TC 9.A.2) family	16.7652	16.6741	16.6776	16.6597	Y	15.6016	15.566	15.699	15.5999	Y	17.7109	17.7895	17.76	17.6064	Y	17.2587	17.2792	17.2646	17.2404	Y	17.6578	17.7128	17.7004	17.7049	Y
Hcon5G00000001986.3	Uncharacterised	0	0	0	0	N	15.7954	15.5728	15.6009	15.6833	Y	0	0	0	0	N	0	0	0	0	N	0	0	0	0	N
Hcon5G00000001987.1	regulation of canonical Wnt signaling pathway involved in osteoblast differentiation	0	0	0	0	N	13.4076	13.142	0	13.3012	Y	0	0	0	0	N	0	0	0	0	N	0	0	0	0	N
Hcon5G00000001990.1	Oligosaccharyltransferase subunit Ribophorin II	19.666	19.6705	19.6718	19.6873	Y	18.8005	18.7679	18.7464	18.7483	Y	19.9368	20.0213	19.9948	19.9719	Y	19.8226	19.9183	19.9207	19.8626	Y	20.109	20.1022	20.0969	20.1331	Y
Hcon5G00000001991.1	ribosomal protein, L28	16.2185	16.2969	16.2995	16.3053	Y	15.3468	15.5042	15.4372	15.3469	Y	15.3657	15.3933	15.2688	15.1465	Y	15.0563	14.9771	14.9405	15.043	Y	14.6531	14.561	14.7627	14.7732	Y
Hcon5G00000001992.1	catalytic activity	14.9059	15.0444	15.1383	14.8857	Y	16.9013	16.8073	16.7679	16.8565	Y	16.3927	16.3212	16.3968	16.4157	Y	16.5813	16.6036	16.4885	16.5989	Y	16.4406	16.2784	16.4694	16.3586	Y
Hcon5G00000001993.2	Domain with 2 conserved Trp (W) residues	0	0	0	0	N	15.9827	15.9326	16.0177	15.854	Y	16.0008	15.917	15.8946	15.9607	Y	15.128	15.4977	0	15.1077	Y	16.12	15.7883	15.1013	15.4527	Y
Hcon5G00000001995.3	Uncharacterised	0	0	0	0	N	16.1196	16.0723	16.0395	16.0355	Y	0	0	0	0	N	0	0	0	0	N	0	0	0	0	N
Hcon5G00000001997.2	Belongs to the TRAFAC class myosinUncharacterisedkinesin ATPase superfamily. Kinesin family	12.6388	12.7926	0	12.859	Y	11.8645	0	12.2364	0	N	13.4782	13.6425	0	0	N	13.2008	13.3429	0	13.1213	Y	12.9955	0	0	0	N
Hcon5G00000001998.1	Belongs to the UDPUncharacterisedglycosyltransferase family	0	0	0	0	N	0	0	0	0	N	14.199	14.5957	14.5149	14.2237	Y	13.2687	13.2916	13.3518	13.3409	Y	12.9461	13.2802	13.1237	13.1434	Y
Hcon5G00000001999.2	EukaryoticUncharacterisedtype carbonic anhydrase	10.8075	0	0	0	N	17.6037	17.3608	17.5551	17.4436	Y	17.5461	17.6783	17.5525	17.5215	Y	16.5369	16.8549	16.6443	16.8553	Y	17.2853	17.2595	17.2613	17.2219	Y
Hcon5G00000002000.1	EukaryoticUncharacterisedtype carbonic anhydrase	0	0	0	0	N	0	0	0	0	N	0	0	0	0	N	0	0	0	0	N	15.6887	0	15.6519	15.3362	Y
Hcon5G00000002001.1	Involved in the uptake or utilization of cholesterol. NcrUncharacterised1 and ncrUncharacterised2 act redundantly to prevent dauer larva formation under favorable growth conditions, and are required for the normal functioning of ADF, ASI and ASG neurons	14.3594	14.4057	14.6727	0	Y	0	0	0	0	N	0	0	0	0	N	0	0	0	0	N	0	0	0	0	N
Hcon5G00000002002.1	Uncharacterised	0	0	0	0	N	0	17.0267	16.9781	16.8865	Y	0	0	0	0	N	0	0	0	0	N	0	0	0	0	N
Hcon5G00000002006.2	ChitinUncharacterisedbinding domain type 2	20.7361	20.6936	20.683	20.6256	Y	0	0	0	0	N	16.7167	16.7769	16.7211	16.8572	Y	21.1822	21.1639	21.1893	21.1888	Y	18.1249	18.1414	18.1046	18.1025	Y
Hcon5G00000002007.1	Belongs to the ATP guanido phosphotransferase family	22.5245	22.4518	22.4916	22.5187	Y	23.8737	23.9068	23.9001	23.8981	Y	23.1056	23.1095	23.0757	23.0664	Y	23.7236	23.7659	23.729	23.7456	Y	23.9891	23.9649	23.9209	23.9376	Y
Hcon5G00000002009.2	Guanine nucleotide exchange factor for RasUncharacterisedlike GTPases; NUncharacterisedterminal motif	14.8988	14.7869	14.9348	14.9339	Y	15.4395	15.573	15.5288	15.5332	Y	16.1807	16.2112	16.1791	16.021	Y	15.3077	15.0642	15.2957	15.2542	Y	0	0	15.4677	15.3253	N
Hcon5G00000002011.1	STAS domain	0	0	0	0	N	0	0	0	0	N	14.5948	14.7067	14.6916	14.5889	Y	14.4464	14.5906	14.5123	14.2905	Y	15.0716	15.2315	15.0417	15.0953	Y
Hcon5G00000002015.1	Uncharacterised	15.6607	15.2302	15.225	15.3484	Y	21.4715	21.7201	21.7316	21.6919	Y	0	13.7143	13.4985	13.652	Y	13.1035	13.0582	0	12.9616	Y	13.6258	13.7237	13.5535	13.7189	Y
Hcon5G00000002016.1	Uncharacterised	0	0	0	0	N	0	14.1494	0	14.1747	N	16.6188	16.5311	16.4872	16.6032	Y	16.6082	16.5285	16.6155	16.5566	Y	16.8248	16.9019	16.8558	16.8663	Y
Hcon5G00000002018.1	Fibronectin type 3 domain	0	0	0	0	N	15.3593	15.3749	15.4032	15.2484	Y	16.6358	16.7229	16.6623	16.5753	Y	15.1584	15.0282	15.0375	15.1064	Y	15.3931	15.2878	15.2878	15.2768	Y
Hcon5G00000002021.1	Required for protein import into peroxisomes	13.8216	13.8542	13.8478	13.8362	Y	13.1311	13.2236	12.9871	12.6737	Y	0	12.9818	0	0	N	13.6407	13.9346	14.0341	13.8883	Y	0	13.8141	14.3318	14.1513	Y
Hcon5G00000002022.1	Uncharacterised	0	0	0	0	N	13.2146	13.0468	0	13.0974	Y	13.2396	0	0	13.1046	N	14.4393	14.3502	14.1082	14.318	Y	15.2983	15.19	15.3835	15.2872	Y
Hcon5G00000002029.2	Importin subunit alpha	18.729	18.892	18.8638	18.871	Y	18.4512	18.4592	18.4966	18.4325	Y	18.9201	18.9253	18.8029	18.9646	Y	18.5676	18.6578	18.6155	18.6044	Y	18.7305	18.6557	18.703	18.6629	Y
Hcon5G00000002030.2	Belongs to the SKP1 family	18.0419	17.8906	17.8738	17.8731	Y	17.8656	17.8199	17.7604	17.8745	Y	17.5517	17.3046	17.424	17.5238	Y	17.2518	17.2493	17.2108	17.2128	Y	17.5465	17.4958	17.5497	17.5129	Y
Hcon5G00000002031.1	CalciumUncharacterisedregulated, actinUncharacterisedmodulating protein that binds to the plus (or barbed) ends of actin monomers or filaments, preventing monomer exchange (endUncharacterisedblocking or capping). Binds actin but does not nucleate actin polymerization, albeit slows down elongation by blocking the barbed ends. By promoting actin depolymerization, required for the elimination of pre…	0	0	0	0	N	21.7879	21.7736	21.6961	21.756	Y	16.536	0	16.5551	0	N	0	0	0	0	N	0	0	0	0	N
Hcon5G00000002034.1	Profilin	21.6282	21.6996	21.7905	21.747	Y	19.8696	19.78	19.8995	19.8169	Y	19.8724	19.9131	19.7643	19.6728	Y	20.8739	20.8835	20.8124	20.8548	Y	20.4274	20.3976	20.4582	20.4979	Y
Hcon5G00000002035.1	Belongs to the CTL (choline transporterUncharacterisedlike) family	14.5749	14.696	14.7505	14.7215	Y	0	0	0	0	N	0	0	0	0	N	0	0	0	0	N	0	0	0	0	N
Hcon5G00000002039.2	Belongs to the classUncharacterisedI aminoacylUncharacterisedtRNA synthetase family	19.1674	19.2842	19.2515	19.2549	Y	17.5606	17.6003	17.5691	17.5644	Y	18.8748	18.8551	18.8856	18.8851	Y	19.6597	19.71	19.6461	19.6779	Y	19.2312	19.2198	19.2288	19.2409	Y
Hcon5G00000002040.2	HEAT repeat	20.8469	20.8205	20.8292	20.8424	Y	21.0013	20.9798	20.9908	20.9974	Y	20.2684	20.2537	20.2456	20.2748	Y	19.899	19.911	19.9457	19.8979	Y	20.0375	20.0963	20.086	20.0866	Y
Hcon5G00000002041.1	Core subunit of the mitochondrial membrane respiratory chain NADH dehydrogenase (Complex I) that is believed to belong to the minimal assembly required for catalysis. Complex I functions in the transfer of electrons from NADH to the respiratory chain	18.6408	18.6007	18.5775	18.6202	Y	18.9103	18.9218	18.9048	18.9254	Y	19.7985	19.8551	19.9279	19.8803	Y	20.1724	20.1435	20.211	20.0711	Y	20.107	20.0942	20.1423	20.0798	Y
Hcon5G00000002042.1	Solute carrier organic anion transporter family member	0	0	12.1891	0	N	14.1817	13.9729	13.8788	13.8763	Y	0	0	0	0	N	13.7952	13.7459	13.6966	13.7657	Y	12.2026	0	0	0	N
Hcon5G00000002043.1	Mo25Uncharacterisedlike	18.0071	18.0049	17.9795	17.9395	Y	18.388	18.3914	18.3836	18.3602	Y	17.8423	18.2189	17.938	17.872	Y	18.0671	18.0019	17.9766	18.0316	Y	18.134	18.0592	18.0387	18.1522	Y
Hcon5G00000002044.3	thioredoxinUncharacteriseddisulfide reductase activity	17.5177	17.5326	17.3475	17.3621	Y	17.3011	17.2296	17.1831	17.2049	Y	16.6261	16.7293	16.6049	16.7268	Y	17.0043	16.9646	17.0265	16.9703	Y	17.0169	16.9267	16.9572	16.9114	Y
Hcon5G00000002048.1	response to osmotic stress	0	0	0	0	N	19.5099	19.5305	19.4904	19.5514	Y	0	0	15.7281	0	N	15.92	15.8717	15.7482	15.7998	Y	15.8114	15.7182	15.8001	15.8404	Y
Hcon5G00000002049.1	RNA binding	19.5694	19.5856	19.497	19.5147	Y	18.5205	18.4611	18.4743	18.4891	Y	17.9872	17.9217	17.9698	17.9538	Y	17.4624	17.461	17.5416	17.4798	Y	17.1672	17.2605	17.2092	17.1974	Y
Hcon5G00000002050.1	WD40 repeats	14.1561	14.1891	14.3495	14.3632	Y	13.5058	13.3633	13.5552	13.4699	Y	0	0	0	0	N	0	14.804	0	0	N	0	0	0	0	N
Hcon5G00000002053.1	preUncharacterisedmRNA splicing factor component	17.6754	17.7297	17.8791	17.7988	Y	16.5621	16.5792	16.4822	16.66	Y	0	15.6736	0	15.759	N	14.7264	14.8274	14.7465	14.9584	Y	15.1438	15.1202	14.8794	15.0402	Y
Hcon5G00000002054.1	Uncharacterised	0	0	0	0	N	0	0	0	0	N	0	15.4278	15.3011	15.3663	Y	0	0	0	0	N	0	0	0	0	N
Hcon5G00000002056.1	RNA polymerase II transcription factor SIII (Elongin) subunit A	12.5334	0	0	0	N	11.3068	11.4872	0	11.3329	Y	0	0	0	0	N	0	0	0	0	N	0	0	0	0	N
Hcon5G00000002057.2	c4 zinc finger in nuclear hormone receptors	0	0	0	0	N	17.2191	17.2571	17.2777	17.2798	Y	0	0	0	0	N	0	0	0	0	N	0	0	0	0	N
Hcon5G00000002060.5	prohibitin homologues	0	0	0	0	N	16.6366	16.7044	16.6955	16.697	Y	15.2104	15.1043	15.3164	15.1515	Y	13.3324	14.1005	13.9335	13.5359	Y	14.346	14.3524	14.1319	14.3412	Y
Hcon5G00000002062.1	Mitochondrial fission process	15.5657	15.771	15.841	15.9082	Y	16.6675	16.5959	16.7764	16.6451	Y	16.1418	16.6583	17.1322	16.6951	Y	16.7688	16.7822	16.6934	16.6117	Y	16.8724	16.9002	16.7188	16.7577	Y
Hcon5G00000002064.2	calcium ion binding	0	0	0	0	N	15.8703	0	0	15.9421	N	17.5822	17.427	17.498	17.5192	Y	15.9413	0	0	0	N	17.2886	16.8076	17.189	17.2015	Y
Hcon5G00000002066.1	cnnmUncharacterised4 and cnnmUncharacterised5 to regulate Mg(2 ) homeostasis. Promotes postembryonic gonad development by regulating Mg(2 ) levels, probably via AMPK signaling	13.9409	13.9192	13.9377	13.9532	Y	0	0	0	0	N	0	13.2881	0	0	N	13.9141	14.1551	13.8487	13.9096	Y	14.1556	14.1088	14.3888	14.2608	Y
Hcon5G00000002067.2	Uncharacterised	0	0	0	0	N	17.8803	17.7915	17.6352	17.7684	Y	0	0	0	0	N	0	0	0	0	N	0	0	0	0	N
Hcon5G00000002069.1	Fibronectin type 3 domain	0	0	0	0	N	0	0	0	0	N	0	0	0	0	N	13.4499	13.7832	13.5204	13.3259	Y	0	13.2944	13.4088	0	N
Hcon5G00000002070.1	RIIalpha, Regulatory subunit portion of type II PKA RUncharacterisedsubunit	14.0014	13.7094	13.3231	13.717	Y	20.1195	20.0694	20.1004	20.1115	Y	18.2129	18.2618	18.2383	18.2663	Y	18.0799	18.0542	18.0956	18.1295	Y	18.5489	18.4655	18.5305	18.4972	Y
Hcon5G00000002072.1	EnoylUncharacterisedCoA hydratase/isomerase	0	0	0	0	N	16.7132	16.7154	16.6867	16.8124	Y	0	0	0	0	N	0	0	0	0	N	0	0	0	0	N
Hcon5G00000002074.2	Structural component of the gap junctions	17.9875	18.0714	18.0839	17.974	Y	14.8231	14.8149	14.5025	14.4758	Y	0	0	0	0	N	0	0	0	0	N	0	0	0	0	N
Hcon5G00000002076.2	Lipase (class 3)	0	0	0	0	N	0	0	0	0	N	0	0	0	0	N	0	0	0	13.4128	N	15.1801	15.1695	15.161	15.2125	Y
Hcon5G00000002082.1	ATPUncharacteriseddependent DNA helicase implicated in DNA repair and the maintenance of genomic stability. Acts as an antiUncharacterisedrecombinase to counteract toxic recombination and limit crossover during meiosis. Regulates meiotic recombination and crossover homeostasis by physically dissociating strand invasion events and thereby promotes noncrossover repair by meiotic synthesis dependent…	13.3373	13.4221	13.1869	13.2389	Y	0	0	0	0	N	0	0	0	0	N	0	0	0	0	N	0	0	0	0	N
Hcon5G00000002087.1	Tubulin is the major constituent of microtubules. It binds two moles of GTP, one at an exchangeable site on the beta chain and one at a nonUncharacterisedexchangeable site on the alpha chain	18.4276	18.3142	0	18.5555	Y	19.161	19.112	19.0085	19.1449	Y	17.2625	17.2431	17.2899	17.4567	Y	16.1071	16.1661	15.8495	16.0484	Y	16.7888	16.6278	16.7641	16.6898	Y
Hcon5G00000002089.1	ABC transporter transmembrane region	16.1151	16.1536	16.1344	16.2073	Y	17.707	17.6455	17.6187	17.6416	Y	17.3768	17.3219	17.4655	17.4064	Y	17.0688	17.0053	17.0877	17.0891	Y	17.2073	17.1633	17.0502	17.092	Y
Hcon5G00000002091.4	Uncharacterised	0	0	0	0	N	13.9538	13.7834	13.8683	13.6764	Y	0	0	0	13.5223	N	0	0	0	0	N	0	0	16.226	0	N
Hcon5G00000002092.5	MicrotubuleUncharacterisedbinding calmodulinUncharacterisedregulated spectrinUncharacterisedassociated	14.7366	14.6512	14.6426	14.7326	Y	14.0062	14.0131	13.7722	13.9829	Y	14.5635	14.4996	14.5403	14.5816	Y	13.9332	14.0891	13.9068	14.033	Y	14.0729	13.956	13.7819	14.0151	Y
Hcon5G00000002094.1	Sulfotransferase family	13.7182	13.678	13.8927	13.8853	Y	11.113	11.0776	0	11.5064	Y	0	0	0	0	N	12.481	12.0201	12.8144	12.5497	Y	13.0914	12.9575	13.2355	12.9583	Y
Hcon5G00000002095.2	Belongs to the isocitrate and isopropylmalate dehydrogenases family	21.3984	21.4286	21.4271	21.4373	Y	20.6599	20.652	20.5836	20.6665	Y	21.0123	21.0271	21.1162	21.0745	Y	21.9534	21.9179	21.9099	21.8886	Y	21.777	21.7788	21.8088	21.7896	Y
Hcon5G00000002102.1	RINGUncharacterisedlike zinc finger	0	12.1365	0	0	N	14.0629	14.3689	14.2946	13.9286	Y	0	0	0	0	N	0	0	0	0	N	0	0	0	0	N
Hcon5G00000002103.1	Belongs to the two pore domain potassium channel (TC 1.A.1.8) family	0	0	0	0	N	18.5555	18.3354	18.5574	18.3116	Y	16.4066	16.1611	16.0247	15.7691	Y	15.4627	15.5507	15.5757	15.3132	Y	15.6351	15.9332	15.7199	15.6652	Y
Hcon5G00000002104.1	Uncharacterised	0	0	0	0	N	18.3295	18.3316	18.3279	18.3851	Y	0	0	0	0	N	12.4731	0	12.8507	0	N	0	0	0	0	N
Hcon5G00000002106.1	Belongs to the typeUncharacterisedB carboxylesterase lipase family	0	0	0	0	N	0	12.8809	12.5812	12.9543	Y	0	0	0	0	N	12.8073	0	0	12.6828	N	13.1408	13.2041	13.1552	13.113	Y
Hcon5G00000002110.1	Flavoprotein (FP) subunit of succinate dehydrogenase (SDH) that is involved in complex II of the mitochondrial electron transport chain and is responsible for transferring electrons from succinate to ubiquinone (coenzyme Q)	19.7731	19.8165	19.6957	19.8011	Y	21.309	21.3291	21.309	21.2952	Y	22.6298	22.6162	22.6313	22.6363	Y	22.6906	22.6076	22.6905	22.6742	Y	22.7554	22.7514	22.7481	22.7454	Y
Hcon5G00000002111.1	SH2 domain containing 3A	0	0	0	0	N	0	0	0	0	N	0	16.4261	16.305	16.4923	Y	0	0	0	0	N	0	0	0	0	N
Hcon5G00000002113.2	Plays a role in tubular endoplasmic reticulum network formation and maintenance (By similarity). May be involved in central nervous system development. Has a presynaptic role in neurotransmission. Likely to operate in synaptogenesis by regulating vesicular transport or localization. Required for correct localization of rabUncharacterised3 and snbUncharacterised1	15.28	15.3192	15.4096	15.3759	Y	15.6377	15.6049	15.6961	15.6428	Y	15.5858	15.505	15.5226	15.5284	Y	14.8958	14.9221	14.6862	14.6436	Y	15.1347	15.0601	15.1201	15.2068	Y
Hcon5G00000002117.1	May play a role in resistance to fungal infection in the epidermis by regulating the upUncharacterisedregulation of several antimicrobial peptides of the NLP and CNC families. Upstream of plcUncharacterised3	0	0	0	0	N	16.3817	16.4158	16.3817	16.4201	Y	14.7463	14.67	14.352	14.6045	Y	14.3569	14.1377	14.1339	14.2094	Y	14.1766	14.0954	13.9816	14.2309	Y
Hcon5G00000002118.2	Uncharacterised	0	0	0	0	N	0	0	0	0	N	0	0	0	0	N	15.245	15.2028	15.2086	15.0984	Y	0	0	0	0	N
Hcon5G00000002125.1	Domain in TreUncharacterised2, BUB2p, and Cdc16p. Probable RabUncharacterisedGAPs.	0	0	0	0	N	15.294	15.4851	15.4042	15.314	Y	0	0	0	0	N	0	0	0	0	N	0	0	0	0	N
Hcon5G00000002130.1	Adenylate sensor of SNF1Uncharacterisedlike protein kinase	16.8563	16.9087	16.9621	16.9836	Y	17.3678	17.3881	17.3707	17.4212	Y	16.3814	16.1678	16.3064	16.3977	Y	16.1549	16.1502	16.2064	16.2606	Y	16.4529	16.3938	16.3517	16.3718	Y
Hcon5G00000002131.1	Plays a central role in 2Uncharacterisedthiolation of mcm(5)S(2)U at tRNA wobble positions of tRNA(Lys), tRNA(Glu) and tRNA(Gln). May act by forming a heterodimer with tutUncharacterised1 ctuUncharacterised1 that ligates sulfur from thiocarboxylated urmUncharacterised1 onto the uridine of tRNAs at wobble position	15.2989	15.331	15.1393	15.3784	Y	0	0	0	0	N	0	0	0	0	N	0	0	0	14.0912	N	0	0	0	0	N
Hcon5G00000002137.2	A domain family that is part of the cupin metalloenzyme superfamily.	15.7869	15.919	15.9282	15.9463	Y	14.2616	14.2201	0	14.097	Y	0	0	0	0	N	0	0	0	0	N	0	0	0	0	N
Hcon5G00000002138.1	DREV methyltransferase	14.0414	14.1968	14.1619	14.1615	Y	12.778	12.8276	12.902	12.8398	Y	10.9971	11.6937	11.1369	11.5549	Y	12.3759	12.429	12.3053	12.3486	Y	12.4122	12.1297	12.0939	11.717	Y
Hcon5G00000002139.1	cation binding	0	0	0	0	N	14.5337	15.0633	14.7784	14.7615	Y	0	0	0	0	N	0	0	0	0	N	0	0	0	0	N
Hcon5G00000002140.2	Immunoglobulin domain	19.612	19.5784	19.6007	19.5864	Y	24.663	24.765	24.6342	24.7175	Y	23.4034	23.295	23.3209	23.3902	Y	23.0854	23.1296	23.1383	23.1381	Y	23.8905	23.9389	23.8984	23.9452	Y
Hcon5G00000002142.2	Uncharacterised	13.7571	0	14.1449	14.1437	Y	0	0	0	0	N	0	0	0	0	N	0	0	0	0	N	0	0	0	0	N
Hcon5G00000002147.2	EnoylUncharacterised(Acyl carrier protein) reductase	17.411	17.4547	17.4689	17.4133	Y	18.5562	18.5513	18.5338	18.5488	Y	21.2293	21.2722	21.3204	21.2224	Y	21.0195	20.9942	21.0322	20.9905	Y	20.9185	20.9024	20.8836	20.915	Y
Hcon5G00000002148.1	zinc finger	13.9364	13.7732	14.004	14.0879	Y	12.5143	12.6616	0	13.0431	Y	0	0	0	0	N	0	0	0	0	N	0	0	0	0	N
Hcon5G00000002153.1	AMPUncharacterisedbinding enzyme	17.0933	17.0712	17.1514	17.1625	Y	19.6399	19.6174	19.6234	19.5503	Y	17.8535	17.9237	17.8393	17.8395	Y	17.0151	17.0628	16.9989	16.9177	Y	17.7929	17.7813	17.7839	17.8337	Y
Hcon5G00000002155.1	Uncharacterised	0	0	0	0	N	15.9197	15.7342	15.8839	15.2015	Y	0	0	0	0	N	0	0	0	0	N	0	0	0	0	N
Hcon5G00000002159.1	PyrrolineUncharacterised5Uncharacterisedcarboxylate reductase dimerisation	0	0	0	0	N	15.8563	15.6096	15.7102	15.796	Y	0	0	0	0	N	0	0	0	0	N	0	0	0	0	N
Hcon5G00000002161.1	Uncharacterised	0	0	0	0	N	0	0	0	0	N	17.6435	17.7269	17.7429	17.7154	Y	14.9237	14.4331	14.8991	14.6028	Y	17.84	17.8992	17.9167	17.8632	Y
Hcon5G00000002162.1	UAA transporter family	0	0	0	0	N	15.1089	14.8523	14.8767	14.7767	Y	0	0	0	0	N	0	17.1894	0	16.1675	N	0	0	16.4327	0	N
Hcon5G00000002163.1	PeptidylUncharacterisedprolyl cisUncharacterisedtrans isomerase	14.4743	15.0065	14.7467	14.9825	Y	15.5943	15.6023	15.5854	15.5536	Y	17.0583	17.0773	17.1575	17.0388	Y	0	0	0	0	N	13.56	0	0	0	N
Hcon5G00000002164.1	PeptidylUncharacterisedprolyl cisUncharacterisedtrans isomerase	14.9559	14.9677	14.8323	14.6406	Y	16.9872	16.8964	16.967	17.0396	Y	19.4696	19.5597	19.4997	19.4353	Y	14.9699	14.9303	15.2552	15.2107	Y	15.7533	15.4784	15.4946	15.8029	Y
Hcon5G00000002165.1	ubiquitinUncharacterisedprotein transferase activity	16.005	16.0783	16.084	16.101	Y	15.1788	15.2171	15.2039	15.1725	Y	15.6326	15.5936	15.476	15.4748	Y	14.6602	14.6048	14.5041	14.6361	Y	14.5644	14.5432	14.613	14.6484	Y
Hcon5G00000002166.1	Uncharacterised	14.5276	14.1897	14.3441	14.4441	Y	16.3972	16.1344	16.4918	16.2772	Y	15.4856	15.4368	15.4987	15.6135	Y	14.9726	14.9781	15.032	15.1495	Y	15.1304	15.2884	15.2282	15.2479	Y
Hcon5G00000002171.1	Belongs to the small GTPase superfamily. Arf family	21.2507	21.0886	21.0739	21.1179	Y	20.5199	20.484	20.6464	20.5035	Y	21.2225	21.3314	21.27	21.1754	Y	21.2065	21.2513	21.2433	21.2466	Y	21.5355	21.4444	21.445	21.4484	Y
Hcon5G00000002175.1	Ubiquitin homologues	18.038	18.0786	18.1073	18.0303	Y	17.324	17.2898	17.2375	17.3325	Y	17.5554	17.4932	17.642	17.4272	Y	17.4969	17.367	17.5011	17.3942	Y	17.9707	18.0423	18.0853	18.0334	Y
Hcon5G00000002178.2	UbiquitinUncharacterisedlike modifierUncharacterisedactivating enzyme ATG7 NUncharacterisedterminus	16.7303	16.8275	16.7386	16.8021	Y	15.5954	15.5945	15.641	15.5867	Y	15.855	15.9322	15.8881	15.9938	Y	15.3859	15.4317	15.3974	15.4185	Y	15.3534	15.342	15.3598	15.3397	Y
Hcon5G00000002179.1	Belongs to the ubiquitinUncharacterisedconjugating enzyme family	19.6688	19.7432	19.5667	19.8089	Y	18.9129	18.9125	19.0581	18.8319	Y	18.658	18.8361	18.672	18.6713	Y	19.2152	19.1493	19.1588	19.0759	Y	18.9976	18.9432	19.0331	18.9938	Y
Hcon5G00000002182.1	Uncharacterised	0	0	0	0	N	17.7033	17.7052	17.7495	17.7722	Y	0	0	0	0	N	0	0	0	0	N	0	0	0	0	N
Hcon5G00000002183.1	Eukaryotic integral membrane protein (DUF1751)	14.2691	14.3791	14.3884	14.426	Y	13.7572	14.0376	13.9185	14.0104	Y	14.5895	14.5741	14.3548	14.6211	Y	13.9176	13.8587	13.8295	13.9641	Y	14.4829	14.4315	14.5484	14.5019	Y
Hcon5G00000002185.2	Zinc finger, C3HC4 type (RING finger)	13.7817	13.8771	13.8818	14.0141	Y	0	0	0	0	N	0	0	0	0	N	0	0	0	0	N	0	0	0	0	N
Hcon5G00000002186.2	Zinc finger CUncharacterisedx8UncharacterisedCUncharacterisedx5UncharacterisedCUncharacterisedx3UncharacterisedH type (and similar)	16.0007	15.9949	15.9663	15.943	Y	0	14.9656	15.175	14.8554	Y	0	0	0	0	N	0	0	0	0	N	0	0	0	0	N
Hcon5G00000002187.1	Mitotic checkpoint regulator, MAD2BUncharacterisedinteracting	15.9584	15.9166	15.5362	15.7105	Y	14.2458	13.8313	14.0726	14.0731	Y	14.0011	0	14.0408	14.2133	Y	12.8725	12.6316	12.7151	12.7013	Y	0	0	0	0	N
Hcon5G00000002189.1	Nup53/35/40Uncharacterisedtype RNA recognition motif	17.0078	16.9973	16.967	17.0754	Y	15.4625	15.4823	15.4991	15.4928	Y	14.947	14.9779	14.4549	0	Y	14.6323	14.7335	14.4672	14.5126	Y	0	0	0	14.1067	N
Hcon5G00000002192.1	this activity may be independent of acetylation activity. Acetylates alphaUncharacterisedtubulin with a slow enzymatic rate, due to a catalytic site that is not optimized for acetyl transfer. Enters the microtubule through each end and diffuses quickly throughout the lumen of microtubules. Acetylates only long old microtubules because of its slow acetylation rate since it does not have time to ac…	0	0	0	0	N	17.7887	17.8658	17.7526	17.7308	Y	0	0	0	0	N	13.9943	0	0	0	N	0	0	0	0	N
Hcon5G00000002194.1	biological adhesion	15.4318	15.528	15.6209	15.6474	Y	0	0	0	0	N	0	0	0	0	N	0	0	0	0	N	0	0	0	0	N
Hcon5G00000002197.1	TFIIS helical bundleUncharacterisedlike domain	17.0374	17.1131	17.1427	17.1487	Y	15.1416	15.187	15.1148	15.1842	Y	0	15.1247	15.075	14.6434	Y	0	13.5491	13.3783	0	N	0	14.0325	13.8184	13.7218	Y
Hcon5G00000002204.1	Lipase (class 3)	0	0	0	0	N	0	0	0	0	N	0	0	0	0	N	15.879	15.9911	15.7241	15.9006	Y	0	0	0	0	N
Hcon5G00000002205.2	Uncharacterised	0	0	0	0	N	0	0	0	0	N	18.094	18.1573	18.017	18.1207	Y	17.0552	16.975	16.8618	16.973	Y	19.2845	19.2643	19.2541	19.258	Y
Hcon5G00000002207.1	Nucleoside transporter	0	0	0	0	N	0	0	0	0	N	15.299	15.4959	15.3216	15.547	Y	15.987	16.0111	16.1226	16.0826	Y	16.4485	16.5732	16.5246	16.4508	Y
Hcon5G00000002208.1	Protein phosphatase inhibitor 2 (IPPUncharacterised2)	17.1525	17.167	17.1827	17.1962	Y	17.5085	17.5431	17.5029	17.5909	Y	16.9682	16.7179	16.6983	16.9021	Y	16.2754	16.2222	16.2955	16.2768	Y	16.4855	16.5058	16.4059	16.5362	Y
Hcon5G00000002209.1	HaemolysinUncharacterisedIII related	15.9591	15.939	15.4614	15.9734	Y	13.9408	13.9588	14.0805	14.2414	Y	0	0	0	0	N	13.9479	0	13.6578	0	N	14.1014	0	14.1406	13.7146	Y
Hcon5G00000002210.1	chromatin binding	0	0	0	0	N	18.0262	17.9817	18.0191	17.9754	Y	18.3022	18.4079	18.4409	18.4125	Y	17.4071	17.3397	17.5031	17.3906	Y	18.5147	18.4848	18.4948	18.4924	Y
Hcon5G00000002216.1	ZIP Zinc transporter	0	0	0	0	N	14.8642	14.8528	14.7394	14.6358	Y	0	0	0	0	N	14.8669	14.6683	14.8165	14.952	Y	15.6071	0	0	0	N
Hcon5G00000002217.1	Cytochrome c oxidase assembly protein PET191	15.1161	15.1152	15.1925	15.222	Y	15.0245	14.9386	15.1127	14.9735	Y	15.5025	15.7889	15.4406	15.3356	Y	15.5163	15.4813	15.4908	15.4699	Y	15.0949	15.1684	15.1318	15.2191	Y
Hcon5G00000002218.1	Colon cancerUncharacterisedassociated protein Mic1Uncharacterisedlike	15.0603	15.1352	15.1966	15.1872	Y	14.4279	14.508	14.4918	14.6544	Y	14.6083	14.2758	0	14.4965	Y	13.4767	13.342	13.305	13.5543	Y	0	13.3859	0	0	N
Hcon5G00000002219.1	AnaphaseUncharacterisedpromoting complex subunit 11 RINGUncharacterisedH2 finger	15.3045	15.4316	15.6013	15.3642	Y	0	0	0	0	N	0	0	0	13.735	N	13.5013	0	0	0	N	0	0	0	0	N
Hcon5G00000002220.1	PreUncharacterisedrRNAUncharacterisedprocessing protein TSR2	16.2169	16.1633	16.4492	16.5406	Y	0	0	14.1189	0	N	0	0	0	0	N	0	0	15.2658	14.723	N	15.1231	0	0	0	N
Hcon5G00000002221.1	Carries out a dual function signal transduction and activation of transcription. Activated STAT proteins play a role in repression of dauer formation. Neuronal expression is held in check by negative signals through the TGFUncharacterisedbeta pathway that target the dafUncharacterised3 transcription factor	14.6119	14.9109	14.9265	14.8882	Y	15.7344	15.8677	15.8266	15.7619	Y	15.1795	15.0191	14.9528	14.9052	Y	14.4976	14.6244	14.3037	14.4735	Y	14.5926	14.6582	14.6303	14.7556	Y
Hcon5G00000002227.2	Sodium / potassium ATPase beta chain	0	0	0	0	N	15.3499	15.3177	15.5824	15.5318	Y	0	0	0	0	N	0	0	12.8162	0	N	13.9765	0	0	0	N
Hcon5G00000002228.1	Retinal tissue protein	14.5778	14.6611	14.5757	14.787	Y	14.4466	0	14.2482	14.3838	Y	0	0	0	0	N	0	0	0	0	N	0	0	0	0	N
Hcon5G00000002229.1	Uncharacterised	15.9948	15.973	16.0887	16.08	Y	0	0	0	0	N	0	0	0	0	N	0	0	0	0	N	0	0	0	0	N
Hcon5G00000002230.1	Belongs to the MCM family	19.5482	19.4384	19.5557	19.4999	Y	10.7024	0	0	0	N	14.9732	14.9748	14.883	15.0061	Y	16.0366	16.1215	15.9357	16.0705	Y	15.0319	14.9311	14.9923	15.0432	Y
Hcon5G00000002233.1	Patched family	0	0	0	0	N	0	0	0	0	N	14.5252	0	14.8175	14.5883	Y	0	0	0	0	N	0	0	0	0	N
Hcon5G00000002235.1	Family with sequence similarity 65 member	0	0	0	0	N	0	0	0	0	N	13.538	13.8128	14.0602	13.8394	Y	0	13.1151	0	13.0517	N	12.8437	13.3075	13.1256	13.1349	Y
Hcon5G00000002240.1	BUncharacterisedcell receptorUncharacterisedassociated protein 31Uncharacterisedlike	17.3891	17.4704	17.355	17.4308	Y	17.8969	17.8831	17.8468	17.9861	Y	16.741	16.7031	16.8948	16.8042	Y	17.4795	17.4503	17.6998	17.5425	Y	17.2767	17.2052	17.3607	17.2495	Y
Hcon5G00000002241.1	UbiquitinUncharacterisedconjugating enzyme E2, catalytic domain homologues	20.1794	20.0605	20.0764	20.1446	Y	19.4998	19.5278	19.562	19.4407	Y	19.0024	18.849	19.0019	19.0792	Y	18.571	18.5389	18.6723	18.5991	Y	18.8397	18.8967	18.9018	18.8969	Y
Hcon5G00000002242.1	Degradation arginineUncharacterisedrich protein for misUncharacterisedfolding	18.5079	18.5227	18.4588	18.5356	Y	16.3356	16.3099	16.1718	16.4985	Y	19.7467	19.562	19.4759	19.6787	Y	18.883	18.8354	18.8697	18.8484	Y	19.3057	19.3116	19.3001	19.3474	Y
Hcon5G00000002254.1	Lipase (class 3)	0	0	0	0	N	0	0	0	0	N	16.5653	16.8005	16.9054	16.9182	Y	16.0296	16.109	0	16.2272	Y	16.6594	16.3181	16.6802	16.6629	Y
Hcon5G00000002256.1	Lipase (class 3)	0	0	0	0	N	0	0	0	0	N	0	0	0	0	N	15.5064	15.481	0	15.4276	Y	16.3097	0	15.9074	16.0002	Y
Hcon5G00000002258.1	Scaffold protein Nfu/NifU N terminal	15.0047	15.1115	15.0634	15.2268	Y	16.0816	15.9923	16.0963	16.0083	Y	15.9559	16.0037	15.9738	15.9545	Y	16.0048	15.971	15.815	15.8456	Y	16.2374	16.141	16.1905	16.2107	Y
Hcon5G00000002259.1	RNA binding	16.3202	16.3178	16.374	16.3293	Y	14.608	14.5941	14.6336	14.6075	Y	14.5323	14.7801	15.0557	14.9607	Y	14.6411	14.5569	14.5436	14.5474	Y	14.0666	14.0463	14.0838	14.0452	Y
Hcon5G00000002263.1	Uncharacterised	14.3916	14.3517	14.2873	14.3473	Y	0	0	0	0	N	0	0	0	0	N	0	0	0	0	N	0	0	0	0	N
Hcon5G00000002264.1	Uncharacterised	0	0	0	0	N	18.1752	17.9565	18.0543	18.0774	Y	16.0711	16.1913	16.0908	16.1429	Y	16.2526	16.1583	16.156	16.2556	Y	15.9247	15.7523	15.9935	15.8131	Y
Hcon5G00000002265.1	Domain of unknown function (DUF4499)	0	0	0	0	N	15.3105	15.309	15.2824	15.306	Y	0	0	0	0	N	0	0	0	0	N	0	0	0	0	N
Hcon5G00000002266.1	Belongs to the glycosyl hydrolase 31 family	0	0	0	0	N	0	14.0972	13.9327	13.8848	Y	15.447	15.4815	15.3566	15.5822	Y	15.2284	14.7404	14.9136	14.8322	Y	0	14.6934	14.7488	14.8141	Y
Hcon5G00000002267.1	Peptidase family M13	15.116	14.7145	0	14.8045	Y	0	0	0	15.183	N	22.8642	22.9058	22.9887	22.9091	Y	24.5449	24.5099	24.4897	24.4517	Y	24.2982	24.3266	24.2825	24.31	Y
Hcon5G00000002268.1	Peptidase family M13	0	0	0	0	N	0	0	0	0	N	20.4238	20.494	20.5789	20.5264	Y	19.4109	19.3766	19.4736	19.4017	Y	19.9028	19.8384	19.9822	19.9096	Y
Hcon5G00000002292.3	Catalyzes the rateUncharacterisedlimiting step of the oxidative pentoseUncharacterisedphosphate pathway, which represents a route for the dissimilation of carbohydrates besides glycolysis	17.3744	17.3655	17.4334	17.3638	Y	19.2482	19.2734	19.2777	19.3252	Y	17.6237	17.6836	17.6957	17.7543	Y	17.4462	17.4589	17.3904	17.5096	Y	17.6115	17.6033	17.6344	17.6484	Y
Hcon5G00000002293.1	Binds specifically to cytosolic chaperonin (cUncharacterisedCPN) and transfers target proteins to it. Binds to nascent polypeptide chain and promotes folding in an environment in which there are many competing pathways for nonnative proteins	16.861	16.8913	16.9069	16.9559	Y	15.8512	15.8416	15.929	15.8064	Y	15.8509	15.7652	15.8763	15.8793	Y	15.3251	15.3043	15.2245	15.2463	Y	14.9458	15.1134	15.0189	14.9259	Y
Hcon5G00000002295.3	ATPases associated with a variety of cellular activities	13.9354	14.2011	14.1832	14.4503	Y	14.1671	14.2331	14.408	14.6154	Y	16.7915	16.812	16.8032	16.7831	Y	16.1355	16.0301	16.007	16.0841	Y	16.2157	16.2711	16.357	16.3239	Y
Hcon5G00000002301.4	short chain dehydrogenase	18.1873	18.2886	18.1921	18.2261	Y	18.7025	18.7188	18.6862	18.7347	Y	18.1767	18.1811	18.1405	18.1403	Y	17.8357	17.8518	17.8126	17.8629	Y	18.0487	17.9895	18.0114	18.0049	Y
Hcon5G00000002304.2	3'Uncharacterised5'Uncharacterisedexoribonuclease that specifically recognizes RNAs polyuridylated at their 3' end and mediates their degradation. Component of an exosomeUncharacterisedindependent RNA degradation pathway that mediates degradation of cytoplasmic mRNAs that have been deadenylated and subsequently uridylated at their 3'	14.2114	14.267	14.2125	14.0081	Y	14.7193	14.7292	14.7137	14.6831	Y	13.1932	13.2208	13.2941	12.9697	Y	0	0	0	12.3704	N	13.049	0	12.3705	12.8254	Y
Hcon5G00000002306.3	Vinculin family	0	20.1386	0	0	N	21.1422	21.0997	21.0792	21.1055	Y	18.8554	18.7941	18.9144	18.7862	Y	18.011	17.9838	17.9953	17.9665	Y	18.5745	18.5975	18.6459	18.5971	Y
Hcon5G00000002307.1	Belongs to the CRISP family	0	0	0	0	N	0	0	0	0	N	16.496	16.5355	16.6474	16.3169	Y	16.5653	16.3902	16.5417	16.4218	Y	16.3443	16.2805	16.4412	16.233	Y
Hcon5G00000002308.1	cwf18 preUncharacterisedmRNA splicing factor	16.1775	16.1939	16.2236	16.1705	Y	14.3789	14.1092	13.9839	14.1239	Y	0	0	0	0	N	0	0	0	13.7458	N	0	0	0	0	N
Hcon5G00000002311.1	CoiledUncharacterisedcoil domain containing 51	16.3289	16.39	16.5707	16.3473	Y	17.4427	17.3483	17.4684	17.279	Y	17.2834	17.285	17.3251	17.4939	Y	18.3096	18.2025	18.278	18.2174	Y	18.2229	18.1645	18.144	18.173	Y
Hcon5G00000002312.1	ATP synthase gamma chain	21.3587	21.3446	21.3157	21.3438	Y	22.0673	21.9989	21.9833	22.0334	Y	21.7125	21.812	21.6329	21.7498	Y	21.7819	21.8112	21.8211	21.8075	Y	21.869	21.9274	21.8563	21.8079	Y
Hcon5G00000002313.1	nuclear export signal receptor activity	16.8648	16.9675	16.8866	16.9342	Y	15.6162	15.6557	15.7487	15.6114	Y	16.0873	16.0446	16.05	16.1467	Y	15.839	15.8294	15.8384	15.8154	Y	15.6923	15.8217	15.7559	15.7176	Y
Hcon5G00000002319.1	Uncharacterised	0	0	0	0	N	0	0	0	0	N	14.7967	15.0741	14.9101	14.6812	Y	0	0	0	0	N	14.7351	15.01	0	14.6768	Y
Hcon5G00000002335.1	HORMA domain	18.1848	18.1711	18.2294	18.2204	Y	13.422	13.1472	13.1778	13.2992	Y	0	0	0	0	N	0	0	13.744	13.6925	N	13.5958	0	0	13.7751	N
Hcon5G00000002336.1	MybUncharacterisedlike DNAUncharacterisedbinding domain	16.1656	16.4566	16.3896	16.3416	Y	12.1221	0	0	0	N	15.5824	14.5295	15.6015	12.869	Y	14.458	14.5774	14.2425	14.394	Y	14.5425	14.5532	14.6561	14.5518	Y
Hcon5G00000002337.1	Sterile alpha motif.	0	0	0	0	N	14.6009	14.6071	14.3372	14.5064	Y	0	0	13.9851	0	N	0	12.4835	0	0	N	12.9488	0	0	0	N
Hcon5G00000002339.1	ArfaptinUncharacterisedlike domain	0	0	0	0	N	12.9465	13.1464	13.0859	12.378	Y	0	0	0	0	N	0	0	0	0	N	0	0	0	0	N
Hcon5G00000002340.1	Belongs to the TRAFAC class dynaminUncharacterisedlike GTPase superfamily. Dynamin Fzo YdjA family	18.1108	18.1366	18.1085	18.1094	Y	18.8343	18.8232	18.844	18.7883	Y	17.7452	17.7753	17.6575	17.6882	Y	17.5393	17.5038	17.4549	17.4926	Y	17.6431	17.5975	17.6031	17.6039	Y
Hcon5G00000002341.1	Chromatin organization modifier domain	15.3263	15.339	15.3729	15.5604	Y	0	0	0	0	N	0	0	0	0	N	0	0	0	0	N	0	0	0	0	N
Hcon5G00000002351.1	WD repeatUncharacterisedcontaining protein	16.6507	16.7423	16.5884	16.6495	Y	15.3386	15.3686	15.1921	15.2513	Y	0	0	14.7821	0	N	0	0	0	14.855	N	0	0	0	0	N
Hcon5G00000002352.1	Galactose oxidase, central domain	16.6463	16.748	16.8054	16.8419	Y	17.1527	17.0975	17.1014	17.0986	Y	15.253	15.3777	14.9985	0	Y	15.1774	14.9352	15.0683	14.9479	Y	14.7784	0	14.6464	0	N
Hcon5G00000002356.2	Serine threonineUncharacterisedprotein phosphatase	0	0	0	0	N	0	0	0	0	N	15.2664	15.4433	15.3748	15.342	Y	0	0	0	0	N	15.4355	15.4554	15.5578	15.2073	Y
Hcon5G00000002359.1	Uncharacterised	0	0	0	0	N	0	0	0	0	N	0	0	0	14.9595	N	14.1805	0	14.2297	13.8553	Y	14.8559	15.3273	14.8884	15.0552	Y
Hcon5G00000002360.1	Aldo/keto reductase family	18.0625	18.122	18.1624	17.6286	Y	18.1592	18.3043	18.2377	18.2755	Y	19.8514	19.8066	19.8775	19.8308	Y	18.5821	18.6155	18.6354	18.5367	Y	19.5373	19.4266	19.4723	19.4916	Y
Hcon5G00000002361.1	oxidoreductase activity	0	0	0	0	N	16.1707	16.2099	16.2098	16.208	Y	17.01	17.1268	16.9519	16.9878	Y	17.782	17.8916	17.6951	17.7825	Y	17.7894	17.7926	17.8236	17.6819	Y
Hcon5G00000002362.2	Aldo/keto reductase family	18.0042	18.0145	17.9262	17.9506	Y	16.9673	16.9675	16.9482	16.9704	Y	18.4335	18.5063	18.4261	18.4202	Y	18.6362	18.7804	18.753	18.7578	Y	18.7936	18.8168	18.8214	18.8236	Y
Hcon5G00000002363.1	Dcp2, box A domain	15.0743	15.1805	15.374	15.2399	Y	15.5204	15.4431	15.678	15.4452	Y	15.8449	15.9306	15.8641	15.9811	Y	15.4672	15.1006	15.1492	15.058	Y	15.3123	15.1397	15.2163	14.9776	Y
Hcon5G00000002364.1	tRNA (GuanineUncharacterised1)Uncharacterisedmethyltransferase	14.1951	14.2364	14.192	14.2217	Y	0	0	12.7156	12.6479	N	0	0	0	0	N	12.4704	13.1483	13.1527	13.069	Y	0	0	0	0	N
Hcon5G00000002365.2	RNase P subunit p30	14.6486	14.7121	14.6699	14.7203	Y	13.725	13.8291	14.0199	13.7658	Y	0	0	0	0	N	14.0423	14.1247	14.0082	14.26	Y	0	0	0	0	N
Hcon5G00000002366.1	Transcription factor DP	14.5207	14.6618	14.6622	14.6468	Y	14.0362	13.7439	14.108	13.6591	Y	0	0	0	0	N	0	0	0	0	N	0	0	0	0	N
Hcon5G00000002367.1	alpha/beta hydrolase fold	17.2082	17.0391	17.1228	17.2071	Y	16.696	16.7143	16.6105	16.7653	Y	16.857	16.6741	16.5689	16.6673	Y	17.2872	17.3313	17.3491	17.2367	Y	17.5421	17.5805	17.5151	17.5906	Y
Hcon5G00000002368.1	DSBAUncharacterisedlike thioredoxin domain	14.0117	13.9955	14.1547	13.9961	Y	15.2666	0	14.9134	14.9324	Y	0	14.2935	13.8527	0	N	14.878	15.1617	14.896	15.051	Y	15.0339	15.0907	15.0108	14.8793	Y
Hcon5G00000002371.1	Uncharacterised	0	0	0	0	N	0	0	0	0	N	15.4755	15.0644	15.7997	15.5736	Y	14.7236	14.3893	14.9289	14.5844	Y	15.5483	15.8248	15.7879	15.4955	Y
Hcon5G00000002387.1	zinc finger	15.853	15.8132	15.8611	15.9225	Y	15.2991	15.0825	15.2506	15.1844	Y	0	0	0	0	N	0	0	0	0	N	0	0	0	0	N
Hcon5G00000002390.1	Domain in homologues of a S. cerevisiae phosphatidylinositol transfer protein (Sec14p)	0	0	0	0	N	0	0	0	0	N	16.7648	16.8038	16.8677	16.9354	Y	17.1292	17.0825	17.1767	17.0786	Y	17.1271	17.1771	17.1018	17.1589	Y
Hcon5G00000002402.2	chromosome condensation	16.5428	16.7047	16.6815	16.7096	Y	0	0	0	0	N	0	0	0	0	N	15.5783	15.6425	15.6149	0	Y	0	0	0	15.151	N
Hcon5G00000002403.1	Condensin II complex subunit CAPUncharacterisedH2 or CNDH2, NUncharacterisedterminal	16.2184	16.1804	16.1979	16.1941	Y	0	0	0	0	N	0	0	0	0	N	0	0	0	0	N	0	0	0	0	N
Hcon5G00000002404.2	DNA polymerase III, delta subunit	18.2371	18.5406	18.5071	18.5141	Y	16.1667	16.1631	16.0773	15.9413	Y	0	0	0	0	N	15.4093	15.2625	0	15.2284	Y	14.8203	14.9587	14.8891	14.633	Y
Hcon5G00000002407.1	Cadherin domain	0	0	0	0	N	14.8148	14.7728	14.8179	14.6271	Y	0	0	0	0	N	0	0	0	0	N	0	0	0	0	N
Hcon5G00000002409.1	Uncharacterised	0	0	0	0	N	0	0	0	0	N	15.2558	15.3023	15.1857	15.3015	Y	0	0	0	12.6718	N	14.7186	14.6772	14.7409	14.7875	Y
Hcon5G00000002410.1	Rhomboid family	0	0	0	0	N	15.3682	15.2168	15.0212	15.2341	Y	0	0	0	0	N	15.1947	15.3141	0	15.1028	Y	0	0	14.7715	14.6725	N
Hcon5G00000002411.2	Elongation factor G CUncharacterisedterminus	15.9444	15.9861	15.9062	15.9844	Y	15.3962	15.363	15.468	15.461	Y	15.2893	15.3425	15.285	15.3069	Y	14.8859	14.6939	14.8152	14.782	Y	14.3069	14.1176	14.2846	14.0419	Y
Hcon5G00000002412.1	Uncharacterised	17.4148	17.4785	17.4647	0	Y	15.2691	15.361	0	15.0229	Y	0	0	0	0	N	0	0	0	0	N	0	0	15.4541	0	N
Hcon5G00000002416.2	BetaUncharacterisedeliminating lyase	15.2945	15.296	15.4946	15.3308	Y	13.7037	0	13.6714	0	N	16.2712	16.385	16.4192	16.4066	Y	15.8957	15.8837	15.8129	15.8393	Y	15.9106	15.8113	15.8071	15.7225	Y
Hcon5G00000002417.2	Uncharacterised	14.0965	13.9907	14.0796	14.0112	Y	16.0858	16.1107	16.1247	16.067	Y	15.0193	15.003	15.0173	15.2782	Y	14.2324	14.2219	14.0357	14.2	Y	14.473	14.367	14.4634	14.3875	Y
Hcon5G00000002418.1	AAA domain (Cdc48 subfamily)	19.3883	19.3715	19.3646	19.4008	Y	18.6862	18.6877	18.6458	18.6965	Y	18.0765	18.0859	17.9754	18.0543	Y	17.5279	17.6127	17.5725	17.5619	Y	17.5937	17.6432	17.5541	17.6228	Y
Hcon5G00000002419.1	Hinge domain of cleavage stimulation factor subunit 2	16.486	16.5491	16.4965	16.3982	Y	15.7247	15.7981	16.0558	15.8403	Y	15.0941	15.3962	15.1972	15.1093	Y	15.5312	15.2907	14.8139	0	Y	15.0546	15.3029	14.6765	15.1497	Y
Hcon5G00000002425.1	Uncharacterised	0	0	0	0	N	0	0	0	0	N	0	0	0	0	N	13.8413	14.0618	13.9668	13.9019	Y	14.2778	14.2945	14.3861	14.2198	Y
Hcon5G00000002428.1	Cation efflux family	0	0	0	0	N	14.0662	13.9693	14.0767	13.9343	Y	0	0	0	0	N	0	0	0	0	N	0	0	0	0	N
Hcon5G00000002429.2	large homolog	0	0	0	0	N	13.622	13.694	13.636	13.5875	Y	13.7754	14.3181	13.6576	14.0959	Y	0	0	0	0	N	13.9247	13.8204	13.8188	0	Y
Hcon5G00000002432.2	dauer developmental stage, based on the feeding state, primarily in the AWC sensory neurons. Acts non cellUncharacterisedautonomously in the AWC neurons to regulate expression of the dafUncharacterised28 insulinUncharacterised like peptide and cellUncharacterisedautonomously in the ASI sensory neurons to regulate expression of the growth promoting dafUncharacterised7 in a foodUncharacterised regu…	0	0	0	0	N	14.6296	14.6363	14.5812	14.612	Y	0	0	0	0	N	0	0	0	0	N	0	0	0	0	N
Hcon5G00000002435.1	Promotes chemoreceptor gene expression in response to increased cGMP levels by antagonizing the gene repression functions of the class II HDAC hdaUncharacterised4 and the mefUncharacterised2 transcription factor. Regulates gene expression via recruitment of a histone deacetylase complex containing hdaUncharacterised2, saegUncharacterised1 and saegUncharacterised2. Represses body size and lifespan…	16.1615	16.1556	16.2318	16.1925	Y	19.5007	19.5179	19.5737	19.5067	Y	18.505	18.5128	18.4487	18.5487	Y	17.9046	17.893	17.8721	17.8282	Y	18.1191	18.0823	18.0604	18.09	Y
Hcon5G00000002437.1	SerylUncharacterisedtRNA synthetase NUncharacterisedterminal domain	19.3965	19.4077	19.4233	19.4454	Y	18.8244	18.8876	18.9046	18.8379	Y	19.5162	19.5051	19.5061	19.515	Y	19.1276	19.1085	19.0733	19.1062	Y	19.0061	18.8719	18.9611	19.0063	Y
Hcon5G00000002444.1	SGF29 tudorUncharacterisedlike domain	14.453	0	14.6851	14.6733	Y	0	0	15.8055	0	N	0	0	0	0	N	0	0	0	0	N	0	0	0	0	N
Hcon5G00000002445.1	CUncharacterisedterminal domain of the ECSIT protein	14.2163	14.3387	14.1944	14.4385	Y	13.0195	13.0916	13.2649	13.2397	Y	14.4978	14.6576	13.8683	14.1051	Y	14.4582	14.4482	14.4994	14.4626	Y	14.383	14.115	14.2373	14.1922	Y
Hcon5G00000002446.1	Belongs to the eukaryotic ribosomal protein eL20 family	21.1535	21.1254	21.0749	21.1159	Y	18.61	18.537	18.526	18.5869	Y	19.5958	19.54	19.6835	19.6897	Y	20.324	20.216	20.3104	20.3284	Y	19.7018	19.698	19.662	19.7866	Y
Hcon5G00000002447.1	Electron carrier protein. The oxidized form of the cytochrome c heme group can accept an electron from the heme group of the cytochrome c1 subunit of cytochrome reductase. Cytochrome c then transfers this electron to the cytochrome oxidase complex, the final protein carrier in the mitochondrial electronUncharacterisedtransport chain	20.5918	20.5392	20.6322	20.6815	Y	21.2475	21.2552	21.1383	21.2353	Y	21.3419	21.2969	21.4072	21.3449	Y	21.4771	21.4969	21.4969	21.5172	Y	21.21	21.1801	21.2497	21.1898	Y
Hcon5G00000002448.2	HelixUncharacterisedturnUncharacterisedhelix XREUncharacterisedfamily like proteins	19.0693	19.1274	19.2159	19.2253	Y	18.0701	18.0696	17.9976	18.0535	Y	18.7065	18.7749	19.0474	18.7698	Y	18.608	18.7216	18.6479	18.6226	Y	18.7361	18.7045	18.7214	18.6813	Y
Hcon5G00000002449.1	E1UncharacterisedE2 ATPase	16.2213	16.1904	16.2099	16.2694	Y	15.3848	15.4151	15.4898	15.3759	Y	16.4433	16.5434	16.3119	16.4606	Y	16.5807	16.601	16.5646	16.556	Y	16.7825	16.7993	16.7955	16.8032	Y
Hcon5G00000002450.1	nuclearUncharacterisedtranscribed mRNA catabolic process, 3'Uncharacterised5' exonucleolytic nonsenseUncharacterisedmediated decay	15.337	15.3688	15.3882	15.416	Y	13.8272	14.0654	14.0367	14.143	Y	16.1378	16.0379	16.0973	16.1233	Y	14.8612	14.8192	14.7657	14.8135	Y	15.2099	15.3287	15.2277	15.2529	Y
Hcon5G00000002453.5	Uncharacterised	0	0	0	0	N	13.6043	13.8432	13.7581	13.7298	Y	15.4446	14.946	15.2859	0	Y	14.3548	14.3873	14.3225	14.3742	Y	14.3522	0	14.1259	0	N
Hcon5G00000002454.2	Protein kinase C conserved region 2 (CalB)	0	0	0	0	N	15.3497	15.4545	15.3728	15.4369	Y	0	0	0	0	N	0	0	0	0	N	0	0	0	0	N
Hcon5G00000002455.3	NUC153 domain	16.1102	16.0618	16.0909	16.0281	Y	0	0	12.6444	11.5132	N	0	13.1967	0	0	N	14.7126	14.7054	14.6822	14.7874	Y	0	0	0	0	N
Hcon5G00000002456.2	proteinUncharacterisedlysine NUncharacterisedmethyltransferase activity	14.8549	14.7722	14.8777	14.9165	Y	16.5939	16.5828	16.5883	16.6086	Y	0	13.0319	0	0	N	0	0	0	0	N	0	0	12.8491	0	N
Hcon5G00000002457.1	Uncharacterised	14.9129	14.9691	14.9123	14.9559	Y	16.3021	16.4156	16.4894	16.4865	Y	0	0	0	0	N	0	0	0	0	N	0	0	0	0	N
Hcon5G00000002465.6	pathway. Functions with GUncharacterisedalpha proteins from the same motor neurons to regulate locomotion. Involved in regulating entry into quiescence triggered by satiety. Probably by regulating neuronal transmission downstream of linUncharacterised3 and receptor linUncharacterised23 and phospholipase plcUncharacterised3 and upstream of innexin uncUncharacterised7 and eglUncharacterised4 PKG in…	0	0	0	0	N	13.8218	13.7524	13.8486	14.0186	Y	14.4387	14.4797	14.2613	14.5048	Y	13.2917	13.1288	12.8544	13.0883	Y	14.1426	14.1667	0	0	N
Hcon5G00000002485.1	Uncharacterised	0	0	0	0	N	0	0	0	0	N	15.0049	15.1877	14.9406	15.0258	Y	0	0	0	0	N	17.1815	17.0281	17.0455	17.1118	Y
Hcon5G00000002503.4	Uncharacterised	0	0	0	0	N	14.912	14.9229	14.8174	14.8551	Y	12.0253	12.0694	12.0541	12.0328	Y	0	0	0	10.3109	N	11.5342	0	11.289	11.8163	Y
Hcon5G00000002507.1	WormUncharacterisedspecific repeat type 1	0	0	0	0	N	15.9265	15.7561	15.9151	16.2141	Y	0	14.9484	15.0509	0	N	0	0	0	0	N	14.8658	0	14.8838	0	N
Hcon5G00000002512.3	microtubule motor activity	14.0472	14.1597	0	14.3137	Y	16.9005	16.8316	16.9675	16.9028	Y	0	0	0	0	N	0	0	0	0	N	0	0	0	0	N
Hcon5G00000002513.1	Belongs to the pyruvate kinase family	15.9646	15.9377	15.9543	15.8308	Y	17.8169	17.6956	17.8051	17.7461	Y	21.7575	21.761	21.8246	21.7824	Y	22.8187	22.8321	22.8279	22.8695	Y	22.8061	22.8279	22.8269	22.7791	Y
Hcon5G00000002516.1	Uncharacterised	0	0	0	0	N	0	0	0	0	N	0	15.6047	0	0	N	0	0	0	0	N	14.9898	14.8798	14.823	15.1229	Y
Hcon5G00000002535.1	Belongs to the protein kinase superfamily	0	0	0	0	N	0	0	0	0	N	14.5856	14.8028	14.8714	14.667	Y	0	0	0	0	N	14.8342	14.6564	14.7237	14.7925	Y
Hcon5G00000002536.1	Gar1/Naf1 RNA binding region	16.0987	16.1504	15.9626	15.8764	Y	0	0	0	0	N	0	0	14.2194	0	N	14.258	0	0	15.0954	N	0	0	0	0	N
Hcon5G00000002537.1	tRNA synthetases class I (W and Y)	15.6807	15.7312	15.7805	15.6102	Y	15.0355	15.3076	15.1143	15.1777	Y	15.4063	15.3434	15.6346	15.8507	Y	15.3951	15.433	15.5939	15.595	Y	14.9515	15.0662	15.3232	15.3031	Y
Hcon5G00000002538.1	Component of the eukaryotic translation initiation factor 3 (eIFUncharacterised3) complex, which is involved in protein synthesis of a specialized repertoire of mRNAs and, together with other initiation factors, stimulates binding of mRNA and methionylUncharacterisedtRNAi to the 40S ribosome. The eIFUncharacterised3 complex specifically targets and initiates translation of a subset of mRNAs invol…	18.2977	18.35	18.3589	18.3475	Y	16.7102	16.6863	16.6741	16.607	Y	17.2227	17.3276	17.3802	17.408	Y	17.2347	17.3455	17.2491	17.276	Y	17.1802	17.3299	17.2971	17.2998	Y
Hcon5G00000002539.1	transmembrane transport	0	0	0	0	N	14.9576	14.7159	14.9207	14.756	Y	0	0	0	0	N	0	0	0	0	N	0	0	0	0	N
Hcon5G00000002559.1	U3 small nucleolar RNAUncharacterisedassociated protein 6	14.3655	14.5419	14.7921	14.6661	Y	0	12.1697	0	0	N	0	0	0	0	N	0	13.7979	0	13.5409	N	0	0	0	0	N
Hcon5G00000002566.1	Guanine nucleotideUncharacterisedbinding proteins (G proteins) are involved as modulators or transducers in various transmembrane signaling systems	18.2741	18.2417	18.2894	18.3031	Y	18.7146	18.7656	18.8509	18.8092	Y	17.8395	17.8207	17.79	17.9916	Y	18.4893	18.3819	18.3341	18.4098	Y	18.174	18.1924	18.1362	18.1369	Y
Hcon5G00000002568.1	Belongs to the UDPUncharacterisedglycosyltransferase family	0	0	0	0	N	16.8286	16.8567	16.7683	16.8058	Y	19.0814	19.0411	19.0941	19.1091	Y	18.8884	18.9216	18.8915	18.8729	Y	18.101	18.1598	18.2029	18.2232	Y
Hcon5G00000002570.1	Uncharacterised	0	0	0	0	N	0	0	0	0	N	0	0	0	0	N	15.792	15.5258	16.0151	15.6403	Y	0	17.1843	17.0826	16.7984	Y
Hcon5G00000002573.1	Uncharacterised	0	0	0	0	N	0	0	0	0	N	0	0	14.655	0	N	0	0	0	0	N	16.5216	16.5302	16.778	16.6072	Y
Hcon5G00000002574.1	Uncharacterised	0	0	0	0	N	0	0	0	0	N	15.0883	14.6916	15.3639	15.0554	Y	14.0347	14.1002	14.2037	13.971	Y	15.1402	15.6472	15.2677	15.3295	Y
Hcon5G00000002577.1	Domain with 2 conserved Trp (W) residues	0	13.6879	13.6513	14.3652	Y	0	14.2859	14.2868	0	N	0	13.7439	0	0	N	13.0751	0	0	0	N	0	0	13.408	0	N
Hcon5G00000002578.2	Uncharacterized conserved protein (DUF2152)	15.8246	15.6698	15.9329	15.6684	Y	14.7823	14.9706	15.0969	14.854	Y	16.6175	16.6954	16.6804	16.537	Y	15.22	15.563	15.4476	15.2399	Y	16.3087	0	16.0174	16.189	Y
Hcon5G00000002579.1	Geranylgeranyl transferase typeUncharacterised2 subunit	15.8999	15.8418	15.9588	16.0085	Y	15.6153	15.611	15.5201	15.5791	Y	15.686	15.5788	15.6895	15.5297	Y	14.8606	15.0217	14.891	14.9589	Y	14.9074	15.2303	15.1886	15.1004	Y
Hcon5G00000002582.1	Subunit of the peripheral V1 complex of vacuolar ATPase. Subunit C is necessary for the assembly of the catalytic sector of the enzyme and is likely to have a specific function in its catalytic activity. VUncharacterisedATPase is responsible for acidifying a variety of intracellular compartments in eukaryotic cells	17.5114	17.5782	17.5914	17.5947	Y	19.743	19.7324	19.7284	19.7375	Y	19.14	19.1739	19.2044	19.2031	Y	19.2926	19.3875	19.3054	19.3229	Y	19.6265	19.6172	19.6434	19.641	Y
Hcon5G00000002583.1	ProtonUncharacterisedconducting pore forming subunit of the membrane integral V0 complex of vacuolar ATPase. VUncharacterisedATPase is responsible for acidifying a variety of intracellular compartments in eukaryotic cells	18.5663	0	18.5694	18.5469	Y	20.302	20.0783	20.1618	20.2312	Y	18.6557	18.7394	18.6806	18.6566	Y	0	20.2326	20.1665	20.213	Y	20.3833	20.2183	20.3824	20.4193	Y
Hcon5G00000002584.1	Involved in the synthesis of the GDPUncharacterisedmannose and dolicholUncharacterisedphosphateUncharacterisedmannose required for a number of critical mannosyl transfer reactions	15.5167	15.6803	15.638	15.6537	Y	17.2732	17.155	17.2754	17.3192	Y	18.226	18.1436	18.1514	18.0907	Y	18.4486	18.4502	18.4176	18.4417	Y	18.4926	18.4509	18.4448	18.4387	Y
Hcon5G00000002586.1	nuclear receptor transcription coactivator activity	19.7615	19.7554	19.7249	19.7266	Y	19.1813	19.0956	19.105	19.1014	Y	18.6024	18.6355	18.641	18.5836	Y	18.3396	18.3204	18.3385	18.3553	Y	18.0965	18.1201	18.0979	18.1616	Y
Hcon5G00000002588.1	Protein of unknown function, DUF255	13.5661	13.0211	13.6687	13.1696	Y	15.2742	15.7557	16.1574	15.374	Y	18.3115	18.4547	18.2674	18.353	Y	13.8903	14.0572	13.679	14.1264	Y	13.9451	14.3785	14.2296	14.22	Y
Hcon5G00000002592.1	Uncharacterised	0	0	0	0	N	0	0	0	0	N	16.2948	16.4477	16.2954	0	Y	0	0	0	0	N	15.9056	15.9276	15.9043	15.9496	Y
Hcon5G00000002594.2	WASPUncharacterisedbinding domain of Sorting nexin protein	15.9411	16.0201	16.0177	15.9181	Y	17.3433	17.3779	17.3475	17.4339	Y	15.5985	15.847	15.5892	15.519	Y	15.6529	15.7064	15.7207	15.5694	Y	15.8738	16.0182	15.9383	16.0636	Y
Hcon5G00000002595.2	Alpha/beta hydrolase of unknown function (DUF1057)	13.9283	13.8575	13.8218	13.9466	Y	0	14.4021	14.47	14.4288	Y	0	0	0	0	N	0	0	0	0	N	0	0	0	0	N
Hcon5G00000002596.2	Alpha/beta hydrolase of unknown function (DUF1057)	14.0569	14.121	0	0	N	14.9341	15.2024	15.1931	0	Y	0	0	0	0	N	0	0	0	0	N	0	0	0	0	N
Hcon5G00000002597.2	SEFIR domain	0	0	0	0	N	13.3138	0	13.8354	13.7391	Y	0	0	0	0	N	0	0	0	0	N	0	0	0	0	N
Hcon5G00000002607.2	Belongs to the protein kinase superfamily	0	0	0	0	N	0	0	0	0	N	13.6089	13.6695	13.8936	13.3908	Y	0	11.412	0	11.1142	N	13.7553	13.8739	13.7052	13.1848	Y
Hcon5G00000002612.4	Belongs to the TRAFAC class myosinUncharacterisedkinesin ATPase superfamily. Myosin family	0	0	0	0	N	0	0	0	0	N	0	14.7253	14.4398	14.5192	Y	0	0	0	0	N	0	0	0	0	N
Hcon5G00000002614.1	carbohydrate binding	20.1006	19.9664	20.0064	19.9873	Y	0	0	0	0	N	0	0	0	0	N	15.2498	15.2214	14.9475	15.0061	Y	14.8935	14.6134	14.6989	14.3388	Y
Hcon5G00000002616.1	Belongs to the argonaute family	18.0945	18.1044	18.0757	18.1509	Y	18.0452	17.9949	18.0433	18.0114	Y	16.0364	16.4734	16.2687	16.2871	Y	16.3696	16.251	16.2925	16.3096	Y	16.3178	16.223	16.2081	16.1029	Y
Hcon5G00000002618.1	Transmembrane family, TMEM144 of transporters	0	0	0	0	N	0	0	14.0221	13.5345	N	14.7753	15.0067	14.7862	14.8253	Y	14.8223	14.474	14.48	14.3745	Y	14.7139	14.8956	14.4831	15.3089	Y
Hcon5G00000002629.1	Cation efflux family	0	0	0	0	N	14.0207	13.8869	14.0148	14.0952	Y	0	0	0	0	N	0	0	13.3389	0	N	0	13.8709	12.2216	0	N
Hcon5G00000002631.1	Vps52 / Sac2 family	13.7502	13.8509	13.8577	13.8322	Y	14.0287	13.9578	13.8509	13.8986	Y	14.5478	14.5705	14.153	14.6063	Y	13.6888	13.506	13.2615	13.6737	Y	14.0979	13.9663	13.9582	14.1494	Y
Hcon5G00000002634.1	Forkhead associated domain	15.5093	15.5327	15.5964	15.5806	Y	14.2559	13.8555	13.6584	13.8431	Y	14.5774	14.502	13.9017	14.538	Y	13.8239	13.5206	13.5876	13.6531	Y	13.0044	0	0	13.9669	N
Hcon5G00000002639.1	Wings apartUncharacterisedlike protein regulation of heterochromatin	16.6958	16.7177	16.8065	16.6728	Y	14.2676	14.2042	14.2517	14.2476	Y	13.6154	13.4607	13.3262	13.2313	Y	13.0193	13.0512	12.9184	12.9573	Y	12.9504	13.3007	13.0738	12.7415	Y
Hcon5G00000002640.1	histone H2A	19.2745	19.0699	19.04	19.0869	Y	20.6387	20.5888	20.5963	20.6897	Y	16.813	16.7915	16.6831	16.6024	Y	16.743	16.7283	16.5669	16.5989	Y	16.3299	16.371	16.394	16.2773	Y
Hcon5G00000002641.1	LEM3 (ligandUncharacterisedeffect modulator 3) family / CDC50 family	14.4124	14.4453	14.5439	14.7391	Y	15.7264	15.5145	15.6056	15.6651	Y	16.2032	16.2094	16.2115	16.2062	Y	16.8039	16.6509	16.645	16.771	Y	16.4462	16.4212	16.4314	16.5413	Y
Hcon5G00000002645.1	Belongs to the NAD(P)Uncharacteriseddependent epimerase dehydratase family. GDPUncharacterisedmannose 4,6Uncharacteriseddehydratase subfamily	14.6521	14.6145	14.8079	15.0664	Y	17.09	17.0764	17.0661	16.994	Y	17.8465	17.9648	17.86	17.8892	Y	17.4578	17.4911	17.4397	17.3926	Y	18.1477	18.1272	18.1816	18.159	Y
Hcon5G00000002648.2	Protein kinase C conserved region 1 (C1) domains (CysteineUncharacterisedrich domains)	11.6348	0	0	0	N	13.8429	0	13.7809	13.1402	Y	0	0	0	0	N	0	0	0	0	N	0	0	0	0	N
Hcon5G00000002650.1	signaling pathway, promoting dafUncharacterised16 mediated transcriptional activation and increased lifeUncharacterisedspan. May also regulate lifeUncharacterisedspan independently of dafUncharacterised16 by modulating the transcription of genes involved in the stress response of the endoplasmic reticulum (ER). Acts upstream of the nicotinic acid metabolism pathway, which may be linked to the reg…	16.5491	16.4958	16.5072	16.5488	Y	0	0	0	0	N	0	0	14.3132	0	N	0	0	0	0	N	0	0	0	0	N
Hcon5G00000002651.3	Nematode cuticle collagen NUncharacterisedterminal domain	0	0	0	0	N	0	0	0	0	N	19.1653	19.0423	18.7333	18.6578	Y	0	0	0	0	N	0	0	0	0	N
Hcon5G00000002653.1	CarbonUncharacterisednitrogen hydrolase	0	0	0	0	N	18.2957	18.3057	18.1806	18.2426	Y	0	0	0	0	N	0	0	0	0	N	0	0	0	0	N
Hcon5G00000002664.1	Uncharacterised	0	0	0	0	N	0	0	0	0	N	17.5117	17.5635	17.3327	17.4931	Y	0	0	14.5337	0	N	17.2845	17.4563	17.4232	17.4422	Y
Hcon5G00000002665.1	Domain B in dwarfin family proteins	0	0	0	0	N	14.4028	14.5754	14.6918	14.6116	Y	15.4471	0	0	0	N	14.3268	0	0	0	N	14.6057	14.3081	14.6307	0	Y
Hcon5G00000002667.1	TransthyretinUncharacterisedlike family	18.099	18.3025	18.2192	18.294	Y	21.7496	21.7188	21.7457	21.6918	Y	21.3273	21.2784	21.3099	21.2283	Y	20.6728	20.6425	20.6828	20.6816	Y	20.8319	20.8188	20.8661	20.8111	Y
Hcon5G00000002670.1	Cyclin_C	15.8969	15.896	15.8576	15.8377	Y	0	0	0	0	N	0	0	0	0	N	0	0	0	0	N	0	0	0	0	N
Hcon5G00000002671.1	RecF/RecN/SMC N terminal domain	15.909	15.9339	15.9163	15.9826	Y	15.5605	15.494	15.5204	15.4979	Y	14.2849	14.3978	14.3576	13.675	Y	12.8675	12.6541	0	12.9577	Y	13.2018	13.5468	13.2266	13.4261	Y
Hcon5G00000002672.3	Protein of unknown function (DUF1757)	15.9335	15.5368	0	0	N	18.6941	18.7399	18.7169	18.6232	Y	17.074	16.9712	17.1465	16.8911	Y	17.1198	17.1123	17.3363	17.2383	Y	17.2651	17.165	17.1468	17.2555	Y
Hcon5G00000002675.1	Metallopeptidase family M24	21.11	21.1168	21.1023	21.1236	Y	19.0306	18.985	18.94	18.9975	Y	19.5428	19.6362	19.6286	19.6073	Y	19.5083	19.3805	19.5438	19.4501	Y	19.7485	19.697	19.7613	19.7248	Y
Hcon5G00000002677.1	Sep15/SelM redox domain	17.4744	17.3927	17.3529	17.2664	Y	15.5867	15.5399	15.5939	15.5231	Y	17.0807	17.2591	16.9124	17.02	Y	16.5606	16.62	16.5337	16.7046	Y	16.3818	16.2894	16.3748	16.3708	Y
Hcon5G00000002686.1	ETC complex I subunit conserved region	19.911	19.9286	19.9712	19.9531	Y	20.2694	20.2316	20.2327	20.2022	Y	21.0145	21.0367	20.9789	21.046	Y	21.3189	21.3532	21.3584	21.3274	Y	21.3578	21.3061	21.3011	21.3691	Y
Hcon5G00000002687.3	run and fyve	14.7452	14.2355	14.8108	14.8184	Y	16.1523	16.1906	16.0206	16.0349	Y	15.2033	14.8969	14.8843	14.94	Y	13.7129	13.5649	0	0	N	0	0	13.9725	0	N
Hcon5G00000002688.1	Alpha/beta hydrolase of unknown function (DUF1057)	10.1536	8.82604	9.96099	0	Y	10.1399	11.4694	11.3046	11.4773	Y	0	0	0	0	N	10.6625	0	0	0	N	10.2113	9.78008	0	0	N
Hcon5G00000002689.1	Ion channel regulatory protein UNCUncharacterised93	0	0	0	0	N	0	0	0	0	N	16.8642	16.8107	16.747	16.8244	Y	17.7207	17.8033	17.7751	17.8466	Y	17.5376	17.7148	17.6146	17.5311	Y
Hcon5G00000002690.1	Ion channel regulatory protein UNCUncharacterised93	0	0	0	0	N	0	0	0	0	N	15.6636	15.744	15.4761	15.685	Y	16.778	16.7698	16.7959	16.7271	Y	17.0695	17.0548	17.0504	17.2292	Y
Hcon5G00000002694.1	Belongs to the UDPUncharacterisedglycosyltransferase family	0	0	0	0	N	0	0	0	0	N	17.1446	17.0285	17.0871	16.9571	Y	17.2276	17.2798	17.2151	17.2162	Y	17.5125	17.565	17.6096	17.6496	Y
Hcon5G00000002695.1	Belongs to the UDPUncharacterisedglycosyltransferase family	0	0	0	0	N	16.347	16.2032	16.2125	16.2316	Y	16.842	16.9694	16.8393	16.8481	Y	17.3762	17.4342	17.3961	17.3437	Y	17.606	17.443	17.549	17.6156	Y
Hcon5G00000002696.1	Domain of unknown function (DUF4440)	0	0	0	0	N	15.9566	15.7451	15.8087	15.8492	Y	0	0	0	0	N	0	0	0	0	N	0	0	0	0	N
Hcon5G00000002698.2	Uncharacterised	15.2335	15.5218	15.5781	15.5667	Y	0	0	0	0	N	0	0	0	0	N	0	0	0	0	N	0	0	0	0	N
Hcon5G00000002702.1	Peptidase family M13	0	0	0	0	N	0	0	0	0	N	20.654	20.6883	20.6504	20.6392	Y	19.6099	19.7456	19.622	19.6479	Y	20.0329	20.0528	19.9786	20.022	Y
Hcon5G00000002710.1	Transcription initiation factor IIE	15.2799	15.392	15.4578	15.4632	Y	13.5317	13.3821	13.3116	13.3549	Y	0	13.7292	0	13.6648	N	12.8863	0	12.9999	12.8434	Y	0	0	0	0	N
Hcon5G00000002711.2	Peptidase family M3	17.1407	17.2372	17.1983	17.2306	Y	17.4617	17.4465	17.4963	17.5339	Y	16.6343	16.712	16.6433	16.6474	Y	17.0051	17.0031	16.9181	16.9127	Y	16.8453	16.8527	16.8314	16.7995	Y
Hcon5G00000002716.1	Belongs to the ubiquitinUncharacterisedconjugating enzyme family	15.5201	15.4015	15.4456	15.4177	Y	14.5682	14.7443	14.8177	14.6604	Y	0	0	14.5778	14.2912	N	14.0997	0	13.7079	14.1184	Y	0	0	14.1714	0	N
Hcon5G00000002717.1	Regulatory subunit of the condensin complex, a complex required for conversion of interphase chromatin into mitoticUncharacterisedlike condense chromosomes. The condensin complex probably introduces positive supercoils into relaxed DNA in the presence of type I topoisomerases and converts nicked DNA into positive knotted forms in the presence of type II topoisomerases	14.5159	14.6176	14.6663	14.6919	Y	0	0	0	0	N	0	0	0	0	N	0	0	0	0	N	0	13.1743	11.6294	0	N
Hcon5G00000002722.2	Uncharacterised	0	0	0	0	N	17.5763	17.6048	17.5152	17.7276	Y	0	0	0	0	N	0	0	0	0	N	0	0	0	0	N
Hcon5G00000002729.1	Uncharacterised	0	0	0	0	N	15.7219	15.7801	15.7445	15.6767	Y	0	0	0	0	N	0	0	0	0	N	0	0	0	0	N
Hcon5G00000002769.1	mRNA, complete cds	0	0	0	0	N	0	0	0	0	N	20.7556	20.6609	20.5786	20.6934	Y	15.9583	16.1955	15.9317	16.0014	Y	16.7646	16.4296	16.6002	16.3564	Y
Hcon5G00000002770.5	Belongs to the glycosyl hydrolase 47 family	0	0	0	0	N	0	0	0	0	N	0	14.6462	14.6009	14.4657	Y	12.8812	13.0178	0	13.2461	Y	13.9385	0	13.7324	13.6236	Y
Hcon5G00000002771.1	Belongs to the mitochondrial carrier (TC 2.A.29) family	15.3635	15.2989	15.4011	15.3191	Y	16.1698	16.369	16.3547	16.2014	Y	14.444	14.2533	13.9038	14.1299	Y	15.4116	15.328	15.3817	15.3971	Y	14.7348	14.655	14.6761	14.7665	Y
Hcon5G00000002772.2	ABC transporter transmembrane region	13.9527	14.0425	14.002	14.0687	Y	13.8083	13.8951	14.0063	13.8546	Y	15.3697	15.5865	15.429	15.4011	Y	16.0278	16.0565	15.9329	16.0924	Y	16.0992	16.2162	16.1085	16.0774	Y
Hcon5G00000002778.1	component of the PAM complex, a complex required for the translocation of transit peptideUncharacterisedcontaining proteins from the inner membrane into the mitochondrial matrix in an ATPUncharacteriseddependent manner. May act as a coUncharacterisedchaperone that stimulate the ATPUncharacteriseddependent activity (By similarity)	15.593	15.7814	15.6361	15.7568	Y	15.8043	15.5542	15.7318	15.7067	Y	16.0933	15.8563	16.3093	16.132	Y	16.2623	16.2253	16.2724	16.2704	Y	15.8306	15.7653	15.9715	15.9817	Y
Hcon5G00000002779.1	peptidase activity	13.6861	13.6869	13.8196	13.6777	Y	0	0	0	0	N	0	0	0	0	N	0	0	0	12.2638	N	0	0	0	0	N
Hcon5G00000002780.1	zinc finger binding to DNA consensus sequence [AT]GATA[AG]	13.9123	13.9249	13.9061	13.9831	Y	0	0	0	0	N	0	0	0	0	N	0	0	0	0	N	0	0	0	0	N
Hcon5G00000002782.1	Amino acid permease	14.9056	0	14.7893	15.1226	Y	15.9035	15.9618	16.0486	16.0639	Y	18.1723	18.1023	18.318	18.3412	Y	19.6761	19.7372	19.7342	19.7321	Y	19.6347	19.7653	19.7035	19.6909	Y
Hcon5G00000002784.2	Type I phosphodiesterase / nucleotide pyrophosphatase	15.271	15.3058	15.3296	15.3945	Y	16.8341	16.8111	16.6973	16.8044	Y	16.9126	16.9688	16.963	16.976	Y	16.9322	16.8487	16.9417	17.0599	Y	17.0133	17.1035	17.1049	17.0218	Y
Hcon5G00000002785.1	Spermine/spermidine synthase domain	16.25	16.2815	16.2833	16.2514	Y	14.1751	13.9876	14.1615	14.446	Y	14.9986	15.2109	15.2766	14.882	Y	15.2782	15.5366	15.2947	15.3698	Y	14.914	0	14.9564	15.1425	Y
Hcon5G00000002786.1	inositolUncharacterisedpolyphosphate 5Uncharacterisedphosphatase activity	0	0	0	0	N	19.4822	19.4854	19.5512	19.4806	Y	21.1705	21.0709	21.188	21.1248	Y	21.6765	21.7257	21.7468	21.6987	Y	21.8907	21.9364	21.8951	21.8818	Y
Hcon5G00000002787.1	peptidylUncharacterisedlysine hydroxylation	15.5836	15.6697	15.6994	15.6924	Y	11.7231	0	12.5266	0	N	13.6451	13.9556	13.4616	13.8025	Y	14.936	14.8813	14.8647	14.8878	Y	14.2942	14.1656	14.0253	14.1758	Y
Hcon5G00000002788.1	Belongs to the ubiquitinUncharacterisedconjugating enzyme family	18.9474	18.7978	18.8874	18.884	Y	16.7927	16.7406	16.7825	16.81	Y	17.5356	17.4797	17.5338	17.6269	Y	17.5501	17.5709	17.4453	17.4901	Y	17.389	17.4308	17.4544	17.4081	Y
Hcon5G00000002789.1	ST7 protein	13.8732	13.8895	14.0083	13.9326	Y	0	0	0	0	N	13.6939	0	0	0	N	0	0	12.2131	0	N	12.9884	13.2587	12.7841	0	Y
Hcon5G00000002790.1	protein transport	15.9646	15.948	15.9957	15.9043	Y	15.2603	15.2551	15.2918	15.2639	Y	16.0165	15.986	15.8988	15.8573	Y	15.7768	15.717	15.7525	15.7763	Y	15.7814	15.8201	15.8443	15.6959	Y
Hcon5G00000002791.1	Asparagine synthase	13.9873	13.9666	14.0746	14.0163	Y	12.5161	12.4944	12.2953	12.4784	Y	0	0	12.8194	0	N	0	0	0	12.2483	N	0	11.5781	11.9587	0	N
Hcon5G00000002795.2	FYVE, RhoGEF and PH	0	0	0	0	N	14.1437	14.1762	14.267	14.1949	Y	14.0727	0	14.1236	14.0547	Y	13.7323	0	13.5151	13.6062	Y	13.6538	13.3753	13.6224	13.4037	Y
Hcon5G00000002806.1	Belongs to the classUncharacterisedIII pyridoxalUncharacterisedphosphateUncharacteriseddependent aminotransferase family	16.8755	16.998	17.0615	16.9731	Y	0	0	0	0	N	15.874	15.9703	15.8851	15.9673	Y	15.4188	15.4079	15.4516	15.5481	Y	0	0	14.3701	0	N
Hcon5G00000002809.1	SCO1/SenC	19.4726	19.5196	19.5305	19.5697	Y	17.5048	17.4764	17.4917	17.2786	Y	15.2846	15.1995	15.1566	15.324	Y	12.6969	0	12.6315	12.2755	Y	14.1146	14.1746	13.6821	14.1766	Y
Hcon5G00000002810.2	Uncharacterised	0	0	0	0	N	18.3711	18.6246	18.6749	0	Y	0	0	0	0	N	0	0	0	0	N	0	0	0	0	N
Hcon5G00000002811.2	It is involved in the biological process described with nucleosome assembly	19.991	20.0463	20.1005	20.0903	Y	19.9759	19.983	19.9044	19.949	Y	18.0645	17.7797	17.8009	17.801	Y	17.6529	17.6544	17.5839	17.6996	Y	17.5821	17.4653	17.4345	17.4492	Y
Hcon5G00000002813.1	Domain of unknown function (DUF4440)	0	0	0	0	N	0	0	0	0	N	18.6012	18.6974	18.6179	18.5108	Y	18.0925	18.1561	17.9024	17.9855	Y	18.7915	18.6769	18.7309	18.8456	Y
Hcon5G00000002814.1	Domain of unknown function (DUF4440)	0	0	0	0	N	15.1757	15.198	15.2118	15.3217	Y	0	0	0	0	N	0	0	0	0	N	0	0	0	0	N
Hcon5G00000002815.1	MSP (Major sperm protein) domain	0	0	0	0	N	0	0	0	0	N	0	15.0182	15.3576	0	N	0	0	0	0	N	15.115	15.3678	15.5928	15.3478	Y
Hcon5G00000002818.1	Trypsin Inhibitor like cysteine rich domain	0	0	0	0	N	21.0187	21.0829	20.9678	21.0192	Y	0	0	0	0	N	0	0	0	0	N	0	0	0	0	N
Hcon5G00000002819.1	Domain of unknown function (DUF1794)	0	0	0	0	N	15.1425	15.1802	15.1448	15.2563	Y	16.6694	16.4835	16.6381	17.0217	Y	0	15.0195	14.5421	14.88	Y	15.4888	15.5145	0	15.5165	Y
Hcon5G00000002830.1	Aminotransferase class I and II	15.0366	14.82	0	0	N	17.8232	17.8398	17.6881	17.7666	Y	22.5562	22.5425	22.5487	22.5243	Y	23.2383	23.2202	23.2312	23.2383	Y	23.0681	23.0635	23.0743	23.0762	Y
Hcon5G00000002831.1	Uncharacterised	0	0	0	0	N	0	0	0	0	N	17.503	17.7034	17.7344	17.7546	Y	15.2848	15.1134	15.1992	15.152	Y	17.1526	17.3979	17.4576	17.3857	Y
Hcon5G00000002832.1	Uncharacterised	0	0	0	0	N	0	0	0	0	N	18.4219	18.2802	18.361	18.278	Y	15.2838	15.3033	15.2902	15.7473	Y	18.5556	18.6819	18.5256	18.484	Y
Hcon5G00000002833.1	Uncharacterised	0	0	0	0	N	0	0	0	0	N	18.5085	18.5789	18.6623	18.4172	Y	14.074	13.8257	13.9111	13.696	Y	17.5584	17.5302	17.353	17.658	Y
Hcon5G00000002834.1	haloacid dehalogenaseUncharacterisedlike hydrolase	17.7379	17.7869	17.7765	17.7372	Y	13.5064	13.5234	13.6037	13.6519	Y	0	0	0	0	N	12.0967	0	12.0584	12.3315	Y	0	0	13.5604	13.1772	N
Hcon5G00000002836.2	MOSC domain	16.0969	16.1396	16.1768	16.0599	Y	15.9838	15.9302	16.0993	16.0613	Y	17.1877	17.4728	17.4697	17.2151	Y	17.0572	17.1174	17.1341	17.0983	Y	17.7354	17.6929	17.6789	17.7237	Y
Hcon5G00000002837.1	transferase activity, transferring hexosyl groups	15.39	15.3498	15.2054	15.3053	Y	0	0	0	0	N	0	0	0	0	N	0	0	0	0	N	0	0	0	0	N
Hcon5G00000002839.1	Glycosyltransferase family 28 CUncharacterisedterminal domain	14.5948	14.7671	14.5484	14.8859	Y	14.6303	14.77	0	14.7776	Y	15.9468	16.0158	16.035	16.089	Y	13.4157	13.6901	0	13.5305	Y	14.9178	14.8165	14.8813	15.0124	Y
Hcon5G00000002840.1	transferase activity, transferring hexosyl groups	16.1582	16.2241	16.2489	16.1896	Y	17.0449	17.0267	17.0253	17.1203	Y	17.3653	17.2589	17.4065	17.378	Y	15.7785	15.6669	15.6882	15.5565	Y	16.6874	16.6467	16.5823	16.7307	Y
Hcon5G00000002844.1	Lipase (class 3)	0	0	0	0	N	0	0	0	0	N	0	15.1465	15.5309	15.3503	Y	0	0	0	0	N	15.3877	15.4688	15.3831	15.7091	Y
Hcon5G00000002849.3	PyridoxalUncharacterisedphosphate dependent enzyme	0	0	12.241	0	N	18.424	18.4122	18.4827	18.3932	Y	18.7381	18.8015	18.7971	18.7095	Y	18.3404	18.2805	18.3547	18.2993	Y	19.1309	18.9857	19.0623	19.093	Y
Hcon5G00000002852.2	mRNAUncharacteriseddecapping enzyme CUncharacterisedterminus	17.9959	17.9664	18.0316	17.9692	Y	16.4197	16.4177	16.4901	16.4945	Y	16.1548	16.2553	16.3723	16.3317	Y	16.1917	16.176	16.1027	16.1551	Y	16.4547	16.5455	16.5843	16.6212	Y
Hcon5G00000002853.1	DnaJ molecular chaperone homology domain	14.4353	14.3063	14.5319	14.3887	Y	13.5502	13.6953	0	14.0295	Y	0	14.9466	14.6719	15.0578	Y	14.8753	14.9491	14.8643	14.9906	Y	14.9254	14.8818	15.018	14.9429	Y
Hcon5G00000002854.1	Pfam:DUF3588	14.431	14.1951	14.1823	14.306	Y	13.4954	13.2198	13.395	0	Y	0	0	0	0	N	0	0	0	0	N	0	0	0	0	N
Hcon5G00000002856.1	found in WntUncharacterised1	13.3554	13.3106	13.6816	13.6697	Y	0	0	0	0	N	0	0	0	0	N	0	0	0	0	N	0	0	0	0	N
Hcon5G00000002857.2	Uncharacterised	18.9772	19.0105	19.0802	19.073	Y	0	0	0	0	N	0	0	0	0	N	15.9486	15.7766	15.7397	15.9528	Y	0	0	0	0	N
Hcon5G00000002858.2	Chondroitin proteoglycan 4	21.9887	21.8503	21.6919	21.8011	Y	12.6078	0	0	0	N	14.4809	14.8666	14.4516	14.6595	Y	18.6406	18.6402	18.5807	18.6117	Y	16.4176	16.3209	16.3658	16.3407	Y
Hcon5G00000002861.2	BPTI/Kunitz family of serine protease inhibitors.	0	0	0	0	N	19.9925	19.9278	19.8823	19.9702	Y	0	15.7601	15.3049	15.4657	Y	17.3511	17.3271	17.3594	17.3462	Y	17.8266	17.8592	17.7674	17.9411	Y
Hcon5G00000002862.1	Rab guanylUncharacterisednucleotide exchange factor activity	15.2066	15.3022	15.2934	15.2521	Y	15.1045	14.9804	15.1066	15.1774	Y	0	0	0	0	N	13.6007	13.6497	13.3415	13.4562	Y	0	13.1066	0	13.1211	N
Hcon5G00000002864.1	Mitochondrial intermembrane chaperone that participates in the import and insertion of multiUncharacterisedpass transmembrane proteins into the mitochondrial inner membrane. May also be required for the transfer of betaUncharacterisedbarrel precursors from the TOM complex to the sorting and assembly machinery (SAM complex) of the outer membrane. Acts as a chaperoneUncharacterisedlike protein that…	18.3027	18.051	0	17.9599	Y	17.545	0	0	0	N	0	0	17.5487	16.9425	N	0	0	0	0	N	0	0	0	0	N
Hcon5G00000002865.2	histone kinase activity	17.6139	17.6573	17.6422	17.6442	Y	15.1699	15.0086	15.0183	14.9074	Y	0	0	0	0	N	0	0	0	0	N	0	0	14.5532	0	N
Hcon5G00000002867.1	Essential component of the vacuolar proton pump (VUncharacterised ATPase), a multimeric enzyme that catalyzes the translocation of protons across the membranes. Required for assembly and activity of the VUncharacterisedATPase	13.6442	13.4701	13.3608	13.4756	Y	14.6707	14.7258	14.6695	14.5937	Y	0	14.0207	0	13.9403	N	14.1795	14.17	14.2809	14.3427	Y	14.4631	14.5243	14.5228	14.4651	Y
Hcon5G00000002869.1	Uncharacterised	0	0	0	0	N	15.223	15.2475	15.2569	15.4513	Y	15.59	15.2586	15.3139	15.5542	Y	15.6586	15.7177	15.6794	15.6854	Y	16.1615	16.1955	16.1069	16.3477	Y
Hcon5G00000002870.1	6UncharacterisedphosphofructoUncharacterised2Uncharacterisedkinase	15.5437	15.5296	15.668	15.7067	Y	16.3076	16.3867	16.3698	16.3968	Y	16.5578	16.6434	16.6384	16.5209	Y	16.2977	16.2802	16.2405	16.2737	Y	15.9192	16.018	16.0309	16.0787	Y
Hcon5G00000002871.1	ankyrin 3, node of Ranvier (ankyrin G)	17.709	17.7574	17.7921	17.7594	Y	21.9052	21.9086	21.9041	21.8756	Y	20.4395	20.4351	20.5016	20.402	Y	19.9259	19.9422	19.9856	19.9382	Y	20.3851	20.4358	20.4356	20.4328	Y
Hcon5G00000002872.1	ankyrin 3, node of Ranvier (ankyrin G)	0	0	0	0	N	20.0813	20.1486	20.0963	20.135	Y	19.6105	19.8282	19.6676	19.9017	Y	18.7603	18.7236	18.6092	18.7085	Y	19.0457	19.0425	19.0336	18.9723	Y
Hcon5G00000002873.1	ankyrin 3, node of Ranvier (ankyrin G)	0	0	0	0	N	16.2532	16.3494	16.2587	16.3633	Y	15.9893	15.936	15.9131	16.0583	Y	14.9899	15.0485	15.0571	15.2416	Y	15.1411	15.3438	15.1692	15.2025	Y
Hcon5G00000002874.1	FtsJUncharacterisedlike methyltransferase	14.2346	14.2849	14.2191	14.1729	Y	0	12.582	12.7816	0	N	0	0	0	0	N	0	0	0	0	N	0	0	0	0	N
Hcon5G00000002875.1	TransthyretinUncharacterisedlike family	0	0	0	0	N	0	0	0	0	N	17.579	17.4041	17.2113	17.3731	Y	15.8839	16.1955	15.7681	16.2729	Y	18.983	18.9865	19.1875	19.1158	Y
Hcon5G00000002876.1	TransthyretinUncharacterisedlike family	0	0	0	0	N	0	0	0	0	N	19.2566	19.3296	19.1815	19.3133	Y	16.6671	16.5945	16.5761	16.5866	Y	18.619	18.6096	18.6881	18.6904	Y
Hcon5G00000002878.1	Uncharacterised	0	0	0	0	N	21.2627	21.2524	21.2643	21.2747	Y	19.4709	19.5187	19.4365	19.5153	Y	19.7034	19.7356	19.7734	19.6971	Y	20.9445	21.0022	21.0076	20.9281	Y
Hcon5G00000002879.10	ZASPUncharacterisedlike motif	12.974	12.8608	13.4021	0	Y	21.5759	21.6153	21.5541	21.6117	Y	21.9911	22.0417	22.0442	22.048	Y	21.2574	21.7734	21.7418	21.2705	Y	22.6704	22.3174	22.8165	22.2831	Y
Hcon5G00000002880.1	Uncharacterised	0	0	0	0	N	0	0	0	0	N	15.9158	16.0993	16.273	16.0152	Y	17.084	17.3152	0	17.07	Y	0	17.0719	17.1292	17.0708	Y
Hcon5G00000002881.1	Putative GTPUncharacterisedase activating proteins for the small GTPase, ARF	15.9153	15.8719	15.882	16.0225	Y	15.7692	15.7374	15.7354	15.8282	Y	16.6726	16.7292	16.6644	16.6838	Y	15.7797	15.7637	15.9174	15.8386	Y	16.1842	16.1679	16.1369	16.2356	Y
Hcon5G00000002883.1	Uncharacterised	16.3738	16.4327	16.393	16.4321	Y	14.6488	14.5902	14.5809	14.557	Y	14.5188	14.5987	14.5346	14.5855	Y	14.2603	14.3531	14.1964	14.1448	Y	13.9763	13.8518	13.8139	13.8135	Y
Hcon5G00000002884.1	May act as a scaffolding protein within caveolar membranes. Interacts directly with GUncharacterisedprotein alpha subunits and can functionally regulate their activity	18.5903	18.4794	18.677	18.4945	Y	17.3694	17.3986	17.296	17.3218	Y	0	0	0	0	N	0	0	0	0	N	0	0	0	0	N
Hcon5G00000002906.1	Uncharacterised	0	0	0	0	N	17.4421	17.5272	17.3871	17.3991	Y	0	0	0	0	N	0	0	0	0	N	0	0	0	0	N
Hcon5G00000002907.1	Sodium:neurotransmitter symporter family	0	0	0	0	N	17.5802	17.5864	17.5184	17.5068	Y	16.3839	16.2894	16.4558	16.5571	Y	15.7608	15.8306	15.5789	15.8162	Y	16.1792	16.3105	16.1061	16.284	Y
Hcon5G00000002921.2	regulation of cell growth	12.8378	13.0648	13.0073	13.0427	Y	13.9511	13.835	13.8029	13.8132	Y	14.5287	14.6923	14.5459	14.5731	Y	13.9436	13.8969	13.77	14.0143	Y	14.6079	14.703	14.6561	14.6393	Y
Hcon5G00000002929.1	mRNA, complete cds	0	0	0	0	N	0	0	0	0	N	18.1932	18.2668	18.1761	18.1652	Y	0	0	0	0	N	0	0	0	0	N
Hcon5G00000002930.4	Uncharacterised	0	0	0	0	N	0	0	0	0	N	0	15.2506	0	0	N	0	0	0	0	N	15.8349	0	15.6584	15.888	Y
Hcon5G00000002934.1	Uncharacterised	0	0	0	0	N	18.3804	18.5089	18.2552	18.2838	Y	0	0	0	0	N	0	0	0	0	N	0	0	0	0	N
Hcon5G00000002938.1	26S proteasome subunit RPN7	18.3376	18.3379	18.303	18.3788	Y	17.5405	17.5417	17.5597	17.4939	Y	16.6161	16.6383	16.6465	16.5737	Y	16.6595	16.5448	16.7097	16.5673	Y	16.6888	16.6688	16.622	16.5943	Y
Hcon5G00000002942.2	semaphorin receptor activity	13.1645	13.0157	13.0705	12.9044	Y	14.4009	14.3559	14.3225	14.3179	Y	0	14.3423	14.1791	14.2532	Y	13.1585	13.3107	13.4371	13.3583	Y	13.6222	0	13.4	0	N
Hcon5G00000002945.1	Uncharacterised	0	0	0	0	N	0	0	0	0	N	20.4935	20.5244	20.4669	20.5625	Y	21.4871	21.6286	21.5129	21.4831	Y	22.6567	22.5547	22.5925	22.6046	Y
Hcon5G00000002949.2	Domain in TreUncharacterised2, BUB2p, and Cdc16p. Probable RabUncharacterisedGAPs.	16.0017	16.22	16.0817	16.1848	Y	14.6802	14.6232	14.7461	14.5829	Y	14.444	14.9458	14.6868	14.6047	Y	14.3326	14.5126	14.529	14.8297	Y	15.1401	14.8551	14.8574	14.9706	Y
Hcon5G00000002951.1	Utp21 specific WD40 associated putative domain	16.3189	16.3851	16.5175	16.3479	Y	13.2556	0	12.7577	12.9913	Y	0	13.6663	0	0	N	15.1205	14.7942	14.9241	15.1237	Y	0	0	0	0	N
Hcon5G00000002952.1	Belongs to the acylUncharacterisedCoA oxidase family	12.9242	12.3115	0	12.5758	Y	14.1932	14.1836	14.3041	14.1933	Y	0	0	0	0	N	11.3419	0	0	0	N	0	0	0	0	N
Hcon5G00000002955.1	Catalyzes the oxidative decarboxylation of 6Uncharacterised phosphogluconate to ribulose 5Uncharacterisedphosphate and CO(2), with concomitant reduction of NADP to NADPH	19.2842	19.2981	19.2022	19.3025	Y	19.8303	19.8293	19.8333	19.795	Y	19.3088	19.3241	19.3142	19.3101	Y	19.8447	19.8131	19.8849	19.8669	Y	19.7601	19.7474	19.7671	19.7383	Y
Hcon5G00000002956.1	Inositol polyphosphate phosphatase, catalytic domain homologues	0	0	0	0	N	15.7405	15.6762	15.4175	15.5263	Y	0	0	0	15.816	N	14.9812	0	0	14.9593	N	14.9123	0	0	0	N
Hcon5G00000002963.1	protein tag	0	0	0	0	N	0	0	0	0	N	0	14.9804	14.6473	14.2983	Y	0	14.139	0	14.7659	N	15.1137	15.0713	15.5947	15.4685	Y
Hcon5G00000002964.4	protein tag	0	0	0	0	N	0	0	0	0	N	15.8709	15.803	15.8671	15.8197	Y	15.921	15.7393	15.7861	15.8695	Y	16.193	16.1417	16.2288	16.0939	Y
Hcon5G00000002966.2	protein tag	0	0	0	0	N	0	0	0	0	N	16.4184	16.7957	16.3007	16.4611	Y	16.438	16.3523	16.4373	16.5387	Y	16.8808	16.8833	16.9009	16.8656	Y
Hcon5G00000002976.1	sugar transporter	0	0	0	0	N	14.1039	14.1116	14.1319	14.182	Y	0	14.2313	0	14.3738	N	13.7983	0	0	0	N	0	0	0	0	N
Hcon5G00000002977.1	Thymidine kinase	17.4391	17.4469	17.5164	17.486	Y	0	0	0	0	N	0	0	0	0	N	0	0	0	0	N	0	0	15.0287	0	N
Hcon5G00000002978.2	Binds to single and doubleUncharacterisedstranded DNA and exhibits DNAUncharacteriseddependent ATPase activity. Underwinds duplex DNA	16.1682	16.1061	16.2324	16.1605	Y	0	0	0	0	N	0	0	0	0	N	0	14.6917	14.6172	14.3577	Y	0	0	0	0	N
Hcon5G00000002979.1	zinc finger	15.5773	15.5127	15.3689	15.4616	Y	11.1722	0	13.1999	12.0117	Y	0	0	0	0	N	0	0	0	0	N	0	0	0	0	N
Hcon5G00000002981.3	Uncharacterised	17.9722	17.8679	17.8638	17.8834	Y	13.493	13.7954	12.7741	13.5692	Y	17.7219	17.8771	17.7688	17.7154	Y	17.6098	17.6145	17.5548	17.52	Y	17.4948	17.5235	17.5662	17.4593	Y
Hcon5G00000002989.2	Patched family	0	0	0	0	N	0	0	0	13.9033	N	16.2573	16.2798	16.202	16.2399	Y	16.5919	16.6775	16.6277	16.6544	Y	16.517	16.5277	16.5527	16.4207	Y
Hcon5G00000002990.1	KR domain	0	0	0	0	N	19.1374	19.077	19.0441	19.1483	Y	0	17.0796	16.9197	0	N	0	0	0	0	N	0	0	15.8795	15.7188	N
Hcon5G00000002991.1	KR domain	0	0	0	0	N	16.6783	16.6781	16.6569	16.616	Y	17.8614	17.8552	17.7679	17.7414	Y	17.4329	17.3643	17.346	17.3944	Y	17.7297	17.6454	17.6746	17.6837	Y
Hcon5G00000002992.1	KR domain	0	0	0	0	N	18.9519	18.8898	19.0281	18.854	Y	20.2301	20.3057	20.4853	20.3597	Y	20.3045	20.3235	20.4408	20.3492	Y	19.6671	19.7669	19.6557	19.7834	Y
Hcon5G00000002993.1	KR domain	0	0	0	0	N	16.5207	16.4983	16.5245	16.3258	Y	16.0619	0	0	16.1052	N	16.6795	16.5197	16.869	16.5554	Y	15.2563	15.4355	15.3735	15.5442	Y
Hcon5G00000002998.2	FERM CUncharacterisedterminal PHUncharacterisedlike domain	14.8478	14.9678	14.8527	14.9453	Y	16.3842	16.3738	16.4719	16.3495	Y	15.1803	15.7996	15.3312	15.7203	Y	14.8751	14.5137	14.6321	14.8236	Y	15.4016	15.467	15.2752	15.5641	Y
Hcon5G00000002999.3	Belongs to the protein kinase superfamily. Tyr protein kinase family	14.7722	14.7807	14.8677	15.0803	Y	16.6174	16.5154	16.4589	16.5189	Y	16.3957	16.4269	16.5816	16.487	Y	15.5489	15.4285	15.4938	15.1833	Y	16.0988	16.2253	16.1736	16.1792	Y
Hcon5G00000003000.1	RNA recognition motif	15.2668	15.3543	15.3014	15.4453	Y	0	0	13.2344	13.0608	N	0	0	14.4974	14.1512	N	14.2141	14.1144	14.2322	14.4089	Y	13.5202	0	13.4582	0	N
Hcon5G00000003001.1	PreUncharacterisedmRNAUncharacterisedsplicing factor SF3a complex subunit 2 (Prp11)	17.7945	17.873	17.8991	17.837	Y	16.7097	16.7988	16.8238	16.7748	Y	16.2499	16.3427	16.0862	16.4229	Y	15.6811	15.6257	15.7723	15.6535	Y	15.7918	15.8024	15.6405	15.8478	Y
Hcon5G00000003002.1	Thought to form a complex that enhances transcription from repetitive DNA sequences by modulating chromatin structure	16.528	16.5466	16.5999	16.4642	Y	14.5362	14.484	14.5149	14.5772	Y	0	0	0	0	N	0	0	0	0	N	13.1008	0	0	0	N
Hcon5G00000003007.1	Uncharacterised	0	0	0	0	N	0	0	0	0	N	0	15.8521	15.7936	15.8366	Y	13.9629	13.9468	14.1788	14.2536	Y	15.3801	15.373	15.3254	15.4897	Y
Hcon5G00000003008.2	Uncharacterised	0	0	0	0	N	0	0	0	0	N	0	0	14.3759	0	N	0	0	0	12.2625	N	15.5062	0	15.6169	15.4611	Y
Hcon5G00000003011.1	mRNA, complete cds	15.6855	15.6856	15.6826	15.7612	Y	16.3712	16.297	16.3365	16.3503	Y	15.7814	15.8894	15.9357	15.7301	Y	15.7705	15.7695	15.8063	15.741	Y	15.5483	15.5699	15.4879	15.4491	Y
Hcon5G00000003018.2	InosineUncharacteriseduridine preferring nucleoside hydrolase	0	0	0	0	N	14.4395	14.1665	14.3528	14.5164	Y	0	0	0	0	N	0	0	0	0	N	0	0	0	0	N
Hcon5G00000003020.1	Tim17/Tim22/Tim23/Pmp24 family	0	0	15.4769	0	N	0	0	0	18.3939	N	0	0	0	0	N	15.784	15.6551	15.6495	15.3514	Y	14.8265	0	14.6631	15.0165	Y
Hcon5G00000003028.2	Uncharacterised	0	0	0	0	N	0	17.979	18.0049	17.8006	Y	0	0	0	0	N	0	0	0	0	N	0	0	0	0	N
Hcon5G00000003033.1	Uncharacterised	0	0	0	0	N	14.5646	13.8772	14.7626	14.5152	Y	0	0	0	0	N	0	0	12.5415	0	N	0	0	0	0	N
Hcon5G00000003041.1	Belongs to the class IUncharacterisedlike SAMUncharacterisedbinding methyltransferase superfamily. Protein arginine NUncharacterised methyltransferase family	13.7516	13.935	13.7736	13.745	Y	0	0	0	0	N	0	0	0	0	N	0	0	0	0	N	0	0	0	0	N
Hcon5G00000003044.1	Belongs to the universal ribosomal protein uS17 family	22.1207	22.0021	21.909	21.9566	Y	19.3897	19.4272	19.3503	19.38	Y	20.5188	20.6109	20.5008	20.5864	Y	20.9843	21.0443	21.0618	21.0322	Y	20.5877	20.5487	20.5935	20.5689	Y
Hcon5G00000003045.2	Uncharacterised	14.7836	15.0107	14.9303	14.9877	Y	0	0	11.7041	0	N	0	12.3337	12.2218	0	N	12.7902	0	13.3754	0	N	0	0	0	0	N
Hcon5G00000003046.1	Sir2 family	13.5931	0	13.3941	13.7891	Y	0	0	0	0	N	0	0	0	0	N	0	0	0	0	N	0	0	0	0	N
Hcon5G00000003047.2	NUC153 domain	15.0585	15.1159	15.1319	15.0802	Y	0	0	0	0	N	0	0	0	0	N	0	14.5559	14.6465	0	N	0	0	0	0	N
Hcon5G00000003048.1	Belongs to the classUncharacterisedI aminoacylUncharacterisedtRNA synthetase family	18.4364	18.4808	18.4418	18.4567	Y	16.7181	16.7051	16.6713	16.6828	Y	18.0348	18.2241	18.1569	18.1922	Y	18.5735	18.5436	18.5707	18.5955	Y	18.2795	18.3151	18.2488	18.2639	Y
Hcon5G00000003050.1	mannose binding	0	0	0	0	N	0	0	0	0	N	15.6771	0	15.5777	15.6008	Y	14.537	14.2522	0	13.888	Y	15.3001	15.4968	15.6534	15.7731	Y
Hcon5G00000003053.1	RNA recognition motif	20.3801	20.3867	20.397	20.4009	Y	19.7305	19.6778	19.6987	19.6892	Y	18.6894	18.8132	18.7755	18.7517	Y	18.8199	18.7754	18.9192	18.8876	Y	18.7945	18.7359	18.7532	18.6324	Y
Hcon5G00000003054.1	UpUncharacterisedframeshift suppressor 2	16.8154	16.743	16.9384	16.736	Y	15.4087	15.4472	15.5118	15.3943	Y	15.7955	15.7161	15.6405	15.7326	Y	15.5876	15.5234	15.4274	15.5924	Y	15.152	15.1743	15.3414	15.3703	Y
Hcon5G00000003056.1	Belongs to the CRISP family	0	0	0	0	N	15.335	15.3437	15.3055	15.3826	Y	0	0	0	0	N	0	0	0	0	N	0	0	0	0	N
Hcon5G00000003057.2	Belongs to the hexokinase family	18.856	0	18.9029	18.7474	Y	0	0	0	0	N	16.8958	16.9016	16.9226	16.7398	Y	16.2936	16.3718	16.2188	16.2815	Y	16.9488	16.8727	17.0392	17.0507	Y
Hcon5G00000003060.1	glycoprotein 6UncharacterisedalphaUncharacterisedLUncharacterisedfucosyltransferase activity	0	0	0	0	N	15.0026	14.9907	14.9263	14.9676	Y	0	0	0	0	N	0	0	0	0	N	0	0	0	0	N
Hcon5G00000003062.1	K homology RNAUncharacterisedbinding domain	18.8568	18.8297	18.8478	18.8265	Y	16.629	16.5397	16.5514	16.6402	Y	17.7209	17.913	17.8719	17.9056	Y	17.6195	17.603	17.5555	17.5591	Y	17.4287	17.3804	17.4105	17.4128	Y
Hcon5G00000003063.1	PPIases accelerate the folding of proteins. It catalyzes the cisUncharacterisedtrans isomerization of proline imidic peptide bonds in oligopeptides	16.6812	16.6163	16.6943	16.7048	Y	16.2255	16.063	16.347	16.1432	Y	15.7591	0	0	0	N	15.7313	0	0	0	N	15.6178	15.5974	15.5511	15.6788	Y
Hcon5G00000003074.1	Uncharacterised	0	0	0	0	N	15.3579	15.3444	15.4157	15.4002	Y	0	0	13.8103	0	N	12.639	12.1676	12.6158	12.3527	Y	12.0196	11.7988	12.0948	0	Y
Hcon5G00000003076.1	PET Domain	0	0	0	0	N	15.0464	15.1943	15.1602	15.046	Y	0	15.7661	15.5073	15.5958	Y	14.2462	14.2958	14.443	14.3514	Y	14.782	14.7443	14.5636	14.6433	Y
Hcon5G00000003080.1	Belongs to the Ca(2 ) cation antiporter (CaCA) (TC 2.A.19) family	0	0	0	0	N	16.3151	16.3813	16.3466	16.3562	Y	15.8859	15.6479	16.0827	15.7307	Y	15.5676	15.387	15.718	15.6106	Y	15.5241	15.5193	15.5803	15.5576	Y
Hcon5G00000003083.2	Uncharacterised	0	0	0	0	N	16.3095	15.9658	16.4937	16.0991	Y	0	0	0	0	N	0	0	0	0	N	0	0	0	0	N
Hcon5G00000003085.3	Origin recognition complex (ORC) subunit 5 CUncharacterisedterminus	16.1918	16.1367	16.278	16.2582	Y	0	0	0	0	N	0	0	0	0	N	0	0	0	0	N	0	0	0	0	N
Hcon5G00000003086.1	Catalyzes the radicalUncharacterisedmediated insertion of two sulfur atoms into the CUncharacterised6 and CUncharacterised8 positions of the octanoyl moiety bound to the lipoyl domains of lipoateUncharacteriseddependent enzymes, thereby converting the octanoylated domains into lipoylated derivatives	14.8471	14.1019	14.1992	14.197	Y	14.861	0	15.0688	14.535	Y	16.1156	16.2044	16.1458	16.1252	Y	16.3655	16.365	16.3349	16.3686	Y	16.4297	16.6283	16.6005	16.2372	Y
Hcon5G00000003089.1	Domain in histone families 1 and 5	19.0514	19.024	18.9713	19.0875	Y	18.6673	18.5865	18.6097	18.539	Y	14.6579	15.1524	15.1863	14.8115	Y	0	0	0	0	N	15.5796	15.6815	15.6497	15.5654	Y
Hcon5G00000003091.2	Uncharacterised	0	0	0	0	N	16.3149	16.3278	16.1869	15.6207	Y	0	0	0	0	N	0	0	0	0	N	0	0	0	0	N
Hcon5G00000003094.1	Rab subfamily of small GTPases	0	0	0	0	N	14.5918	0	14.4333	0	N	0	0	0	0	N	0	0	0	0	N	15.9697	16.0151	15.8937	15.9737	Y
Hcon5G00000003097.1	Belongs to the heat shock protein 70 family	25.013	24.8547	24.8095	24.8183	Y	24.8198	24.7625	24.688	24.7749	Y	23.8858	23.8625	23.9544	23.8733	Y	24.0424	24.0461	24.1113	24.0922	Y	23.9764	23.9512	24.0083	23.9024	Y
Hcon5G00000003101.1	snRNP Sm proteins	20.4567	20.5434	20.4201	20.4707	Y	19.1735	19.1806	19.202	19.1125	Y	18.4802	18.6119	18.3778	18.3793	Y	18.3257	18.3007	18.3331	18.3227	Y	18.031	17.9071	17.9834	17.9601	Y
Hcon5G00000003102.1	Sorting nexin C terminal	15.9776	16.0328	15.7246	16.0917	Y	0	13.8827	0	0	N	0	0	0	0	N	16.0532	15.7522	0	0	N	0	0	15.6049	0	N
Hcon5G00000003103.3	Fructosamine kinase	14.6286	14.8652	14.7578	14.484	Y	13.5427	13.4333	0	13.3708	Y	16.5528	16.6178	16.544	16.5758	Y	16.4412	16.4791	16.3536	16.4764	Y	16.9309	16.9091	16.8856	16.8387	Y
Hcon5G00000003105.1	FMRFamide related peptide family	0	0	0	0	N	16.5361	16.5254	16.4765	16.5165	Y	0	0	0	14.9396	N	0	0	0	0	N	0	0	0	0	N
Hcon5G00000003107.2	Fcf1	14.5462	14.7223	14.654	14.6998	Y	0	13.0054	0	0	N	0	0	0	0	N	0	0	0	0	N	0	0	0	0	N
Hcon5G00000003108.1	protein import into peroxisome membrane	15.2989	15.2959	15.486	15.4401	Y	15.8353	15.6144	15.8383	15.8298	Y	15.9869	16.1314	16.1861	15.9002	Y	16.0866	16.0816	15.992	15.9259	Y	15.677	15.5498	15.4725	15.5213	Y
Hcon5G00000003109.2	RNA recognition motif. (a.k.a. RRM, RBD, or RNP domain)	18.5297	18.555	18.4587	18.5401	Y	18.7463	18.7414	18.7464	18.753	Y	17.4803	17.7194	17.5366	17.5827	Y	17.8131	17.8799	17.9068	17.916	Y	17.6961	17.7064	17.6614	17.6816	Y
Hcon5G00000003110.1	Domain present in PSDUncharacterised95, Dlg, and ZOUncharacterised1/2.	15.2009	15.1156	14.9849	14.9926	Y	14.8809	14.8051	15.1393	14.9768	Y	0	0	14.8784	0	N	15.262	15.1723	15.4623	15.218	Y	0	15.2914	15.1032	15.2811	Y
Hcon5G00000003111.1	Belongs to the mitochondrial carrier (TC 2.A.29) family	13.7201	0	13.3355	0	N	15.4277	15.3918	15.3931	15.2698	Y	0	0	0	0	N	14.5388	0	14.2589	13.9027	Y	14.1985	0	13.8942	13.9102	Y
Hcon5G00000003114.1	peroxisome transport along microtubule	17.0926	17.1357	17.1714	17.1343	Y	15.9335	16.1771	16.0281	16.1515	Y	16.9397	17.053	16.957	17.0424	Y	16.575	16.5842	16.6245	16.4445	Y	15.9877	15.9721	16.217	0	Y
Hcon5G00000003116.1	PhosphatidylinositolUncharacterisedspecific phospholipase C, X domain	0	0	0	0	N	14.8925	15.0103	15.0263	15.0765	Y	0	0	0	0	N	0	0	0	0	N	0	0	0	0	N
Hcon5G00000003119.1	Protein of unknown function (DUF498/DUF598)	14.6477	14.7437	14.7719	14.7476	Y	14.5718	14.7472	14.4522	14.7378	Y	15.806	16.0794	15.8558	15.807	Y	15.0407	15.1137	14.9403	14.6303	Y	15.0331	15.1691	15.0584	15.0043	Y
Hcon5G00000003122.1	Uncharacterised	0	0	0	0	N	19.8341	19.8344	20.1265	19.7011	Y	0	0	0	0	N	0	0	0	0	N	0	0	0	0	N
Hcon5G00000003128.1	Converts sphingomyelin to ceramide	0	0	0	0	N	16.4863	16.4605	16.5041	16.4593	Y	0	0	0	0	N	0	0	0	0	N	0	0	0	0	N
Hcon5G00000003129.2	Uncharacterised	0	0	0	0	N	16.5618	16.5825	16.4461	16.5989	Y	15.5684	15.4903	15.5292	15.5814	Y	17.6287	17.6307	17.7623	17.6457	Y	16.8475	16.7565	16.8127	16.7996	Y
Hcon5G00000003132.1	Uncharacterised	0	0	0	0	N	0	0	0	0	N	17.3556	17.394	17.3691	17.3199	Y	13.6441	13.7201	0	0	N	16.6722	16.7728	16.7733	16.8023	Y
Hcon5G00000003140.1	GroundUncharacterisedlike domain	0	0	0	0	N	19.8053	19.794	19.857	19.8112	Y	0	0	0	0	N	0	0	0	0	N	0	0	0	0	N
Hcon5G00000003142.1	Belongs to the membraneUncharacterisedbound acyltransferase family	16.3486	16.5114	16.4947	16.5752	Y	15.4971	15.4238	15.4932	15.6193	Y	13.7891	14.5808	14.3185	14.331	Y	15.8081	15.7167	15.5814	15.6551	Y	15.0324	15.0695	15.0701	15.0686	Y
Hcon5G00000003148.4	negative regulation of response to water deprivation	0	0	0	0	N	14.4736	14.4925	14.3921	14.5369	Y	0	0	0	0	N	0	0	0	0	N	0	0	0	0	N
Hcon5G00000003149.1	Helicase conserved CUncharacterisedterminal domain	16.06	15.7222	16.0477	16.0245	Y	0	13.3001	0	13.3567	N	14.4065	14.526	14.1177	0	Y	14.8959	14.8871	14.6947	14.842	Y	13.6508	13.9946	13.8622	13.6049	Y
Hcon5G00000003150.1	Belongs to the fatty acid desaturase type 1 family	15.0809	14.996	14.9286	14.8228	Y	0	0	0	0	N	13.8809	13.9264	14.397	0	Y	14.3633	14.3391	14.0428	14.3947	Y	14.2028	14.5092	14.1925	14.2453	Y
Hcon5G00000003151.1	Cytosolic motility protein	14.6	14.2433	14.4718	14.2429	Y	0	0	0	0	N	18.3634	18.3901	18.3036	18.2665	Y	16.847	16.9125	16.7031	16.7718	Y	18.2457	18.1309	18.2029	18.2371	Y
Hcon5G00000003153.1	U1 snRNP, which is essential for recognition of the preUncharacterisedmRNA 5' spliceUncharacterisedsite and the subsequent assembly of the spliceosome. U1UncharacterisedC is directly involved in initial 5' spliceUncharacterisedsite recognition for both constitutive and regulated alternative splicing. The interaction with the 5' spliceUncharacterisedsite seems to precede baseUncharacterisedpairing…	18.4597	18.4717	18.4713	18.4846	Y	17.5278	17.7303	17.8126	17.685	Y	15.2109	15.835	16.1995	16.2885	Y	16.4985	16.7628	16.5461	16.4243	Y	16.4764	0	16.4599	16.5134	Y
Hcon5G00000003154.1	Participates in DNA repair and in chromosomal DNA replication	16.7876	16.8341	16.8696	16.8143	Y	0	0	0	0	N	0	0	0	0	N	0	0	0	0	N	0	0	0	0	N
Hcon5G00000003158.1	mRNA, complete cds	0	0	0	0	N	0	0	0	0	N	17.9626	17.9005	17.9581	17.835	Y	16.0683	16.0856	16.1198	16.1014	Y	17.9877	17.9315	17.96	17.941	Y
Hcon5G00000003159.1	Uncharacterised	0	0	0	0	N	0	0	0	0	N	18.3404	18.3995	18.3214	18.3474	Y	15.4994	15.3574	15.5247	15.5237	Y	18.7258	18.7434	18.8015	18.7363	Y
Hcon5G00000003161.1	Uncharacterised	0	0	0	0	N	0	0	0	0	N	20.4715	20.2865	20.5412	20.3662	Y	19.9444	19.5799	19.9001	19.7582	Y	20.7925	20.8577	20.8563	20.7527	Y
Hcon5G00000003163.1	Belongs to the actin family	18.3359	18.4718	18.4391	18.3962	Y	17.3387	17.2638	17.2001	17.2852	Y	16.1563	16.2257	16.3631	16.2772	Y	15.9615	15.9043	15.8741	15.827	Y	15.9606	0	16.0529	16.1514	Y
Hcon5G00000003165.1	protein transport	13.561	14.2905	14.1926	0	Y	14.1406	14.0978	14.1677	14.0116	Y	0	0	0	0	N	14.933	15.0376	15.0887	15.1295	Y	15.2696	15.1609	15.1333	15.0988	Y
Hcon5G00000003166.1	Belongs to the UDPUncharacterisedglycosyltransferase family	0	0	0	0	N	16.1442	16.0187	15.9741	16.0685	Y	17.7511	17.8175	17.7478	17.6999	Y	17.4556	17.5424	17.4794	17.5073	Y	17.8182	17.8699	17.864	17.7996	Y
Hcon5G00000003167.1	TransthyretinUncharacterisedlike family	0	0	0	0	N	17.1543	17.2957	17.2809	17.3011	Y	20.0958	20.1023	20.087	20.0031	Y	16.9897	16.9608	0	16.7863	Y	20.0344	19.8378	19.8638	19.8797	Y
Hcon5G00000003173.1	MYND finger	17.0685	17.1395	0	17.1212	Y	0	0	0	0	N	15.0301	15.3685	15.0621	14.7316	Y	14.6581	15.1547	0	14.3569	Y	14.5758	14.4479	14.5072	14.5095	Y
Hcon5G00000003174.1	Armadillo/betaUncharacterisedcateninUncharacterisedlike repeats	14.8489	14.8692	14.8383	14.846	Y	17.2087	17.1276	17.1919	17.1711	Y	15.2191	14.9562	14.9591	15.3033	Y	13.7353	14.0859	13.7913	14.1575	Y	15.2988	15.167	15.133	15.2688	Y
Hcon5G00000003175.1	Cytosolic motility protein	15.2107	15.4001	15.4043	15.4073	Y	0	0	0	0	N	19.345	19.4512	19.3821	19.5062	Y	18.0581	18.0313	17.9929	18.0999	Y	19.3585	19.392	19.2922	19.324	Y
Hcon5G00000003180.1	Uncharacterised	0	0	0	0	N	0	17.8417	17.7469	17.9027	Y	0	0	0	0	N	0	0	0	0	N	0	0	0	0	N
Hcon5G00000003183.1	RNA recognition motif	20.7814	20.8077	20.8193	20.8856	Y	17.6105	17.6562	17.6157	17.5163	Y	18.7417	18.7963	18.6367	18.7508	Y	18.3248	18.4324	18.2966	18.2042	Y	17.5597	17.5603	17.4355	17.5046	Y
Hcon5G00000003184.1	LSM domain	18.5128	18.5674	18.6116	18.4967	Y	17.8727	17.9008	17.8112	17.8627	Y	16.9625	17.0294	16.8524	16.971	Y	17.0278	16.8714	16.936	17.008	Y	16.7335	16.6164	16.3875	16.6493	Y
Hcon5G00000003186.1	Biogenesis of lysosomeUncharacterisedrelated organelles complexUncharacterised1 subunit 2	16.4491	16.5684	16.561	16.5896	Y	17.814	17.7331	17.816	17.785	Y	16.8239	16.7707	16.8332	16.8821	Y	16.3085	16.5477	16.4867	16.4889	Y	16.5625	16.526	16.4143	16.5741	Y
Hcon5G00000003189.1	Uncharacterised	14.8087	14.4414	14.476	14.2221	Y	16.4944	16.5338	16.4722	16.4364	Y	14.6113	14.8122	14.6104	14.4273	Y	14.2939	15.0393	14.8398	0	Y	15.2052	15.3435	15.2528	15.2528	Y
Hcon5G00000003190.1	Translation machinery associated TMA7	18.3024	18.2687	18.2496	18.1942	Y	17.7715	17.6171	17.7261	17.6916	Y	17.3432	17.2837	17.2615	17.3973	Y	16.2797	16.3018	16.3098	16.3724	Y	16.5373	16.5079	16.4394	16.4994	Y
Hcon5G00000003194.2	Domain with 2 conserved Trp (W) residues	17.6708	17.7233	17.6508	17.7603	Y	16.2585	16.1512	16.2832	16.061	Y	14.8048	14.7208	14.5725	14.7358	Y	15.0624	14.9356	14.6419	14.8884	Y	14.8881	14.8464	14.9829	14.7601	Y
Hcon5G00000003195.1	PyridoxalUncharacteriseddependent decarboxylase conserved domain	15.9314	15.7822	15.6706	15.8899	Y	17.1634	17.05	17.0085	17.1146	Y	15.298	15.4549	15.4463	15.533	Y	15.5748	15.7302	15.4674	15.6226	Y	15.508	15.5367	15.4129	15.4586	Y
Hcon5G00000003196.1	Uncharacterised	15.5246	15.5036	15.5655	15.5069	Y	15.5614	15.632	15.7266	15.5468	Y	15.2631	15.2944	15.4299	15.4586	Y	15.5287	15.6642	15.7973	15.5294	Y	15.4048	15.3963	15.3735	15.5243	Y
Hcon5G00000003197.2	Cytosolic motility protein	13.8376	13.5269	0	13.7781	Y	0	0	0	0	N	18.7424	18.7487	18.7375	18.7613	Y	16.3308	16.3034	16.2846	16.3125	Y	18.6237	18.6493	18.5588	18.6706	Y
Hcon5G00000003198.1	RNA secondary structure unwinding	16.6374	16.6863	16.5858	16.6644	Y	15.5155	15.5712	15.6109	15.5175	Y	15.0357	15.4856	15.3081	15.2105	Y	14.9019	15.0382	15.0536	15.0554	Y	0	0	14.479	14.2126	N
Hcon5G00000003199.1	Calponin homology domain	14.9267	14.8884	14.8834	14.8497	Y	20.1498	20.191	20.1411	20.2135	Y	18.0271	18.0635	17.8954	17.9736	Y	18.1174	18.0754	17.991	18.1059	Y	18.8297	18.8489	18.8018	18.8439	Y
Hcon5G00000003200.1	Cytosolic motility protein	14.4132	14.5656	14.4525	14.6019	Y	0	0	0	0	N	19.249	19.3473	19.2437	19.3116	Y	17.5697	17.5868	17.6061	17.3855	Y	19.3588	19.3008	19.2181	19.3526	Y
Hcon5G00000003203.1	found in WntUncharacterised1	15.3122	15.5136	15.597	15.6778	Y	0	0	0	0	N	0	0	0	0	N	0	0	13.9625	14.111	N	0	0	14.0939	0	N
Hcon5G00000003215.2	SNF2 family NUncharacterisedterminal domain	12.768	13.0416	12.7885	13.0155	Y	0	0	0	0	N	0	0	0	0	N	0	0	0	0	N	0	0	0	0	N
Hcon5G00000003220.1	Pleckstrin homology domain.	15.4777	15.5585	15.5419	15.6533	Y	15.4971	15.5772	15.5907	15.5026	Y	0	0	0	0	N	0	0	0	14.1851	N	14.0908	0	14.5218	0	N
Hcon5G00000003221.1	Signal recognition particle 14kD protein	16.4729	16.5074	16.6396	16.3609	Y	15.3168	15.6239	15.4748	15.3326	Y	15.2767	15.2082	15.5039	15.3371	Y	15.8046	0	15.7329	15.66	Y	15.9564	16.1055	15.9181	16.0102	Y
Hcon5G00000003228.2	Ribosomal Proteins L2, CUncharacterisedterminal domain	16.2396	16.1975	16.2407	16.2408	Y	15.5184	15.5379	15.6543	15.6102	Y	14.9747	15.081	15.1377	14.9255	Y	14.8204	15.113	14.9614	14.8706	Y	14.4631	14.5066	14.3393	14.4523	Y
Hcon5G00000003230.1	TIM21	17.0505	17.1391	17.181	17.1231	Y	17.1736	17.1618	17.1788	17.2006	Y	17.3427	17.4065	17.312	17.4365	Y	17.5124	17.6543	17.5075	17.5324	Y	17.5074	17.4165	17.4234	17.455	Y
Hcon5G00000003231.8	ubiquitinUncharacterisedprotein transferase activity	16.8146	16.8561	16.8919	16.8968	Y	15.9998	15.9482	15.9778	15.8622	Y	15.9262	15.9881	15.9086	15.8953	Y	15.3573	15.4779	15.3054	15.4889	Y	15.6436	15.6081	15.5336	15.5787	Y
Hcon5G00000003232.1	microtubuleUncharacterisedsevering ATPase activity	15.7433	15.7495	15.5127	15.7232	Y	0	0	13.02	0	N	14.8468	15.0282	14.8779	14.8277	Y	13.8286	0	13.3188	13.7566	Y	14.3018	0	14.2366	14.2693	Y
Hcon5G00000003233.1	catalytic activity	14.0519	13.9287	14.0351	14.0655	Y	15.8879	15.9532	15.8566	15.8485	Y	13.2937	13.571	13.3865	13.0155	Y	14.2935	14.2954	14.1967	14.2823	Y	15.19	15.2611	15.323	15.3114	Y
Hcon5G00000003281.1	Uncharacterised	0	0	0	0	N	0	0	0	0	N	14.8803	0	14.8701	14.9801	Y	0	0	12.4277	12.5514	N	14.5948	0	14.3068	14.3277	Y
Hcon5G00000003287.1	tRNA intron endonuclease, catalytic CUncharacterisedterminal domain	0	0	0	0	N	0	12.0039	11.9048	12.4991	Y	0	0	0	0	N	0	0	0	0	N	0	0	0	0	N
Hcon5G00000003288.1	Carrier of the growing fatty acid chain in fatty acid biosynthesis	18.1797	18.2203	18.1712	18.2102	Y	18.6888	18.3525	18.5703	18.856	Y	18.7472	18.9004	19.0884	18.8768	Y	19.3761	19.2819	19.8133	19.7324	Y	19.3287	19.7182	19.3459	19.5448	Y
Hcon5G00000003289.2	NUncharacterisedacylethanolamine metabolic process	0	0	0	0	N	0	0	0	0	N	0	0	14.4452	15.1918	N	0	0	0	0	N	14.5202	14.4347	14.6952	14.7903	Y
Hcon5G00000003290.1	NUncharacterisedacylethanolamine metabolic process	0	0	0	0	N	15.5862	15.616	15.3678	15.5226	Y	14.8569	14.9813	14.4351	14.824	Y	13.6819	0	0	0	N	13.6998	0	14.2112	0	N
Hcon5G00000003293.2	Uncharacterised	0	0	0	0	N	13.998	13.9271	14.0562	13.9867	Y	14.1846	0	0	0	N	12.6229	0	12.1895	12.4942	Y	0	0	13.0143	0	N
Hcon5G00000003295.2	AlphaUncharacterisedNUncharacterisedmethyltransferase that methylates the NUncharacterisedterminus of target proteins containing the NUncharacterisedterminal motif Ala Pro Ser Uncharacterised ProUncharacterisedLys when the initiator Met is cleaved. Specifically catalyzes monoUncharacterised, diUncharacterised or triUncharacterisedmethylation of exposed alphaUncharacterisedamino group of Ala or Se…	15.3222	15.5345	15.4987	15.4448	Y	0	13.6006	0	13.7876	N	14.0328	14.6218	14.1431	13.9938	Y	13.5865	0	13.4248	13.3013	Y	0	0	13.2989	13.3665	N
Hcon5G00000003302.1	The proteasome is a multicatalytic proteinase complex which is characterized by its ability to cleave peptides with Arg, Phe, Tyr, Leu, and Glu adjacent to the leaving group at neutral or slightly basic pH	20.0222	20.0073	19.9798	20.0364	Y	19.5979	19.6182	19.5694	19.5823	Y	18.8125	18.7989	18.8413	18.8465	Y	18.6156	18.687	18.6549	18.7082	Y	18.6595	18.6309	18.5891	18.5693	Y
Hcon5G00000003304.1	BetaUncharacterisedlactamase	16.4296	16.4839	16.4822	16.4262	Y	14.8037	14.9402	14.8931	14.846	Y	17.0732	17.2735	17.1407	17.2245	Y	17.9527	18.0052	18.0106	18.0253	Y	18.1716	18.0662	18.1238	18.1908	Y
Hcon5G00000003305.1	Scaffold protein for the de novo synthesis of ironUncharacterised sulfur (FeUncharacterisedS) clusters within mitochondria, which is required for maturation of both mitochondrial and cytoplasmic 2FeUncharacterised2S and 4FeUncharacterised4S proteins	15.2853	15.0653	15.33	15.3443	Y	16.5298	16.5561	16.4474	16.5518	Y	16.2423	15.6781	15.832	16.0727	Y	15.3516	15.4605	15.1771	15.1426	Y	15.5817	15.653	15.6166	15.4283	Y
Hcon5G00000003306.2	Central scaffolding component of the centrioles ensuring their 9Uncharacterisedfold symmetry. Required for centrosome biogenesis and duplication	12.7264	12.6122	12.5992	0	Y	0	0	0	0	N	0	0	0	0	N	0	0	0	0	N	0	0	0	0	N
Hcon5G00000003307.1	belongs to the NAD synthetase family	14.4171	14.5648	14.6033	14.4911	Y	16.1396	15.9458	16.0284	16.1453	Y	15.0225	15.1744	15.0276	15.0569	Y	14.6864	14.7004	14.6229	14.689	Y	0	14.3798	13.9524	0	N
Hcon5G00000003308.1	Belongs to the TRAM family	16.8953	16.7517	16.8646	16.9976	Y	15.786	15.7655	15.761	15.7843	Y	17.0865	17.2802	17.0584	17.0273	Y	17.178	17.2254	17.2196	17.1078	Y	16.9459	16.8528	16.9441	16.9744	Y
Hcon5G00000003311.2	negative regulation of cell cycle arrest	15.5316	15.5813	15.527	15.5404	Y	0	0	0	0	N	14.5656	14.6001	14.4827	14.3504	Y	14.1912	14.1567	14.1064	14.3442	Y	0	0	0	0	N
Hcon5G00000003314.2	Elongation of very long chain fatty acids protein	13.8252	13.985	14.1005	14.0412	Y	0	0	0	0	N	0	13.8419	13.7675	0	N	12.623	13.1804	13.3868	12.9128	Y	13.6591	13.9111	13.6896	0	Y
Hcon5G00000003317.1	Component of the Mediator complex, a coactivator involved in the regulated transcription of nearly all RNA polymerase IIUncharacteriseddependent genes. Mediator functions as a bridge to convey information from geneUncharacterisedspecific regulatory proteins to the basal RNA polymerase II transcription machinery. Mediator is recruited to promoters by direct interactions with regulatory proteins an…	15.013	14.9305	15.0012	14.9107	Y	0	13.6716	0	0	N	0	0	0	0	N	0	12.5034	0	0	N	0	0	0	0	N
Hcon5G00000003322.2	Also able to activate the G(s)Uncharacterisedalpha in synaptic signaling network. Plays a key role in asymmetric spindle positioning, a step for asymmetric cell division that generates cell diversity during development by activating	15.5858	15.6558	15.6453	15.6564	Y	17.1442	17.1188	17.0529	17.0454	Y	16.0175	16.1063	16.1443	15.9885	Y	15.4186	15.4789	15.3752	15.4507	Y	15.8879	15.7907	15.8079	15.895	Y
Hcon5G00000003323.1	NADH dehydrogenase [ubiquinone] flavoprotein 3, mitochondrial	16.5828	16.6379	16.7316	16.8106	Y	17.4385	17.3116	17.3811	17.3556	Y	16.3457	16.6618	16.4487	16.278	Y	18.2066	18.2206	18.3191	18.3959	Y	18.192	18.1959	18.0301	18.1261	Y
Hcon5G00000003325.2	Transcription factor Iwr1	13.7489	13.6836	13.8353	13.7774	Y	13.3055	13.2183	13.1108	0	Y	13.8286	13.0667	13.5948	14.0374	Y	12.9465	13.5215	13.4381	13.3232	Y	13.4606	13.3505	13.5936	0	Y
Hcon5G00000003328.5	Protein phosphatase 2A homologues, catalytic domain.	12.8427	12.9214	12.9969	12.9881	Y	16.8945	16.8857	16.8191	16.8267	Y	15.0925	15.0601	15.136	15.0902	Y	14.2505	14.309	14.2052	14.329	Y	14.8174	14.7927	14.7655	14.8411	Y
Hcon5G00000003330.1	GTPaseUncharacterisedactivator protein for RhoUncharacterisedlike GTPases	0	0	0	0	N	14.337	14.4443	14.4727	14.4256	Y	0	0	0	0	N	0	0	0	0	N	0	0	0	0	N
Hcon5G00000003331.1	Component of the capUncharacterisedbinding complex (CBC), which binds coUncharacterisedtranscriptionally to the 5' cap of preUncharacterisedmRNAs and is involved in various processes such as preUncharacterisedmRNA splicing and RNAUncharacterisedmediated gene silencing (RNAi). The CBC complex is involved in miRNAUncharacterisedmediated RNA interference and is required for primary microRNAs (miRNAs…	0	14.4954	0	0	N	0	0	13.6684	0	N	15.3899	0	15.2313	0	N	15.0512	14.6864	14.6441	0	Y	15.0114	0	14.7689	0	N
Hcon5G00000003332.2	Component of the capUncharacterisedbinding complex (CBC), which binds coUncharacterisedtranscriptionally to the 5' cap of preUncharacterisedmRNAs and is involved in various processes such as preUncharacterisedmRNA splicing and RNAUncharacterisedmediated gene silencing (RNAi). The CBC complex is involved in miRNAUncharacterisedmediated RNA interference and is required for primary microRNAs (miRNAs…	16.6199	16.6429	16.6841	16.6782	Y	15.8274	15.8265	15.9117	15.8208	Y	0	0	0	0	N	14.7587	14.6247	14.6765	14.7307	Y	14.1498	0	14.2885	14.2199	Y
Hcon5G00000003333.2	Peptidase family M3	14.2052	14.1528	14.2114	14.0255	Y	14.1065	14.1235	14.1256	14.111	Y	15.9192	15.983	15.9635	16.0323	Y	16.099	16.0898	16.0345	16.0756	Y	16.0344	16.1062	15.9777	16.0986	Y
Hcon5G00000003334.1	positive regulation of glucokinase activity	14.4402	14.4467	14.5429	14.2542	Y	14.4097	14.4062	14.4252	14.3775	Y	16.3225	16.4197	16.313	16.3334	Y	16.3583	16.2925	16.1977	16.424	Y	17.1295	17.0013	17.0376	17.0516	Y
Hcon5G00000003335.1	c4 zinc finger in nuclear hormone receptors	14.7507	14.8151	14.8379	14.9021	Y	0	0	0	0	N	0	0	0	0	N	0	0	0	0	N	0	0	0	0	N
Hcon5G00000003336.1	Choline/ethanolamine kinase	0	13.8988	0	13.6659	N	15.2815	15.3754	15.3747	15.2527	Y	16.2888	16.4261	16.1626	16.3191	Y	15.3673	15.1566	15.1908	15.1746	Y	15.7941	15.594	15.6798	15.833	Y
Hcon5G00000003342.1	Uncharacterised	0	0	0	0	N	0	0	0	0	N	16.2651	16.3513	16.2719	16.3833	Y	0	14.5784	14.7207	14.624	Y	16.2442	16.0756	16.1893	16.1684	Y
Hcon5G00000003349.1	Clostridium epsilon toxin ETX/Bacillus mosquitocidal toxin MTX2	0	0	0	0	N	17.8518	17.7886	17.8245	17.8981	Y	16.4622	16.4923	16.4331	16.3581	Y	15.7827	15.7605	15.8047	15.813	Y	15.7566	15.8913	15.7742	15.9122	Y
Hcon5G00000003353.1	Ribosomal protein L11 methyltransferase (PrmA)	13.2626	13.2857	13.2472	13.6101	Y	0	12.352	0	12.315	N	0	0	0	0	N	0	0	0	0	N	0	0	0	0	N
Hcon5G00000003354.1	TumourUncharacterisedassociated protein	14.3943	14.2952	14.3528	14.3722	Y	12.0624	12.1588	11.9573	12.3063	Y	0	0	13.1395	0	N	0	12.8613	13.112	13.1193	Y	0	12.8401	0	0	N
Hcon5G00000003358.1	TRAM, LAG1 and CLN8 homology domains.	15.1436	15.1031	15.1381	15.1076	Y	0	0	0	0	N	0	0	0	0	N	13.0978	13.2859	12.9816	0	Y	0	0	0	0	N
Hcon5G00000003360.1	Domain first found in C1r, C1s, uEGF, and bone morphogenetic protein.	14.185	14.3407	14.1904	14.3405	Y	13.7903	13.9083	0	14.2017	Y	13.7769	0	0	0	N	0	11.9987	0	0	N	0	0	0	0	N
Hcon5G00000003362.1	Uncharacterised	0	0	0	0	N	0	0	0	0	N	15.647	0	15.6853	15.5789	Y	0	0	0	0	N	0	0	0	0	N
Hcon5G00000003363.1	Glycosyltransferase family 28 CUncharacterisedterminal domain	16.3703	16.4069	16.4263	16.3683	Y	16.1747	16.2802	16.202	16.1626	Y	16.4285	16.6089	16.3745	16.4709	Y	15.9643	16.0942	16.0294	15.9392	Y	15.8606	15.8939	15.7683	15.8355	Y
Hcon5G00000003374.2	Belongs to the histidine acid phosphatase family	0	0	0	0	N	15.7313	15.8224	15.6854	15.83	Y	15.8402	15.7965	15.9038	15.9832	Y	15.8148	15.7537	15.7566	15.8561	Y	16.3922	16.4989	16.4869	16.3648	Y
Hcon5G00000003376.2	Region in Clathrin and VPS	17.2055	17.1996	17.191	17.1467	Y	17.1727	17.2536	17.2248	17.1484	Y	16.8132	16.9432	16.9087	16.9693	Y	16.6999	16.578	16.573	16.6349	Y	16.5082	16.4042	16.53	16.5215	Y
Hcon5G00000003377.1	SET and MYND domain containing	16.0398	16.0219	15.9468	16.0105	Y	14.7898	15.0662	14.413	14.501	Y	13.9058	0	13.9444	14.5634	Y	14.9519	14.961	14.793	14.9065	Y	13.9022	13.9861	14.1324	14.1605	Y
Hcon5G00000003379.2	Involved in the biogenesis of the 60S ribosomal subunit	16.7942	16.845	16.884	16.9397	Y	14.319	14.5008	14.4363	14.2212	Y	15.1432	15.2534	14.8049	15.0825	Y	15.2636	15.3779	15.3648	15.3873	Y	13.8397	13.651	13.8592	0	Y
Hcon5G00000003380.1	Retroviral aspartyl protease	16.4301	16.4449	16.3453	16.367	Y	16.9187	16.9395	16.8958	16.8758	Y	16.0189	15.7703	16.0141	15.8688	Y	15.042	14.7895	14.8718	14.7941	Y	14.8154	15.029	14.8151	15.0283	Y
Hcon5G00000003384.1	Dual specificity phosphatase, catalytic domain	0	0	0	0	N	0	0	15.1521	14.6678	N	0	17.5255	17.3479	0	N	16.4737	0	16.1226	16.489	Y	16.9531	16.9547	16.8194	16.9548	Y
Hcon5G00000003385.5	Mob1/phocein family	14.8728	14.7068	14.8868	14.8511	Y	14.805	15.0443	15.1204	15.0056	Y	0	0	0	0	N	14.296	14.4072	0	0	N	0	14.6958	14.746	15.015	Y
Hcon5G00000003388.2	SodiumUncharacterisedphosphate symporter which plays a fundamental housekeeping role in phosphate transport	15.1919	15.2966	15.1537	15.2914	Y	15.323	15.1027	15.2133	15.1032	Y	15.8659	0	15.7457	0	N	16.2012	15.9911	16.1128	15.8625	Y	16.1836	0	16.082	16.0977	Y
Hcon5G00000003389.1	VoltageUncharacterisedsensitive calcium channels (VSCC) mediate the entry of calcium ions into excitable cells and are also involved in a variety of calciumUncharacteriseddependent processes, including muscle contraction, hormone or neurotransmitter release, gene expression, cell motility, cell division and cell death. The isoform alphaUncharacterised1C gives rise to LUncharacterisedtype calcium …	0	0	0	0	N	15.072	14.9112	15.1512	14.8404	Y	14.217	14.6049	0	13.9452	Y	0	12.9958	0	0	N	14.4385	0	13.974	0	N
Hcon5G00000003391.1	RNA polymerase III type 1 promoter sequenceUncharacterisedspecific DNA binding	15.093	15.1149	15.1842	15.1716	Y	14.5917	14.6898	14.6149	14.6661	Y	0	0	0	0	N	0	0	0	0	N	0	0	0	0	N
Hcon5G00000003393.1	Uncharacterised	14.6516	14.6921	14.7353	14.6573	Y	0	0	14.1453	0	N	0	0	0	0	N	0	0	0	0	N	0	0	0	0	N
Hcon5G00000003395.2	Chromatin organization modifier domain	15.5982	15.5799	15.7301	15.5604	Y	14.9996	14.9222	14.7598	14.8082	Y	15.3242	15.363	15.0176	15.2402	Y	14.1238	14.2359	14.065	14.1395	Y	15.2191	15.2609	15.3014	15.0421	Y
Hcon5G00000003398.2	Sodium:dicarboxylate symporter family	0	0	0	0	N	10.8824	11.8108	11.205	11.1972	Y	13.3625	0	0	0	N	12.7365	12.1237	0	0	N	0	0	0	0	N
Hcon5G00000003402.1	MolybdopterinUncharacterisedbinding domain of aldehyde dehydrogenase	0	0	0	0	N	13.4537	13.1882	13.3621	13.4003	Y	0	0	0	0	N	0	0	0	0	N	12.8998	0	0	0	N
Hcon5G00000003404.1	Component of the Mediator complex, a coactivator involved in regulated gene transcription of nearly all RNA polymerase IIUncharacteriseddependent genes. Mediator functions as a bridge to convey information from geneUncharacterisedspecific regulatory proteins to the basal RNA polymerase II transcription machinery. Mediator is recruited to promoters by direct interactions with regulatory proteins a…	14.3815	14.5475	14.4994	14.4088	Y	13.3233	13.2762	13.4456	13.0063	Y	0	0	0	0	N	0	0	0	0	N	0	0	0	0	N
Hcon5G00000003411.1	CD36 family	0	0	0	0	N	0	0	0	0	N	0	12.9166	0	0	N	14.1474	14.1627	14.0299	14.1157	Y	0	0	0	0	N
Hcon5G00000003412.1	Uncharacterised	16.6026	16.6447	16.6054	16.6213	Y	17.8604	17.8779	17.8164	17.884	Y	20.7509	20.6237	20.595	20.5176	Y	21.4779	21.5849	21.4759	21.5531	Y	21.4064	21.4527	21.4379	21.3457	Y
Hcon5G00000003415.1	Uncharacterised	13.4471	13.4963	13.4981	13.4991	Y	15.1935	15.2105	14.9927	15.0783	Y	18.7072	18.6913	18.6937	18.7242	Y	19.7917	19.8053	19.7587	19.6469	Y	18.1226	18.2052	18.0833	18.156	Y
Hcon5G00000003427.1	Belongs to the CRISP family	0	0	0	0	N	0	0	0	0	N	16.6255	16.5778	16.4392	16.5714	Y	14.3248	0	14.1725	14.2611	Y	15.9832	16.3654	16.1102	15.8597	Y
Hcon5G00000003430.1	Belongs to the shortUncharacterisedchain dehydrogenases reductases (SDR) family	0	0	0	0	N	17.082	17.1859	17.0974	17.1099	Y	16.9542	0	16.9003	17.0861	Y	16.6958	16.7611	16.7126	16.6397	Y	16.6846	16.7002	16.8486	16.8299	Y
Hcon5G00000003432.1	MSP (Major sperm protein) domain	0	0	0	0	N	0	0	0	0	N	16.6603	16.7491	16.8254	16.6722	Y	14.9281	14.8337	14.5753	14.8645	Y	16.2173	16.2715	16.1816	16.1595	Y
Hcon5G00000003433.1	MSP (Major sperm protein) domain	0	0	0	0	N	0	0	0	0	N	16.9665	16.8788	16.8499	16.7164	Y	14.9332	14.6857	15.4146	15.0545	Y	16.5167	16.4772	16.5677	16.7122	Y
Hcon5G00000003437.1	Uncharacterised	0	0	0	0	N	0	18.0528	18.1426	18.1034	Y	0	0	0	0	N	16.7172	17.0331	16.9	0	Y	17.2911	17.3777	17.3958	17.421	Y
Hcon5G00000003441.2	Belongs to the globin family	0	0	0	0	N	16.0067	15.9122	15.9556	15.8022	Y	15.3901	15.4295	15.624	15.5285	Y	0	0	13.8224	0	N	14.404	0	0	0	N
Hcon5G00000003444.1	mRNA, complete cds	14.5944	14.8699	0	14.5781	Y	0	0	0	0	N	18.4696	18.4024	18.2185	18.3474	Y	16.9693	16.8986	16.9999	17.0132	Y	18.5574	18.638	18.6468	18.6824	Y
Hcon5G00000003446.1	peptidylUncharacterisedlysine hydroxylation	0	0	0	0	N	0	0	0	0	N	0	0	0	0	N	0	0	0	0	N	15.4341	0	15.623	15.6004	Y
Hcon5G00000003447.1	peptidylUncharacterisedlysine hydroxylation	0	0	0	0	N	0	0	0	0	N	15.1743	14.024	14.1224	14.2063	Y	0	0	0	10.0877	N	14.5265	14.196	14.5088	14.4991	Y
Hcon5G00000003453.2	TelomereUncharacterisedassociated protein RIF1	15.2066	15.2073	15.2536	15.2532	Y	0	0	0	0	N	0	0	0	0	N	0	0	0	0	N	0	0	0	0	N
Hcon5G00000003456.1	Uncharacterised	0	0	0	0	N	17.0972	17.2294	17.0426	17.1101	Y	0	0	0	13.5723	N	0	0	0	0	N	0	0	0	0	N
Hcon5G00000003458.1	Uncharacterised	0	0	0	0	N	16.3661	16.601	16.3845	16.6175	Y	12.85	13.0621	12.4295	12.98	Y	0	10.8901	10.0382	10.5572	Y	0	11.0354	11.1266	12.4568	Y
Hcon5G00000003459.1	Central component in molecular interactions underlying sperm crawling. Forms an extensive filament system that extends from sperm villipoda, along the leading edge of the pseudopod	0	0	0	0	N	0	0	0	0	N	16.4626	16.7746	16.6126	16.8508	Y	0	0	0	0	N	15.3734	15.4279	15.6457	15.9555	Y
Hcon5G00000003465.1	Pyridine nucleotideUncharacteriseddisulphide oxidoreductase, dimerisation domain	19.5206	19.5297	19.5496	19.5663	Y	22.1746	22.0507	22.1624	22.1527	Y	22.9283	23.0142	23.0195	22.9859	Y	23.1487	23.1255	23.2122	23.2263	Y	23.445	23.4862	23.4962	23.4313	Y
Hcon5G00000003466.1	DOMON domain	0	0	0	0	N	16.2405	16.1467	15.9183	16.2842	Y	0	0	0	0	N	0	0	0	0	N	0	0	0	0	N
Hcon5G00000003467.3	ZincUncharacterisedbinding domain present in LinUncharacterised11, IslUncharacterised1, MecUncharacterised3.	0	0	0	0	N	19.58	19.6044	19.5976	19.5846	Y	18.7914	18.7856	18.8262	18.7343	Y	17.6093	17.6271	17.6407	17.6102	Y	18.5139	18.592	18.5276	18.5145	Y
Hcon5G00000003469.1	chromatin organization	15.9709	16.0086	16.122	15.8903	Y	14.7486	14.7314	15.0637	14.8303	Y	0	0	0	0	N	12.8348	12.7087	13.0146	13.0373	Y	12.472	0	12.2604	12.4744	Y
Hcon5G00000003470.1	U1Uncharacterisedlike zinc finger	15.9233	15.8195	15.8379	16.0179	Y	0	15.2536	0	0	N	0	0	0	0	N	0	0	0	0	N	0	0	0	0	N
Hcon5G00000003471.1	Transcription initiation factor IID, 18kD subunit	14.3965	14.2585	13.829	14.2681	Y	12.5896	12.6703	12.6744	12.5467	Y	0	10.9911	11.4996	11.305	Y	0	10.6035	10.4184	10.4052	Y	11.5356	0	11.2872	11.4621	Y
Hcon5G00000003483.1	Uncharacterised	14.2749	14.3593	14.292	14.328	Y	13.3579	13.3309	13.6473	13.2703	Y	0	0	0	0	N	0	0	0	0	N	0	0	0	0	N
Hcon5G00000003486.2	Uncharacterised	0	0	0	0	N	0	0	0	0	N	16.5355	16.2069	16.3672	16.5267	Y	16.6459	16.6583	16.8966	16.7419	Y	16.0945	16.2731	16.2765	0	Y
Hcon5G00000003489.1	AAA domain	15.0168	15.0518	15.1063	15.013	Y	16.4519	16.4573	16.4142	16.4475	Y	16.1429	16.0356	16.0596	16.3359	Y	16.3405	16.2321	16.1348	16.2523	Y	15.7691	15.7176	15.7039	15.5979	Y
Hcon5G00000003490.1	Vacuolar protein sortingUncharacterisedassociated protein 26	17.2095	17.3775	17.3725	17.2809	Y	16.319	16.4407	16.3772	16.5012	Y	16.2894	16.1203	16.3712	16.3253	Y	16.5416	16.5736	16.6701	16.4049	Y	16.37	16.3245	16.1564	16.1937	Y
Hcon5G00000003491.1	Myosin. Large ATPases.	16.9686	16.9729	17.0107	16.9424	Y	15.3538	15.3814	15.3411	15.3301	Y	16.8707	16.8358	16.7686	16.8104	Y	16.858	16.8663	16.8263	16.8788	Y	16.8357	16.8133	16.7806	16.79	Y
Hcon5G00000003493.1	Uncharacterised	0	0	0	0	N	20.3867	20.4191	20.3696	20.3784	Y	19.1025	19.0855	19.0644	19.0447	Y	19.1162	19.0342	19.1256	19.1945	Y	20.1428	20.189	20.2075	20.1877	Y
Hcon5G00000003496.2	longUncharacterisedchainUncharacterisedacylUncharacterisedCoA dehydrogenase activity	17.1206	17.1203	17.129	17.1989	Y	15.9554	16.0109	16.0135	16.0153	Y	17.1925	17.2027	17.1114	17.1602	Y	17.1321	17.1946	17.1633	17.1915	Y	17.0699	17.1205	17.0725	17.0691	Y
Hcon5G00000003499.2	Uncharacterised	0	0	0	0	N	0	0	0	0	N	17.1223	16.934	17.0734	16.929	Y	14.8089	14.5985	14.8557	15.1024	Y	16.6431	16.6886	16.7312	16.7424	Y
Hcon5G00000003500.1	Uncharacterised	0	0	0	0	N	0	0	0	0	N	14.5002	14.4822	14.4285	14.468	Y	13.8898	13.7089	13.7112	13.8359	Y	15.7074	15.7789	15.6436	15.6763	Y
Hcon5G00000003504.1	KR domain	17.018	16.9493	17.0087	17.0251	Y	17.0928	17.0634	17.1875	17.0825	Y	16.6368	16.811	16.6521	16.4986	Y	15.9988	15.9872	15.7923	15.9667	Y	15.4655	15.8044	15.6387	15.7906	Y
Hcon5G00000003512.1	Deoxyribonuclease II	14.7323	14.7545	14.8198	14.6827	Y	0	0	0	0	N	0	0	0	0	N	0	0	0	0	N	0	0	0	0	N
Hcon5G00000003514.2	Uncharacterized conserved protein (DUF2363)	15.1453	15.0554	15.1362	15.1091	Y	13.6109	13.3205	13.4075	0	Y	0	0	0	0	N	0	0	0	15.0105	N	0	0	0	0	N
Hcon5G00000003515.1	Uncharacterised	0	0	0	0	N	0	0	0	0	N	0	14.2533	0	13.1684	N	0	0	0	0	N	14.5114	14.7152	14.5196	14.8975	Y
Hcon5G00000003525.3	ZU5 domain	14.4415	14.4228	14.6202	14.3198	Y	12.6188	13.029	12.7734	13.1195	Y	14.1029	14.2983	14.2289	14.3424	Y	12.7043	12.7671	12.3234	12.8845	Y	12.9044	0	0	0	N
Hcon5G00000003529.1	renal phosphate ion absorption	16.172	16.3201	16.2072	16.1077	Y	17.9326	17.8162	17.9656	17.9127	Y	20.3176	20.2512	20.2953	20.2731	Y	20.8952	20.9776	20.95	20.9905	Y	20.7426	20.7355	20.7482	20.7324	Y
Hcon5G00000003537.3	AutophagyUncharacterisedrelated protein 101	12.6295	0	12.431	12.3352	Y	13.7933	14.1904	13.3784	13.9812	Y	13.8156	14.0058	13.9078	13.6197	Y	13.6766	13.5757	13.3271	13.3366	Y	13.5154	0	13.5473	0	N
Hcon5G00000003538.2	DIRAS family, GTPUncharacterisedbinding RASUncharacterisedlike 1	0	0	0	0	N	14.1069	14.0589	14.2069	13.6726	Y	0	0	0	0	N	0	0	0	0	N	14.5446	0	0	0	N
Hcon5G00000003539.1	Uncharacterised	15.9177	15.975	15.9662	15.9766	Y	13.8211	13.5925	0	13.3208	Y	14.8284	15.299	14.8062	14.2858	Y	15.9652	15.8167	15.7865	15.9061	Y	15.2226	15.1042	15.1738	15.1834	Y
Hcon5G00000003540.1	Strictosidine synthase	15.5732	15.754	15.5552	15.7596	Y	14.6634	14.8747	14.8083	14.4298	Y	0	0	0	0	N	0	0	0	0	N	0	0	0	0	N
Hcon5G00000003542.1	Endonuclease/Exonuclease/phosphatase family	15.7528	15.8387	15.8153	15.8417	Y	14.7859	14.7064	14.7536	14.8476	Y	0	0	0	0	N	0	0	0	0	N	0	0	0	0	N
Hcon5G00000003543.2	Sec23/Sec24 betaUncharacterisedsandwich domain	17.3189	17.2769	17.3087	17.3292	Y	16.4008	16.4032	16.3543	16.3222	Y	17.4851	17.3852	17.3387	17.3385	Y	17.1882	17.1707	17.1211	17.2173	Y	17.404	17.4901	17.4096	17.4459	Y
Hcon5G00000003544.1	BING4CT (NUC141) domain	15.3507	15.34	15.3384	15.4261	Y	12.9504	13.0224	12.834	13.5202	Y	0	0	0	0	N	14.1406	14.3538	14.3018	14.2395	Y	0	0	13.4089	0	N
Hcon5G00000003545.1	Belongs to the UDPUncharacterisedglycosyltransferase family	0	0	0	0	N	17.1518	17.3225	17.2298	17.1435	Y	0	0	0	0	N	0	0	0	0	N	0	0	0	0	N
Hcon5G00000003546.1	Structural component of the gap junctions	0	0	14.0449	13.9073	N	15.2238	15.1061	0	14.8912	Y	0	0	0	0	N	0	0	0	0	N	0	0	0	0	N
Hcon5G00000003547.1	S25 ribosomal protein	22.9375	22.7939	22.7802	22.8511	Y	20.2388	20.1784	20.1691	20.1878	Y	21.5815	21.599	21.4546	21.682	Y	21.6882	21.6249	21.7599	21.6774	Y	21.2593	21.2961	21.354	21.3672	Y
Hcon5G00000003548.1	MembraneUncharacterisedassociated apoptosis protein	15.6278	15.61	15.6392	15.7374	Y	15.2591	15.2425	15.1747	15.1657	Y	15.0029	14.999	14.9762	15.119	Y	14.3618	14.4635	14.4661	14.4215	Y	14.3294	14.267	14.2665	14.3097	Y
Hcon5G00000003554.1	Belongs to the cation transport ATPase (PUncharacterisedtype) (TC 3.A.3) family	0	0	0	0	N	0	0	0	0	N	11.2407	11.2069	11.1254	0	Y	0	0	0	0	N	11.224	11.7095	10.878	11.1796	Y
Hcon5G00000003557.3	Belongs to the major facilitator superfamily. Sugar transporter (TC 2.A.1.1) family	0	0	0	0	N	13.5271	13.562	13.5143	13.6452	Y	0	0	0	0	N	0	0	0	0	N	0	0	0	0	N
Hcon5G00000003567.1	Sar1pUncharacterisedlike members of the RasUncharacterisedfamily of small GTPases	20.6185	20.5818	20.5707	20.5623	Y	19.6382	19.6127	19.5452	19.6452	Y	21.135	21.2385	21.2147	21.1654	Y	20.8617	20.9473	20.9008	20.8834	Y	20.9843	20.8267	20.9021	20.9303	Y
Hcon5G00000003568.1	CUncharacterisedterminal domain of 1UncharacterisedCys peroxiredoxin	19.6553	19.6761	19.5536	19.6619	Y	20.3413	20.3175	20.3213	20.3696	Y	19.6513	19.5735	19.6632	19.6199	Y	17.946	17.9132	17.9863	17.9393	Y	19.0623	18.9373	18.9856	19.0298	Y
Hcon5G00000003570.1	MoUncharacterisedco oxidoreductase dimerisation domain	14.3233	14.5343	14.5494	14.5002	Y	16.679	16.623	16.7109	16.6932	Y	0	0	15.7587	15.0527	N	14.8089	14.659	14.7468	14.8458	Y	14.8231	14.4922	14.6028	14.6595	Y
Hcon5G00000003571.7	This magnesiumUncharacteriseddependent enzyme catalyzes the hydrolysis of ATP coupled with the transport of calcium	17.1912	17.2938	17.3771	17.3169	Y	20.9209	20.8926	20.9028	20.8711	Y	19.8029	19.7741	19.811	19.7536	Y	19.5223	19.4915	19.524	19.5069	Y	19.7548	19.7622	19.7873	19.7882	Y
Hcon5G00000003574.1	SuccinylUncharacterisedCoA synthetase functions in the citric acid cycle (TCA), coupling the hydrolysis of succinylUncharacterisedCoA to the synthesis of either ATP or GTP and thus represents the only step of substrateUncharacterisedlevel phosphorylation in the TCA. The alpha subunit of the enzyme binds the substrates coenzyme A and phosphate, while succinate binding and specificity for either AT…	19.3578	19.3939	19.3103	19.3219	Y	21.9403	22.0149	21.9124	21.9247	Y	21.5827	21.661	21.7232	21.6944	Y	21.6925	21.594	21.7605	21.6697	Y	21.4189	21.4434	21.5059	21.4484	Y
Hcon5G00000003575.1	Thioredoxin	15.2995	15.2164	15.1838	15.0459	Y	14.5913	14.6872	14.7702	14.8837	Y	0	0	0	0	N	0	0	0	0	N	0	0	0	0	N
Hcon5G00000003580.1	Uncharacterised	15.6677	15.7826	15.614	15.6369	Y	0	0	0	0	N	0	0	0	0	N	0	0	0	0	N	0	0	0	0	N
Hcon5G00000003581.2	Lanthionine synthetase CUncharacterisedlike protein	16.882	17.0165	16.881	16.9978	Y	17.1658	17.0682	17.0314	17.0171	Y	17.8514	17.5988	17.7939	17.8617	Y	18.0413	17.9526	18.0294	18.0542	Y	18.2448	18.3759	18.329	18.3975	Y
Hcon5G00000003582.1	Glycosyl hydrolase family 30 beta sandwich domain	0	0	0	13.4778	N	17.5732	17.508	17.5529	17.5616	Y	0	0	0	0	N	15.3039	15.5125	15.4237	0	Y	15.1947	0	0	0	N
Hcon5G00000003583.3	Transposase (partial DDE domain)	13.794	0	13.9616	13.6428	Y	0	0	0	0	N	0	0	0	0	N	0	0	0	0	N	0	0	0	0	N
Hcon5G00000003587.1	Protein present in Fab1, YOTB, Vac1, and EEA1	15.1699	15.0489	14.7968	14.9616	Y	14.4813	14.3305	14.2023	14.2981	Y	14.9982	14.94	14.9533	14.8626	Y	14.7207	14.668	14.7854	14.7484	Y	14.3534	14.4723	14.4532	14.3606	Y
Hcon5G00000003588.1	Protein of unknown function (DUF229)	16.9108	16.7618	16.8777	16.8532	Y	13.6045	13.6982	13.5507	13.7153	Y	14.1422	0	14.3707	13.8868	Y	15.3688	15.3696	15.2933	15.1964	Y	13.7403	13.847	13.7919	13.7301	Y
Hcon5G00000003600.2	regulation of protein catabolic process	19.6319	19.6773	19.6715	19.6807	Y	19.0076	18.9637	18.9206	18.9097	Y	18.0682	18.1516	18.1299	18.0662	Y	17.8955	17.9328	17.8921	17.8845	Y	17.8665	17.8894	17.8789	17.8733	Y
Hcon5G00000003608.1	Belongs to the proteinUncharacterisedtyrosine phosphatase family. NonUncharacterisedreceptor class myotubularin subfamily	15.7136	15.7772	15.7961	15.8195	Y	14.2811	14.2866	14.1459	14.0399	Y	0	14.0865	0	14.0642	N	13.5535	13.5975	13.4749	0	Y	0	0	0	0	N
Hcon5G00000003609.1	Uncharacterised	0	0	0	0	N	0	0	0	0	N	15.6363	15.1027	15.7121	15.7516	Y	12.8222	12.9896	0	0	N	15.7687	15.7641	15.7225	15.6026	Y
Hcon5G00000003622.2	ZincUncharacteriseddependent metalloprotease	0	0	0	0	N	0	0	0	0	N	14.9998	15.1246	15.2499	14.9024	Y	14.871	14.9777	14.7293	14.8436	Y	15.4807	15.3614	15.6078	15.6701	Y
Hcon5G00000003626.1	Uncharacterised	0	0	0	0	N	0	11.4406	0	0	N	0	16.1934	0	15.9537	N	0	0	0	0	N	0	15.8899	15.8568	16.0169	Y
Hcon5G00000003628.2	AAA domain	14.2757	14.3596	14.398	14.4672	Y	12.595	12.6062	12.8593	12.7631	Y	0	0	0	0	N	0	0	0	11.1039	N	0	0	0	0	N
Hcon5G00000003629.2	positive regulation of mitochondrial calcium ion concentration	0	0	0	0	N	15.2214	14.9482	15.0039	15.1592	Y	0	0	0	0	N	13.8096	0	13.7837	13.86	Y	0	0	0	0	N
Hcon5G00000003631.1	C2H2Uncharacterisedtype zinc finger	13.71	13.7743	13.7546	13.7565	Y	12.9471	12.878	13.1132	13.131	Y	0	0	0	0	N	0	0	0	0	N	0	0	0	0	N
Hcon5G00000003632.1	CPSF73Uncharacterised100_C	16.0986	16.0577	16.1492	16.0793	Y	14.722	14.777	14.648	14.6738	Y	14.4216	14.5248	14.5154	0	Y	13.9425	0	14.0268	14.1562	Y	0	0	13.852	13.9694	N
Hcon5G00000003633.1	Synaptojanin 1	14.1205	14.2292	14.224	14.1376	Y	14.3472	14.3057	14.5641	14.2545	Y	12.7976	12.1157	0	0	N	13.979	13.8369	13.9114	13.8953	Y	0	0	12.2347	12.5607	N
Hcon5G00000003638.2	SecY translocase	19.9306	19.9696	19.8691	19.8797	Y	18.375	18.3892	18.4966	18.493	Y	18.9355	18.8412	19.0992	18.9568	Y	20.4001	20.2611	20.3011	20.3053	Y	19.7781	19.8386	19.8337	19.9289	Y
Hcon5G00000003639.1	Belongs to the universal ribosomal protein uS13 family	23.2355	23.1757	23.089	23.1197	Y	20.8013	20.8499	20.8224	20.8182	Y	21.8839	21.7689	22.0577	21.8584	Y	22.2573	22.2401	22.3509	22.2707	Y	21.7929	21.8784	21.8267	21.766	Y
Hcon5G00000003641.2	Uncharacterised	0	0	0	0	N	0	13.3858	13.7176	12.7124	Y	0	0	0	0	N	0	0	0	0	N	0	0	0	0	N
Hcon5G00000003642.4	PhosphotyrosineUncharacterisedbinding domain	0	0	0	0	N	20.2586	20.2825	20.2855	20.2685	Y	18.1794	18.0059	18.1595	18.1492	Y	17.8053	17.7812	17.6983	17.7729	Y	17.678	17.7188	17.8107	17.7317	Y
Hcon5G00000003649.1	Saccharopine dehydrogenase CUncharacterisedterminal domain	16.3145	16.3367	16.3187	16.3355	Y	17.0402	17.0316	17.1189	17.0451	Y	0	0	13.7208	14.2127	N	14.3377	14.5303	14.4041	14.4678	Y	0	0	0	0	N
Hcon5G00000003654.1	Uncharacterised	15.1941	15.0067	15.386	15.1526	Y	18.2327	18.2659	18.2387	18.309	Y	16.2665	16.8907	16.5921	16.6518	Y	16.5759	16.8429	16.4895	16.5385	Y	17.017	17.3188	17.3017	17.377	Y
Hcon5G00000003659.2	Amidohydrolase family	0	0	0	0	N	17.3195	17.3236	17.2391	17.2794	Y	18.1093	18.1613	18.1736	18.1449	Y	19.132	19.1225	19.1715	19.1483	Y	18.5853	18.7226	18.7281	18.705	Y
Hcon5G00000003662.1	PCI domain	18.2264	18.2252	18.1628	18.2479	Y	17.2758	17.1933	17.2582	17.1817	Y	17.3442	17.1908	17.0999	17.2377	Y	17.2208	17.2483	17.2613	17.2068	Y	17.1035	17.1328	17.0893	17.0826	Y
Hcon5G00000003663.1	assists the folding of proteins upon ATP hydrolysis	21.6367	21.6614	21.6592	21.6391	Y	19.8767	19.9106	19.8572	19.8538	Y	20.3449	20.3663	20.3185	20.3248	Y	20.5027	20.5077	20.5391	20.5163	Y	20.0072	20.0113	20.0115	19.9861	Y
Hcon5G00000003666.1	Tight junction protein, ClaudinUncharacterisedlike	0	0	0	0	N	0	0	0	0	N	17.9003	17.7446	18.0947	17.9314	Y	18.3136	18.2978	18.2949	18.4758	Y	18.3813	18.2063	18.3312	18.1677	Y
Hcon5G00000003668.2	Thioredoxin	14.8484	14.8385	14.8105	14.8241	Y	0	0	0	0	N	14.3631	14.5638	14.9702	14.9113	Y	13.7008	13.6706	13.6173	13.9541	Y	14.3679	14.5298	14.5869	14.6495	Y
Hcon5G00000003669.2	Mitochondrial inner membrane protein	16.8949	16.7323	16.7539	16.9196	Y	16.6353	16.7585	16.6657	16.5858	Y	0	0	0	0	N	0	0	14.8711	0	N	0	0	0	0	N
Hcon5G00000003673.1	Calponin homology (CH) domain	15.7557	15.7399	15.7941	15.7507	Y	0	0	0	0	N	0	0	0	0	N	0	0	0	0	N	0	0	0	13.6151	N
Hcon5G00000003676.1	Uncharacterised	0	0	0	0	N	0	0	0	0	N	0	0	0	0	N	0	0	0	0	N	13.7998	13.9382	0	13.648	Y
Hcon5G00000003678.1	Belongs to the classUncharacterisedI aminoacylUncharacterisedtRNA synthetase family	18.8642	18.8619	18.8342	18.8878	Y	17.1858	17.1743	17.2122	17.1958	Y	18.418	18.4642	18.4518	18.4206	Y	18.8896	18.8269	18.8699	18.8413	Y	18.5697	18.619	18.5972	18.6445	Y
Hcon5G00000003684.1	CUncharacterisedtype lectin (CTL) or carbohydrateUncharacterisedrecognition domain (CRD)	0	0	0	0	N	14.2462	14.374	13.9976	14.0912	Y	0	0	0	0	N	0	0	0	0	N	0	0	0	0	N
Hcon5G00000003687.1	JAB/MPN domain	16.9144	16.9973	16.9984	17.0949	Y	16.2137	16.1527	16.194	16.233	Y	16.5125	16.6313	16.3838	16.4648	Y	15.8716	15.9746	15.9856	15.809	Y	15.8386	15.8157	15.8421	15.8639	Y
Hcon5G00000003698.2	May act as an auxiliary subunit of the uncUncharacterised2 voltageUncharacterised gated calcium channel which appears to trigger calciumUncharacterisedactivated signaling pathways that control the serotonin response. Inhibiting serotonin sensitivity of the vulval muscles results in egg laying defects. May act in both neurons and muscle cells to enhance motor activity as it is required for coordin…	0	0	0	0	N	14.8457	14.7544	14.9531	14.7712	Y	14.6385	14.6603	14.8078	14.6689	Y	0	0	13.4463	13.3626	N	14.0474	13.972	13.771	13.8476	Y
Hcon5G00000003701.1	GuanylateUncharacterisedbinding protein, NUncharacterisedterminal domain	17.607	17.6817	17.6007	17.6815	Y	18.5929	18.555	18.5911	18.5933	Y	17.5656	17.6019	17.8005	17.544	Y	17.6264	17.6959	17.8104	17.6678	Y	17.5866	17.6675	17.6495	17.6617	Y
Hcon5G00000003705.1	TrioseUncharacterisedphosphate Transporter family	0	0	0	0	N	0	0	0	0	N	18.4595	18.5172	18.3722	18.5248	Y	19.0034	19.1005	19.0657	18.9672	Y	18.9423	18.9362	18.81	18.9168	Y
Hcon5G00000003708.1	Belongs to the CRISP family	0	0	0	0	N	0	0	0	0	N	16.3229	16.1862	16.5262	16.4188	Y	0	0	15.3473	15.4064	N	0	0	15.5529	0	N
Hcon5G00000003716.1	Ion channel regulatory protein UNCUncharacterised93	0	0	0	0	N	0	0	0	0	N	15.1833	15.5737	15.4623	15.4054	Y	17.0602	17.1362	17.0412	17.0366	Y	16.2205	16.2293	16.2285	16.2164	Y
Hcon5G00000003717.1	Uncharacterised	0	0	0	0	N	16.0174	16.0806	15.9534	16.2077	Y	0	0	0	0	N	0	0	0	0	N	0	0	0	0	N
Hcon5G00000003723.1	3'Uncharacterised5' exonuclease	13.8295	13.8884	0	13.8828	Y	16.5025	16.5053	16.5777	16.5168	Y	16.6888	16.7332	16.7116	16.6847	Y	15.6578	15.6667	15.5402	15.6369	Y	16.0861	16.0394	16.0168	15.9665	Y
Hcon5G00000003724.1	TLR4 regulator and MIRUncharacterisedinteracting MSAP	15.8942	15.8879	15.9367	16.0277	Y	12.6012	13.1496	0	0	N	16.9084	16.8674	16.8712	16.8748	Y	16.1277	16.0424	16.0691	16.1113	Y	16.8564	16.8343	16.8344	16.7656	Y
Hcon5G00000003729.1	ClcUncharacterisedlike	0	0	0	0	N	18.0695	18.1145	18.1458	18.0965	Y	0	0	0	0	N	0	0	0	0	N	0	0	14.6247	0	N
Hcon5G00000003732.1	Phosphatidyl serine synthase	0	0	13.0138	0	N	0	16.1615	16.2365	16.2384	Y	0	15.4371	15.8384	0	N	0	0	0	16.6661	N	0	0	0	15.715	N
Hcon5G00000003740.1	GroundUncharacterisedlike domain	0	0	0	0	N	15.2013	15.2214	15.2459	15.4385	Y	0	0	0	0	N	0	0	0	0	N	0	0	0	0	N
Hcon5G00000003741.1	GroundUncharacterisedlike domain	0	0	0	0	N	20.0366	20.0734	20.0357	20.0139	Y	0	0	0	0	N	0	0	0	0	N	0	0	0	0	N
Hcon5G00000003746.1	mRNA, complete cds	0	0	0	0	N	0	0	0	0	N	22.0258	22.0523	22.0066	22.0079	Y	15.9075	16.0269	15.8348	15.6995	Y	16.4443	16.4233	16.243	16.4691	Y
Hcon5G00000003755.1	Fibronectin type 3 domain	16.6205	16.6658	16.6905	16.7263	Y	17.6894	17.6346	17.701	17.6784	Y	15.5715	15.2609	15.3343	15.4008	Y	14.8413	14.8263	14.8794	14.9276	Y	14.9482	15.0138	15.1022	14.9475	Y
Hcon5G00000003757.1	Thioredoxin	0	0	0	0	N	14.7244	14.7784	14.718	14.6614	Y	0	0	13.8804	14.0266	N	15.3635	15.3473	15.3264	15.4368	Y	14.3944	14.5533	14.2631	14.5893	Y
Hcon5G00000003758.2	Isochorismatase family	19.205	19.1573	19.1094	19.0942	Y	20.991	20.9687	20.9067	20.9482	Y	20.6403	20.5636	20.5855	20.6516	Y	21.0525	21.1193	21.0403	21.0958	Y	21.3565	21.2454	21.212	21.2444	Y
Hcon5G00000003760.1	Ras of Complex, Roc, domain of DAPkinase	13.4828	13.4302	13.6834	13.5952	Y	14.0292	13.8333	13.9145	13.942	Y	14.7147	14.8083	14.7897	14.7496	Y	12.7199	13.8428	13.8017	13.6729	Y	13.2337	13.9406	14.1493	14.1408	Y
Hcon5G00000003762.1	TrioseUncharacterisedphosphate Transporter family	13.759	13.9462	14.0552	14.0645	Y	0	12.7351	0	0	N	0	12.9965	0	13.2157	N	0	13.72	0	0	N	0	13.6121	13.4766	0	N
Hcon5G00000003765.1	Belongs to the classUncharacterisedIII pyridoxalUncharacterisedphosphateUncharacteriseddependent aminotransferase family	0	0	0	0	N	20.5315	20.541	20.5025	20.4971	Y	19.1506	19.1439	19.1861	19.1761	Y	18.8774	18.9189	18.892	18.8782	Y	19.7349	19.7237	19.7386	19.7275	Y
Hcon5G00000003769.2	Belongs to the AAA ATPase family	14.3196	14.3351	14.4039	14.4405	Y	14.6432	14.8826	14.9416	14.8629	Y	15.4722	15.4744	15.5511	15.4621	Y	15.0625	15.0912	15.0596	15.1123	Y	15.1245	15.252	15.1496	15.2628	Y
Hcon5G00000003770.1	WD domain, GUncharacterisedbeta repeat	23.3937	23.3313	23.2701	23.3223	Y	21.0295	21.0411	21.0891	21.0435	Y	22.2203	22.2111	22.1861	22.2699	Y	22.4255	22.4793	22.4848	22.4812	Y	22.096	22.0605	22.0278	22.0278	Y
Hcon5G00000003784.3	Regulator of volume decrease after cellular swelling	19.5863	19.5456	19.6218	19.6254	Y	16.7145	16.5764	16.481	16.5171	Y	16.6773	16.7515	16.8145	16.7486	Y	17.1278	17.3038	17.2905	17.2567	Y	16.2501	16.3518	16.5873	16.4382	Y
Hcon5G00000003785.1	Cytochrome P450	0	14.9637	14.7822	14.9077	Y	0	0	0	0	N	0	0	0	0	N	0	0	0	0	N	0	0	0	0	N
Hcon5G00000003793.1	Central component in molecular interactions underlying sperm crawling. Forms an extensive filament system that extends from sperm villipoda, along the leading edge of the pseudopod	0	0	0	0	N	0	0	0	0	N	19.4316	19.4884	19.4699	19.4488	Y	17.4958	17.4233	17.422	17.4593	Y	19.7567	19.7169	19.7314	19.6915	Y
Hcon5G00000003795.1	THUMP	14.6353	14.6537	14.7608	0	Y	0	0	0	0	N	0	13.464	0	0	N	0	13.609	13.3674	0	N	0	0	0	12.7703	N
Hcon5G00000003796.1	Has a broad role in development, specifically in the genetic pathway SynMuvB that negatively regulates specification of the vulval cell fate. Required for femUncharacterised3 3'UncharacterisedUTRUncharacterisedmediated repression in the regulation of the sperm oocyte switch. Acts by regulating the translation of femUncharacterised3 mRNA, by binding to its	17.1417	17.1201	17.1828	17.1964	Y	13.1739	13.0466	13.2438	12.9419	Y	0	15.3112	14.7769	14.9417	Y	13.8242	13.7612	13.9579	13.7731	Y	13.9066	13.9894	13.8576	14.0207	Y
Hcon5G00000003798.2	YEATS family	16.1807	16.1879	16.2383	16.2409	Y	14.9426	15.0682	15.1579	15.1224	Y	13.9684	14.0423	14.3471	14.0029	Y	13.6898	13.7007	13.5188	13.6801	Y	13.6304	13.5141	13.785	13.6607	Y
Hcon5G00000003800.1	Uncharacterised	14.6936	14.6036	14.3329	14.3169	Y	13.3382	13.2008	13.2266	13.3678	Y	0	15.3792	15.4258	14.985	Y	14.1758	0	0	14.0983	N	15.0936	14.889	15.1365	15.0032	Y
Hcon5G00000003808.1	BroadUncharacterisedComplex, Tramtrack and Bric a brac	14.7707	14.8275	14.8522	14.5997	Y	0	0	13.4375	13.4365	N	0	0	0	0	N	0	0	0	0	N	0	0	0	0	N
Hcon5G00000003810.1	serineUncharacterisedtype peptidase activity	18.1342	18.1469	18.1691	18.1728	Y	19.0307	19.0049	19.0336	18.9989	Y	18.2454	18.2491	18.2801	18.1928	Y	18.376	18.3751	18.364	18.3378	Y	18.1581	18.1925	18.2436	18.2257	Y
Hcon5G00000003811.1	Uncharacterised	14.9446	15.0056	15.1081	15.0356	Y	0	12.55	12.5153	0	N	0	0	0	12.1864	N	12.882	13.098	13.1159	13.095	Y	0	12.1335	0	0	N
Hcon5G00000003812.2	endosome to lysosome transport via multivesicular body sorting pathway	16.5437	16.486	16.6106	16.5801	Y	16.9165	16.9014	16.9384	16.9278	Y	16.3838	16.2986	16.2591	16.1135	Y	15.8387	15.8849	15.8817	15.9598	Y	16.5687	16.652	16.5422	16.5834	Y
Hcon5G00000003814.1	Seems to be required for maximal rate of protein biosynthesis. Enhances ribosome dissociation into subunits and stabilizes the binding of the initiator MetUncharacterisedtRNA(I) to 40 S ribosomal subunits	19.8339	19.9047	19.9851	19.9321	Y	18.2107	18.1339	18.1474	18.0996	Y	17.6713	17.7055	17.7435	17.6856	Y	18.1708	18.1861	18.1887	18.2188	Y	18.332	18.3633	18.3521	18.4237	Y
Hcon5G00000003823.2	ZincUncharacterisedbinding domain present in LinUncharacterised11, IslUncharacterised1, MecUncharacterised3.	13.4619	0	13.585	0	N	20.565	20.5191	20.5566	20.5766	Y	23.0838	23.0723	23.0257	23.1438	Y	21.818	21.8334	21.8464	21.8331	Y	22.9278	22.9171	22.8674	22.8702	Y
Hcon5G00000003824.1	Uncharacterised	0	0	0	0	N	19.9005	19.8983	19.9095	19.8817	Y	0	0	0	0	N	0	0	0	0	N	0	0	0	0	N
Hcon5G00000003826.1	Uncharacterised	0	12.989	0	0	N	14.8049	14.8317	14.9861	14.958	Y	16.5842	15.8586	16.461	16.5655	Y	15.8034	15.9237	15.9255	16.0139	Y	15.5688	15.8477	15.671	15.7627	Y
Hcon5G00000003828.2	WD40 repeats	16.782	16.8108	16.8417	16.8133	Y	15.0676	15.0667	15.2259	15.1309	Y	0	14.8223	14.1037	14.0953	Y	14.4817	14.7593	14.63	14.7323	Y	14.3834	14.4032	14.2155	14.109	Y
Hcon5G00000003831.2	Src homology 2 domains	0	0	0	0	N	0	0	16.9085	0	N	0	0	0	0	N	0	0	0	14.6253	N	15.7169	15.3746	15.3507	15.2622	Y
Hcon5G00000003834.2	Sec63 Brl domain	15.4712	15.6013	15.7052	15.6418	Y	14.1901	14.2504	14.2405	14.1209	Y	15.1413	15.29	15.3685	15.3548	Y	14.5984	14.5661	14.4296	14.4937	Y	14.7139	14.6302	14.6562	14.653	Y
Hcon5G00000003836.1	Cell adhesion molecule	16.8964	17.0189	17.0392	16.9972	Y	20.585	20.5927	20.6233	20.6445	Y	18.8281	18.8257	18.8372	18.8475	Y	18.0748	18.134	18.0658	18.061	Y	18.6042	18.595	18.6218	18.5829	Y
Hcon5G00000003841.1	Alkaline phosphatase	14.2415	14.0535	14.1912	14.2514	Y	0	0	0	0	N	0	0	0	0	N	0	0	0	0	N	0	0	0	0	N
Hcon5G00000003843.1	Transketolase, pyrimidine binding domain	19.2545	19.2786	19.2267	19.1943	Y	20.8056	20.8584	20.691	20.8193	Y	21.816	21.7445	21.8909	21.7725	Y	21.5205	21.4595	21.525	21.5474	Y	21.7922	21.821	21.8132	21.7921	Y
Hcon5G00000003853.1	Belongs to the small GTPase superfamily. Arf family	15.0638	15.0176	15.1367	15.161	Y	17.0963	17.1721	17.2343	17.078	Y	16.3795	16.3894	16.1239	0	Y	16.9027	16.966	16.8009	16.83	Y	17.0711	16.9719	16.9186	16.9186	Y
Hcon5G00000003857.1	Uncharacterised	13.9993	13.9838	14.0009	13.9988	Y	0	0	0	0	N	14.5543	14.5867	13.8593	14.2035	Y	13.7405	13.6923	13.473	13.683	Y	13.7849	13.5635	13.8098	13.5501	Y
Hcon5G00000003858.2	Belongs to the ligandUncharacterisedgated ion channel (TC 1.A.9) family	0	0	0	0	N	15.7283	15.6432	15.3159	15.57	Y	0	0	0	0	N	0	0	0	0	N	0	0	0	0	N
Hcon5G00000003861.1	NRDEUncharacterised2, necessary for RNA interference, domain containing	15.2734	15.2951	15.3159	15.3135	Y	0	13.8299	0	0	N	0	0	0	0	N	0	0	0	0	N	0	0	0	0	N
Hcon5G00000003862.1	Golgi apparatus membrane protein TVP23 homolog	15.5786	15.6846	15.7312	15.7175	Y	14.8749	15.0152	15.0532	14.8433	Y	16.1624	16.415	16.346	16.2431	Y	15.5955	15.5819	15.5234	15.5963	Y	16.2887	16.3816	16.3647	16.3341	Y
Hcon5G00000003863.1	SNF2 family NUncharacterisedterminal domain	14.8584	14.7934	14.7887	14.7017	Y	0	0	0	0	N	0	0	0	0	N	0	0	0	0	N	0	0	0	0	N
Hcon5G00000003871.1	Fumarylacetoacetate (FAA) hydrolase family	18.9321	18.8008	18.7415	18.7999	Y	18.9554	18.9114	18.9553	18.848	Y	18.4362	18.4642	18.6557	18.3648	Y	18.5782	18.6969	18.6268	18.6354	Y	18.755	18.7391	18.681	18.7923	Y
Hcon5G00000003872.3	endoplasmic reticulum stressUncharacterisedinduced preUncharacterisedemptive quality control	18.2655	18.2532	18.3182	18.3238	Y	17.2934	17.3022	17.2624	17.2793	Y	17.4585	17.6479	17.4694	17.5496	Y	17.1654	17.1993	17.0628	17.1667	Y	17.1939	17.2641	17.106	17.1591	Y
Hcon5G00000003873.1	TIP41Uncharacterisedlike family	15.3476	15.4015	15.3369	15.6607	Y	0	0	0	0	N	0	0	0	0	N	0	0	0	0	N	0	0	0	0	N
Hcon5G00000003875.14	protein kinase activity	0	0	0	0	N	15.8494	15.8133	15.9804	15.9382	Y	15.725	15.97	16.0098	15.9063	Y	14.771	14.994	0	14.7847	Y	15.7448	15.753	15.8094	15.7194	Y
Hcon5G00000003877.1	RNA binding	0	0	0	0	N	0	0	0	0	N	15.5979	15.5394	15.5221	15.5443	Y	0	0	0	0	N	15.262	15.1059	14.9478	15.1157	Y
Hcon5G00000003879.1	BAR	16.95	16.8392	16.7788	16.9493	Y	20.4495	20.423	20.4384	20.4052	Y	19.2916	19.3476	19.2707	19.3435	Y	18.9261	18.9717	18.9434	18.9741	Y	19.1371	19.1322	19.1751	19.1643	Y
Hcon5G00000003881.1	Prolyl 4UncharacterisedHydroxylase alphaUncharacterisedsubunit, NUncharacterisedterminal region	13.7685	13.4509	13.4739	13.6064	Y	13.9916	13.9029	14.0532	14.0487	Y	18.2665	18.2456	18.1766	18.232	Y	15.9291	15.9313	15.905	15.875	Y	15.9984	16.0379	16.0652	16.133	Y
Hcon5G00000003888.1	divergent subfamily of APPLE domains	0	0	0	0	N	17.8388	17.7968	17.8025	17.8057	Y	15.9972	16.1342	16.0173	16.0381	Y	0	0	0	0	N	14.0472	0	13.514	0	N
Hcon5G00000003893.1	Belongs to the glycosyl hydrolase 1 family	0	0	0	0	N	14.6641	14.6541	14.7282	14.6934	Y	15.9296	15.6851	15.8898	15.8954	Y	15.8113	15.7631	15.7019	15.7283	Y	15.3647	15.4163	15.2982	15.4602	Y
Hcon5G00000003895.1	Belongs to the histidine acid phosphatase family	0	0	0	0	N	0	0	0	0	N	12.3937	0	12.0957	12.447	Y	0	0	0	0	N	0	0	0	0	N
Hcon5G00000003897.2	Binds the poly(A) tail of mRNA	21.3664	21.3716	21.364	21.3829	Y	19.6291	19.6825	19.6577	19.6538	Y	20.5478	20.5077	20.5583	20.4709	Y	20.3263	20.322	20.4473	20.3271	Y	20.3937	20.3671	20.3703	20.351	Y
Hcon5G00000003901.1	Vacuolar ATP synthase subunit S1 (ATP6S1)	18.0796	18.1395	18.0031	18.0518	Y	19.3421	19.3575	19.3649	19.3606	Y	18.6729	18.6943	18.6812	18.6623	Y	18.9897	18.9336	19.0049	18.8776	Y	19.0433	19.1379	19.0559	19.1877	Y
Hcon5G00000003907.2	Uncharacterised	15.1646	15.222	15.3142	15.1477	Y	0	0	0	0	N	0	0	0	0	N	0	0	0	0	N	0	0	0	0	N
Hcon5G00000003909.3	Uncharacterised	0	0	0	0	N	18.9696	18.8418	18.8963	18.8895	Y	16.3947	16.2425	16.2608	16.3872	Y	16.1057	16.1306	15.9843	16.1258	Y	16.1328	16.2328	16.0679	16.0915	Y
Hcon5G00000003920.1	PhytanoylUncharacterisedCoA dioxygenase (PhyH)	0	0	0	0	N	17.515	17.5169	17.5666	17.6127	Y	14.1761	14.215	14.204	0	Y	0	0	0	0	N	0	0	0	0	N
Hcon5G00000003926.3	Sodium/hydrogen exchanger family	0	0	0	0	N	12.9133	13.2842	13.2089	13.2253	Y	12.3644	0	0	12.6724	N	11.8818	0	11.688	11.9558	Y	0	0	11.8961	0	N
Hcon5G00000003931.1	Catalyzes the conversion of GlcNAcUncharacterised6UncharacterisedP into GlcNAcUncharacterised1UncharacterisedP during the synthesis of uridine diphosphate UDPUncharacterisedGlcNAc, a sugar nucleotide critical to multiple glycosylation pathways including protein NUncharacterised and OUncharacterisedglycosylation	20.2526	20.2552	20.2348	20.2447	Y	18.1968	18.1435	18.1671	18.1901	Y	17.1693	17.1211	17.1475	17.1294	Y	18.3585	18.3673	18.3425	18.366	Y	17.5669	17.5733	17.5247	17.5748	Y
Hcon5G00000003932.7	Belongs to the protein kinase superfamily	14.4671	14.3122	14.3099	14.4988	Y	18.0754	18.0129	18.0815	18.0919	Y	17.4337	17.5864	17.4917	17.5217	Y	16.6848	16.6668	16.6327	16.6554	Y	17.3332	17.3182	17.3382	17.2936	Y
Hcon5G00000003937.1	WD repeat and FYVE	14.4933	14.6239	14.828	14.6658	Y	14.269	14.2086	14.3586	14.2585	Y	14.7866	14.6605	14.4291	14.79	Y	13.9355	13.7402	13.7059	13.8493	Y	13.8083	0	13.7002	13.7481	Y
Hcon5G00000003941.1	Cytosolic motility protein	0	0	0	0	N	0	0	0	0	N	15.4232	15.4365	15.4553	15.5326	Y	14.4316	14.5498	14.3626	14.4711	Y	16.0895	16.2324	16.142	16.1463	Y
Hcon5G00000003948.2	Uncharacterised	0	0	0	0	N	18.9145	18.918	18.9037	18.7755	Y	0	0	0	0	N	0	0	0	0	N	0	0	0	0	N
Hcon5G00000003950.1	Tubulin is the major constituent of microtubules. It binds two moles of GTP, one at an exchangeable site on the beta chain and one at a nonUncharacterisedexchangeable site on the alpha chain	20.8544	20.8775	0	21.1234	Y	19.2253	19.2292	19.1613	19.2202	Y	19.5408	19.4946	19.2761	19.3678	Y	19.4856	19.2874	19.3099	0	Y	19.1745	19.0429	19.199	19.2508	Y
Hcon5G00000003954.1	NonUncharacterisedcatalytic subunit of the peripheral V1 complex of vacuolar ATPase. VUncharacterisedATPase is responsible for acidifying a variety of intracellular compartments in eukaryotic cells	19.9955	20.0014	20.0213	19.9232	Y	21.7329	21.7936	21.6911	21.7196	Y	21.2812	21.2229	21.3783	21.3104	Y	21.4142	21.3444	21.3176	21.3654	Y	21.5351	21.566	21.5555	21.5284	Y
Hcon5G00000003959.3	Dimethylaniline monooxygenase NUncharacterisedoxideUncharacterisedforming	0	0	0	0	N	15.8326	15.815	15.7781	15.8845	Y	0	0	0	0	N	0	0	0	0	N	0	0	0	0	N
Hcon5G00000003960.1	Domain in histone families 1 and 5	14.5986	14.5383	14.3907	14.4955	Y	18.5498	18.5432	18.4806	18.6143	Y	15.6872	15.8485	15.66	15.6016	Y	15.5042	15.5128	15.6071	15.5733	Y	15.8256	15.7658	15.8789	15.8447	Y
Hcon5G00000003962.2	Man1UncharacterisedSrc1pUncharacterisedCUncharacterisedterminal domain	19.2462	19.2905	19.3271	19.3222	Y	19.7198	19.7055	19.7915	19.6903	Y	16.946	17.196	17.1909	17.0096	Y	17.2641	17.1923	17.1674	17.1743	Y	17.0935	17.1559	17.1155	17.0397	Y
Hcon5G00000003987.2	Modulator of levamisole receptorUncharacterised1	14.2838	14.6009	14.2792	14.6154	Y	18.761	18.7343	18.7845	18.7095	Y	16.0742	16.0725	16.1558	16.3405	Y	16.663	16.6136	16.6218	16.6186	Y	16.4795	16.4357	16.6126	16.449	Y
Hcon5G00000003989.2	Belongs to the small heat shock protein (HSP20) family	0	0	0	0	N	23.0387	23.183	23.1938	23.2745	Y	15.7997	15.5425	15.446	15.6572	Y	0	14.077	14.4222	0	N	15.4145	0	15.4253	15.0313	Y
Hcon5G00000003992.1	Belongs to the isocitrate and isopropylmalate dehydrogenases family	15.1061	15.2886	15.2018	15.2546	Y	19.2137	19.2117	19.2094	19.1939	Y	18.5705	18.6244	18.6138	18.6132	Y	17.904	17.9345	17.8788	17.8215	Y	17.987	18.0043	17.9973	18.0326	Y
Hcon5G00000003994.1	Bifunctional enzyme that catalyzes the enolization of 2,3UncharacteriseddiketoUncharacterised5UncharacterisedmethylthiopentylUncharacterised1Uncharacterisedphosphate (DKUncharacterisedMTPUncharacterised1UncharacterisedP) into the intermediate 2UncharacterisedhydroxyUncharacterised3UncharacterisedketoUncharacterised5UncharacterisedmethylthiopentenylUncharacterised1Uncharacterisedphosphate (HKUncha…	16.4547	16.4605	16.4976	16.5123	Y	0	14.6551	14.9833	15.0084	Y	0	0	0	0	N	15.2847	0	16.3541	15.1884	Y	0	0	0	0	N
Hcon5G00000004000.1	Uncharacterised	0	0	0	0	N	16.1557	16.3303	16.1588	16.2775	Y	18.2888	18.2815	18.2358	0	Y	17.0812	17.2652	0	16.8892	Y	17.3541	17.2101	17.141	17.3413	Y
Hcon5G00000004008.1	Elongation of very long chain fatty acids protein	16.3752	16.1804	16.1513	16.3436	Y	14.3765	14.4202	15.0681	0	Y	15.6214	15.7057	15.9438	15.5803	Y	17.141	16.9314	17.158	16.9829	Y	15.9797	15.9302	15.9026	15.939	Y
Hcon5G00000004012.1	nucleobindin	15.7927	15.7604	15.7382	15.761	Y	16.2199	16.2478	16.207	16.2488	Y	16.9328	16.7987	16.914	16.8248	Y	15.2537	15.4004	15.2874	15.4075	Y	16.1026	15.9575	15.9826	16.097	Y
Hcon5G00000004015.2	Ribosomal protein S24e	21.6627	21.6369	21.7267	21.6462	Y	18.7898	18.8813	18.7207	18.7417	Y	20.632	20.4119	20.7236	20.4549	Y	20.6924	20.5742	20.7632	20.7928	Y	20.1014	20.365	20.2095	20.4085	Y
Hcon5G00000004017.1	Domain abundant in complement control proteins; SUSHI repeat; short complementUncharacterisedlike repeat (SCR)	0	0	0	0	N	15.6112	15.6019	15.2864	15.3572	Y	0	0	0	0	N	0	0	0	0	N	0	0	0	0	N
Hcon5G00000004019.1	KOW (Kyprides, Ouzounis, Woese) motif.	16.5176	16.4593	16.5699	16.5728	Y	14.9375	14.8963	14.9138	14.9493	Y	15.2935	0	15.5624	14.534	Y	14.222	14.3135	13.9907	14.2426	Y	14.3217	14.3053	14.3574	14.254	Y
Hcon5G00000004022.2	extracellular ligandUncharacterisedgated ion channel activity	15.396	0	0	0	N	16.4773	16.7535	16.488	16.4724	Y	0	0	0	0	N	16.3768	0	0	0	N	0	0	0	0	N
Hcon5G00000004025.1	Domain of unknown function (DUF4440)	0	0	0	0	N	0	0	0	0	N	14.2601	14.3164	14.2959	14.2975	Y	13.9883	13.9743	13.8805	13.9071	Y	14.1562	14.0391	14.0018	14.168	Y
Hcon5G00000004027.1	Peptidase family M1 domain	0	0	0	0	N	13.7548	13.283	0	13.4289	Y	0	0	0	0	N	0	0	0	0	N	0	0	0	0	N
Hcon5G00000004028.1	zinc ion binding	15.1874	15.3824	15.4044	15.494	Y	0	0	13.05	0	N	14.1349	13.9132	14.3061	14.0079	Y	14.4953	14.3821	14.5977	14.3917	Y	14.1584	14.2143	14.0566	14.0557	Y
Hcon5G00000004029.1	Uncharacterised	0	0	0	0	N	0	0	0	12.5222	N	16.0869	16.1246	16.1364	16.0994	Y	0	0	0	0	N	0	0	0	0	N
Hcon5G00000004031.1	glycine rich nucleic binding domain	16.826	16.854	16.8802	16.8704	Y	15.2856	15.3459	15.2644	15.2313	Y	0	14.6735	14.7834	14.6555	Y	14.759	14.56	14.7235	14.7023	Y	14.351	14.5053	14.215	14.2559	Y
Hcon5G00000004033.1	Uncharacterised	14.9555	14.8051	14.6862	14.9371	Y	12.7506	12.1155	12.38	12.5092	Y	13.7602	14.043	13.705	13.4446	Y	0	0	0	12.4318	N	0	0	0	0	N
Hcon5G00000004034.1	Phosphate acyltransferases	14.7505	0	15.2012	15.2283	Y	13.7769	13.9552	13.9317	13.7627	Y	14.7981	14.8903	14.5974	14.7683	Y	0	14.4766	14.391	14.587	Y	14.0591	0	13.6364	0	N
Hcon5G00000004039.3	Uncharacterised	17.8373	17.9038	17.8619	17.9301	Y	16.9883	16.9799	16.9937	16.9851	Y	16.6115	16.6832	16.7008	16.7756	Y	15.6099	15.5896	15.5707	15.4933	Y	16.0841	16.1133	16.1882	16.0878	Y
Hcon5G00000004042.1	Uncharacterised	0	0	0	0	N	15.9301	15.9145	15.9355	15.7469	Y	0	0	0	0	N	0	0	0	0	N	0	0	0	0	N
Hcon5G00000004043.2	Belongs to the small heat shock protein (HSP20) family	0	0	0	0	N	20.8213	20.8121	20.8913	20.8687	Y	19.3416	19.4381	19.4185	19.5234	Y	19.4887	19.5967	19.1389	19.6041	Y	19.8414	20.0759	19.9714	20.0284	Y
Hcon5G00000004046.1	Belongs to the actin family	16.3946	16.4803	16.4365	16.3237	Y	16.0429	16.0194	16.0961	16.0965	Y	16.1349	16.0047	16.2822	16.2261	Y	16.1532	16.3077	16.3022	16.2044	Y	16.4332	16.3668	16.2182	16.2453	Y
Hcon5G00000004051.1	Uncharacterised	17.0102	16.9768	17.0591	17.0052	Y	16.8652	17.0273	17.1405	17.1284	Y	16.2514	0	0	0	N	0	15.3329	15.1185	15.3021	Y	15.3845	0	15.632	0	N
Hcon5G00000004053.1	Protein tyrosine kinase	15.125	15.1276	15.1746	15.2546	Y	14.9616	14.8445	14.7737	15.0134	Y	14.9326	14.9351	14.3265	14.7365	Y	14.4204	13.7595	14.1097	14.2931	Y	14.3998	0	14.4316	0	N
Hcon5G00000004058.1	Glycosyl hydrolase family 63 NUncharacterisedterminal domain	14.6405	14.6644	14.6187	14.6659	Y	13.1431	13.5374	13.4796	12.9934	Y	0	14.0999	14.2261	14.4446	Y	14.5298	14.4864	14.4421	14.5018	Y	14.7023	14.767	14.6348	14.6536	Y
Hcon5G00000004061.2	NUDIX domain	15.3055	15.2539	0	15.301	Y	15.5544	15.3104	15.2439	15.517	Y	15.7011	15.7293	15.4476	15.7018	Y	15.421	15.8502	15.4804	15.5998	Y	14.9345	0	15.4465	0	N
Hcon5G00000004062.1	Necessary for protein translocation in the endoplasmic reticulum	17.7193	18.027	17.8741	18.0733	Y	16.6891	16.9269	16.9191	16.8551	Y	18.4074	18.4709	18.2466	18.3731	Y	0	18.4219	18.3524	18.3059	Y	18.3093	18.0952	18.1062	18.2126	Y
Hcon5G00000004068.1	Uncharacterised	0	0	0	0	N	15.2446	15.2308	15.4471	0	Y	0	0	0	0	N	0	0	0	0	N	0	0	0	0	N
Hcon5G00000004073.1	WD40 repeats	16.6313	16.5626	16.5629	16.6061	Y	0	0	0	0	N	0	0	0	0	N	13.8668	0	13.7453	0	N	0	13.7413	13.7624	0	N
Hcon5G00000004074.1	Uncharacterised	15.6759	15.6123	15.5957	15.7464	Y	0	0	0	0	N	0	0	0	0	N	0	0	0	0	N	0	0	0	0	N
Hcon5G00000004075.1	Binds to the catalytic subunit of the cyclin dependent kinases and is essential for their biological function	16.1798	16.249	16.0233	16.0847	Y	0	0	0	0	N	0	0	0	0	N	14.2197	0	0	14.1649	N	0	0	0	0	N
Hcon5G00000004080.1	Domain in TreUncharacterised2, BUB2p, and Cdc16p. Probable RabUncharacterisedGAPs.	13.9307	14.2119	14.2259	14.0816	Y	13.8353	13.8175	13.9111	13.8277	Y	14.6101	14.6424	14.5883	14.527	Y	13.9122	13.8939	14.0598	14.1186	Y	14.7844	14.6611	14.7107	14.6405	Y
Hcon5G00000004081.1	Forms chloride channels	0	0	0	0	N	13.0853	0	0	12.5861	N	14.6638	14.5177	14.7642	14.6511	Y	13.7186	14.1672	13.8875	13.8829	Y	14.0267	0	13.7349	0	N
Hcon5G00000004082.1	Dor1Uncharacterisedlike family	15.5526	15.4831	15.681	15.6594	Y	15.0588	15.2016	14.7563	14.9579	Y	16.0422	16.1957	16.0343	16.0085	Y	15.3381	15.4332	15.3794	15.4002	Y	16.2455	16.26	16.1065	16.1411	Y
Hcon5G00000004083.1	Protein prenyltransferase alpha subunit repeat	19.85	19.8884	19.8775	19.8354	Y	18.884	18.9107	18.8825	18.8962	Y	18.1386	18.2991	18.237	18.3744	Y	18.659	18.6799	18.5929	18.6523	Y	18.2851	18.2793	18.2998	18.223	Y
Hcon5G00000004084.1	Cell cycle and development regulator	15.7806	15.7882	15.7371	15.8092	Y	14.1162	13.9461	14.082	14.0492	Y	13.8866	14.2231	13.9598	14.2832	Y	13.6809	13.5189	13.476	13.3631	Y	13.2552	13.2048	13.41	13.3082	Y
Hcon5G00000004085.1	Has alphaUncharacterisedketoglutarateUncharacteriseddependent dioxygenase activity. Does not show detectable activity towards fatty acid CoA thioesters. Is not expected to be active with phytanoyl CoA (By similarity)	14.566	14.3626	14.3483	14.2958	Y	16.0709	16.1634	16.1113	16.0441	Y	13.8713	14.489	13.8665	13.7957	Y	14.3266	0	0	0	N	13.1967	0	12.9743	12.7284	Y
Hcon5G00000004091.1	TraB family	17.25	17.1486	17.0938	16.9921	Y	16.2797	16.2476	16.4905	16.429	Y	16.8366	16.9153	16.9814	16.8366	Y	16.5116	16.4414	16.5135	16.5327	Y	16.6312	16.6316	16.5908	16.4099	Y
Hcon5G00000004092.1	Thiol protease which recognizes and hydrolyzes the peptide bond at the CUncharacterisedterminal Gly of ufmUncharacterised1, a ubiquitinUncharacterisedlike modifier protein bound to a number of target proteins	17.6008	17.5894	17.6618	17.5854	Y	16.4647	16.4626	16.4469	16.454	Y	17.2947	17.249	17.1872	17.283	Y	16.8153	16.8686	16.7583	16.8042	Y	17.0739	16.9116	16.8973	17.0551	Y
Hcon5G00000004093.1	vesicle fusion with Golgi apparatus	15.9203	15.6449	15.8041	15.8217	Y	15.1073	15.0638	15.2007	15.1087	Y	15.8926	15.7377	15.7967	15.7998	Y	15.4828	15.431	15.2839	15.3785	Y	16.1488	16.2243	16.1954	16.2167	Y
Hcon5G00000004096.1	PCRF	15.8955	15.8801	16.0294	15.9386	Y	15.7365	15.7992	15.8488	16.0416	Y	16.0849	15.7399	15.7017	15.6582	Y	15.4767	15.3264	15.4319	15.5021	Y	15.0887	15.4352	15.288	15.4676	Y
Hcon5G00000004097.2	LamininUncharacterisedtype epidermal growth factorUncharacterisedlike domai	17.6488	17.6713	17.7031	17.7658	Y	20.3055	20.2907	20.3117	20.2743	Y	19.2689	19.2948	19.2709	19.2653	Y	19.115	19.1494	19.0621	19.1192	Y	19.0469	19.0454	19.0694	19.0603	Y
Hcon5G00000004099.1	Uncharacterised	14.8156	14.9729	14.8816	0	Y	0	0	0	0	N	0	0	0	0	N	0	0	0	0	N	0	14.9063	14.6967	0	N
Hcon5G00000004100.1	CHCH domain	15.7306	15.7459	15.726	15.8547	Y	14.7169	14.4239	14.8304	14.8449	Y	15.0837	15.2865	15.0572	15.4204	Y	14.885	14.6524	14.7895	14.7962	Y	14.331	14.24	14.3702	14.1998	Y
Hcon5G00000004105.1	Acts as a Ras effector and participates in MAPK pathway activation. Probably acts as a regulatory subunit of protein phosphatase that specifically dephosphorylates Raf kinase and stimulates Raf activity at specialized signaling complexes upon Ras activation. Required for vulval development. Involved in fluid homeostasis. Plays a role in nicotinic acetylcholine receptor (nAChR)Uncharacterisedmedia…	15.9076	15.9783	15.9815	15.9521	Y	16.2821	16.1546	16.3032	16.2219	Y	16.3051	16.4649	16.3321	16.3497	Y	15.7423	15.7139	15.6112	15.7144	Y	15.526	15.4474	15.4607	15.5722	Y
Hcon5G00000004107.2	Belongs to the proteinUncharacterisedtyrosine phosphatase family. NonUncharacterisedreceptor class dual specificity subfamily	14.4011	14.587	14.4358	14.5401	Y	13.5378	13.6582	13.5243	13.2155	Y	10.7966	10.6862	0	0	N	11.6125	11.3964	11.2905	10.9503	Y	0	0	0	9.80062	N
Hcon5G00000004111.1	Cytoplasmic FragileUncharacterisedX interacting family	15.3068	15.3369	15.376	15.3599	Y	14.6695	14.7756	14.6035	14.5814	Y	14.2962	14.4788	14.1814	14.3379	Y	14.0418	13.9796	0	14.1082	Y	14.0845	0	14.1195	13.8839	Y
Hcon5G00000004112.1	Chromatin associated protein KTI12	14.7065	14.6824	14.621	14.6373	Y	13.3655	13.2085	13.4158	13.5021	Y	0	0	0	0	N	14.0403	14.1054	14.0625	14.3245	Y	13.7393	13.7826	13.7367	0	Y
Hcon5G00000004113.1	Belongs to the pyrrolineUncharacterised5Uncharacterisedcarboxylate reductase family	17.4346	17.5347	17.4685	17.5096	Y	0	0	0	0	N	15.4781	15.4364	14.912	0	Y	15.9086	15.656	15.8242	15.8875	Y	15.5376	15.3217	15.2155	15.2481	Y
Hcon5G00000004117.1	Uncharacterised	0	0	0	0	N	18.6353	18.637	18.4753	18.734	Y	0	0	0	0	N	14.3183	0	14.5236	14.4515	Y	14.3033	14.1127	14.5475	14.1239	Y
Hcon5G00000004120.1	Alpha mannosidase, middle domain	19.4973	19.512	19.519	19.5171	Y	19.1282	19.1156	19.1446	19.1394	Y	18.0817	18.0931	18.0917	18.0589	Y	18.2702	18.2531	18.2855	18.2846	Y	18.1928	18.1535	18.2506	18.1823	Y
Hcon5G00000004125.1	The purine nucleoside phosphorylases catalyze the phosphorolytic breakdown of the NUncharacterisedglycosidic bond in the betaUncharacterised (deoxy)ribonucleoside molecules, with the formation of the corresponding free purine bases and pentoseUncharacterised1Uncharacterisedphosphate	0	0	0	0	N	0	0	13.4155	13.759	N	19.9952	19.9508	20.0698	19.969	Y	18.0229	17.9868	18.1446	18.1183	Y	20.4641	20.4715	20.4943	20.403	Y
Hcon5G00000004127.1	Uncharacterised	0	0	0	0	N	15.8536	15.8056	15.9112	15.7824	Y	0	0	0	0	N	0	0	0	0	N	0	0	0	0	N
Hcon5G00000004132.1	Belongs to the sterol desaturase family	17.5819	17.7514	17.75	17.8274	Y	0	0	0	0	N	0	0	0	0	N	0	15.0298	0	14.9195	N	0	14.8726	15.0941	0	N
Hcon5G00000004137.1	Protein BREAST CANCER SUSCEPTIBILITY 1 homolog	13.5465	13.5574	13.5433	13.6969	Y	0	0	0	0	N	0	0	0	0	N	0	0	0	0	N	0	0	0	0	N
Hcon5G00000004138.2	JUN phosphorylation	0	0	0	0	N	15.7772	15.8589	15.7593	15.8192	Y	16.7737	16.6772	16.6977	16.6808	Y	15.9812	15.9888	15.9757	15.9844	Y	16.3317	16.3526	16.3408	16.3299	Y
Hcon5G00000004139.1	Belongs to the sodium solute symporter (SSF) (TC 2.A.21) family	0	0	0	0	N	14.2625	14.1417	14.359	14.3737	Y	0	0	0	0	N	0	0	0	0	N	0	0	0	0	N
Hcon5G00000004140.1	H4K20me3 modified histone binding	16.2191	16.2474	16.3242	16.2837	Y	15.4637	15.6005	15.7325	15.6041	Y	16.4864	16.3516	16.416	16.4418	Y	15.7465	15.7199	15.6642	15.7546	Y	16.1535	16.0471	16.022	15.9155	Y
Hcon5G00000004142.1	Elongation of very long chain fatty acids protein	0	0	0	0	N	0	0	0	0	N	0	17.3097	0	0	N	0	17.3469	0	17.257	N	16.3657	16.3572	16.2904	16.4937	Y
Hcon5G00000004143.1	Ankyrin repeat	0	0	0	0	N	16.635	16.4434	16.5314	16.6251	Y	16.8139	16.8232	16.7653	16.8014	Y	15.2185	15.1702	15.212	15.2866	Y	15.8563	15.8786	15.8412	15.9625	Y
Hcon5G00000004144.1	microtubuleUncharacterisedbased process	0	0	10.1392	10.5448	N	18.0637	18.2318	18.2904	18.2854	Y	17.0768	17.1764	16.9938	17.2225	Y	16.0223	15.5109	15.8151	15.8279	Y	15.8794	0	16.0115	15.8699	Y
Hcon5G00000004146.3	Solute carrier family 12	16.5535	16.4471	16.5325	16.464	Y	16.5125	16.5472	16.5417	16.5226	Y	16.1984	16.2547	16.3162	16.2519	Y	16.2576	16.274	16.2124	16.2481	Y	16.6441	16.598	16.5738	16.5416	Y
Hcon5G00000004155.1	Collagen triple helix repeat (20 copies)	0	0	0	0	N	15.6414	15.551	15.1182	15.6372	Y	0	0	0	0	N	0	0	0	0	N	0	0	0	0	N
Hcon5G00000004157.2	Essential component of the vacuolar proton pump (VUncharacterised ATPase), a multimeric enzyme that catalyzes the translocation of protons across the membranes. Required for assembly and activity of the VUncharacterisedATPase	0	17.1822	0	0	N	18.4504	18.4795	18.5932	18.4375	Y	16.3448	16.2289	16.3238	16.4355	Y	16.4451	16.3478	16.3213	16.3834	Y	16.8822	16.8643	16.9318	16.872	Y
Hcon5G00000004158.1	Belongs to the WD repeat SEC13 family	17.0958	17.1861	17.1486	17.162	Y	16.1857	16.3061	16.2335	16.1466	Y	16.6025	16.6747	16.5329	16.5871	Y	16.2751	16.3503	16.2691	16.237	Y	16.6897	16.6578	16.7125	16.7819	Y
Hcon5G00000004159.1	domain present in cyclins, TFIIB and Retinoblastoma	13.1542	13.2932	13.3201	13.348	Y	0	0	0	0	N	0	0	0	0	N	0	0	0	0	N	0	0	0	0	N
Hcon5G00000004160.1	CAP_GLY	15.0641	14.7097	14.9044	14.4024	Y	14.236	14.5164	14.1855	14.0457	Y	0	13.5887	13.7547	13.7794	Y	0	0	13.0294	14.0303	N	13.2077	0	0	0	N
Hcon5G00000004161.2	Divalent cation transporter	17.2255	17.2595	17.1354	17.2577	Y	15.7049	15.7492	15.8016	16.0968	Y	16.2632	15.9407	16.4265	16.1304	Y	16.2565	16.3847	16.3096	16.3035	Y	16.1071	16.1913	16.0724	16.0795	Y
Hcon5G00000004162.1	RNA recognition motif	18.6	18.6548	18.6365	18.6628	Y	16.3756	16.3996	16.4431	16.4709	Y	16.3719	16.3263	16.4127	16.4324	Y	17.3196	17.2784	17.2939	17.2532	Y	16.0685	15.9746	16.1651	16.0258	Y
Hcon5G00000004165.2	carbohydrate binding	20.2499	20.0453	20.0542	20.0203	Y	0	0	0	0	N	0	0	0	0	N	0	0	0	14.0287	N	14.762	0	0	0	N
Hcon5G00000004167.1	superoxideUncharacterisedgenerating NADPH oxidase activator activity	0	0	0	0	N	15.709	15.8472	15.9342	15.9193	Y	16.7393	16.7109	16.5478	16.6576	Y	15.7252	15.5874	15.473	15.4605	Y	16.4218	16.3755	16.3453	16.3195	Y
Hcon5G00000004170.1	Uncharacterised	0	12.176	0	0	N	18.4073	18.3904	18.3989	18.3219	Y	16.0084	15.1833	15.1479	15.5617	Y	16.0712	16.0503	15.9327	15.8042	Y	15.8451	16.0865	15.8187	16.0063	Y
Hcon5G00000004172.1	serine threonineUncharacterisedprotein phosphatase	0	0	0	0	N	0	0	0	0	N	17.2036	17.1946	17.1454	17.1137	Y	16.4556	16.4627	16.4912	16.311	Y	17.6568	17.6252	17.6252	17.6442	Y
Hcon5G00000004175.2	Ribosomal protein L7Ae/L30e/S12e/Gadd45 family	23.2224	23.0585	23.0794	23.0167	Y	20.5868	20.5716	20.5652	20.6132	Y	22.0214	22.0222	21.9914	22.0066	Y	22.3129	22.2528	22.2876	22.2593	Y	21.781	21.7854	21.7706	21.7995	Y
Hcon5G00000004179.2	Calponin homology domain	17.3848	17.3885	17.3965	17.4155	Y	19.3452	19.2661	19.2833	19.383	Y	18.1409	18.2176	18.112	18.1495	Y	19.1549	19.159	19.1094	19.1207	Y	18.7225	18.704	18.7118	18.722	Y
Hcon5G00000004181.1	RNA recognition motif	17.9003	17.9672	17.8811	17.9875	Y	17.0371	16.9657	17.0144	16.9835	Y	15.913	16.3174	16.1955	16.1254	Y	15.4816	15.6599	15.7603	15.799	Y	15.524	15.672	15.5531	15.4468	Y
Hcon5G00000004183.1	Protein tyrosine phosphatase, catalytic domain	0	0	0	0	N	0	0	0	0	N	14.9717	0	0	14.7911	N	14.5597	14.4256	14.673	14.5823	Y	15.7213	15.7872	15.8375	15.711	Y
Hcon5G00000004184.1	Uncharacterised	0	0	0	0	N	0	0	0	0	N	16.7438	16.7451	16.4013	16.7044	Y	15.3919	15.0788	14.9608	14.9856	Y	16.5943	16.5646	16.3556	16.5785	Y
Hcon5G00000004188.1	pyridoxal phosphate binding	14.7083	14.727	14.7255	14.8374	Y	15.4153	15.6002	15.6481	15.6253	Y	15.028	0	15.028	0	N	14.1444	14.2641	14.206	14.2287	Y	14.4926	14.815	14.7824	14.5364	Y
Hcon5G00000004189.1	Glyco_18	18.2217	18.2284	18.2649	18.2887	Y	0	0	0	0	N	13.1379	0	0	0	N	17.9316	17.9974	17.9304	17.9542	Y	15.0301	15.0636	15.1335	15.05	Y
Hcon5G00000004190.1	zinc finger	16.2248	16.3096	16.3017	16.2788	Y	15.0255	15.0981	14.8523	15.1565	Y	0	0	0	0	N	13.008	12.7322	0	0	N	0	0	0	0	N
Hcon5G00000004196.1	von Willebrand factor type A domain	0	0	0	0	N	16.8148	16.7854	16.8041	16.7889	Y	0	0	0	0	N	0	0	0	0	N	0	0	0	0	N
Hcon5G00000004197.3	Uncharacterised	14.0862	14.1093	14.1409	14.2342	Y	0	0	0	0	N	0	14.195	0	0	N	0	0	0	0	N	0	13.8439	0	0	N
Hcon5G00000004220.4	Uncharacterised	0	0	0	0	N	15.7441	15.8079	15.8526	15.8907	Y	14.7857	15.2085	14.427	14.6289	Y	12.8748	13.6345	13.0755	13.6035	Y	13.9312	13.9356	13.9548	13.9901	Y
Hcon5G00000004221.2	Uncharacterised	0	0	0	0	N	14.9276	14.9844	14.9052	15.0722	Y	15.2862	15.5151	15.5187	15.5256	Y	15.2649	15.3195	15.1905	15.289	Y	15.4492	15.2239	15.4004	15.5707	Y
Hcon5G00000004226.2	protein ubiquitination	16.6789	16.8652	16.9086	16.8156	Y	0	12.5732	13.2861	12.3329	Y	0	0	0	0	N	14.2097	14.6151	0	14.4706	Y	13.7561	0	13.5064	13.0155	Y
Hcon5G00000004229.1	CPSF plays a key role in preUncharacterisedmRNA 3'Uncharacterisedend formation, recognizing the AAUAAA signal sequence and interacting with poly(A)polymerase and other factors to bring about cleavage and poly(A) addition. This subunit is involved in the RNA recognition step of the polyadenylation reaction (By similarity)	15.3383	15.4938	15.4655	15.6046	Y	13.9096	13.8148	13.7146	13.8139	Y	0	14.6121	0	0	N	13.5354	0	0	0	N	0	0	0	0	N
Hcon5G00000004230.1	CPSF plays a key role in preUncharacterisedmRNA 3'Uncharacterisedend formation, recognizing the AAUAAA signal sequence and interacting with poly(A)polymerase and other factors to bring about cleavage and poly(A) addition. This subunit is involved in the RNA recognition step of the polyadenylation reaction (By similarity)	15.3258	15.4967	15.1898	15.0809	Y	14.1351	14.3565	14.1067	14.0358	Y	14.1059	13.9455	14.2519	0	Y	0	0	0	12.8093	N	0	0	0	0	N
Hcon5G00000004231.1	Protein of unknown function (DUF775)	16.1414	16.176	16.2788	16.2726	Y	14.7928	14.9182	14.8202	14.8234	Y	15.7934	15.6099	15.9624	15.8005	Y	15.4649	15.4812	15.6913	15.5452	Y	15.3713	15.642	15.267	15.2658	Y
Hcon5G00000004233.6	RNA recognition motif	21.3825	21.4334	21.3783	21.4257	Y	21.061	21.0857	21.0675	21.0677	Y	19.7028	19.7703	19.8234	19.6921	Y	19.7544	19.7003	19.841	19.783	Y	19.5175	19.4944	19.5393	19.536	Y
Hcon5G00000004243.1	POLO box duplicated region	17.5089	17.5388	17.6206	17.5806	Y	0	0	0	0	N	13.4607	13.8192	13.458	0	Y	13.3938	13.4431	13.4917	13.1892	Y	13.2141	0	13.3694	13.282	Y
Hcon5G00000004245.1	belongs to the NAD synthetase family	0	0	0	0	N	13.3648	13.378	13.1998	13.3303	Y	0	0	0	0	N	0	0	0	0	N	0	0	0	0	N
Hcon5G00000004247.2	RNA polymerase II CUncharacterisedterminal domain phosphoserine binding	15.3733	15.5919	15.4774	15.3751	Y	0	13.7958	0	0	N	0	0	0	0	N	0	0	0	13.0932	N	0	0	0	0	N
Hcon5G00000004249.1	hydrolase activity	17.0632	17.209	17.1829	17.2662	Y	16.4043	16.3903	16.4205	16.2649	Y	17.0912	17.2428	17.1715	16.9629	Y	16.0478	16.1141	16.1336	16.2129	Y	15.8379	15.9179	15.8658	15.7848	Y
Hcon5G00000004250.1	Belongs to the enoylUncharacterisedCoA hydratase isomerase family	15.7572	15.8876	15.7818	15.7265	Y	18.6953	18.8315	18.7859	18.7449	Y	16.5114	16.7867	16.3432	16.5143	Y	15.4473	0	0	15.3559	N	15.011	0	0	15.1907	N
Hcon5G00000004252.1	Component of the Mediator complex, a coactivator involved in the regulated transcription of nearly all RNA polymerase IIUncharacteriseddependent genes. Mediator functions as a bridge to convey information from geneUncharacterisedspecific regulatory proteins to the basal RNA polymerase II transcription machinery. Mediator is recruited to promoters by direct interactions with regulatory proteins an…	15.8507	15.6415	15.9817	15.8598	Y	14.8738	14.9353	14.6079	14.5299	Y	0	0	0	0	N	0	0	0	0	N	0	0	0	0	N
Hcon5G00000004253.1	PyridoxalUncharacteriseddependent decarboxylase conserved domain	16.7689	16.8042	16.7967	16.87	Y	18.4795	18.498	18.4843	18.5254	Y	17.9593	18.0502	18.0345	17.9849	Y	18.1875	18.1232	18.1404	18.0679	Y	18.4338	18.4114	18.4125	18.3779	Y
Hcon5G00000004258.2	Phospholipase C, catalytic domain (part); domain Y	14.2871	14.3644	14.5532	14.3845	Y	17.9047	17.8128	17.8435	17.8814	Y	17.1551	17.2313	17.0433	17.1714	Y	16.962	17.0662	17.1268	17.0902	Y	17.0998	17.0862	17.0955	17.0836	Y
Hcon5G00000004259.1	Eukaryotic porin	22.0968	22.0305	22.0256	22.0322	Y	22.9899	23.0495	23.0179	23.0456	Y	22.9172	22.8288	22.9667	22.9468	Y	23.0496	23.0985	23.1577	23.1525	Y	23.3738	23.3435	23.3707	23.3442	Y
Hcon5G00000004260.2	Dynein light chain type 1	0	0	0	0	N	16.893	16.9831	16.9611	16.9223	Y	14.4332	14.5072	14.7644	14.716	Y	13.9614	13.994	14.1677	14.1132	Y	15.1083	15.0216	14.98	15.0432	Y
Hcon5G00000004265.1	Uncharacterised	24.5807	0	0	0	N	25.0099	25.0005	25.0272	0	Y	0	22.6546	0	22.5445	N	21.337	21.2636	21.2776	0	Y	0	21.9858	21.9639	22.2377	Y
Hcon5G00000004266.1	PH domain	13.0049	13.316	13.3625	13.3664	Y	12.8275	13.0022	0	0	N	0	0	0	0	N	0	0	0	0	N	0	0	0	0	N
Hcon5G00000004271.2	mitochondrial translation	15.6884	15.943	15.8112	15.7159	Y	15.0088	15.2391	15.1547	14.9355	Y	0	14.6855	14.6265	0	N	15.2303	15.272	15.1163	15.3082	Y	14.8494	0	14.9761	14.752	Y
Hcon5G00000004273.1	NUncharacterisedterminal domain of unknown function (DUF4140)	19.4108	19.3655	19.3594	19.3937	Y	19.8537	19.9097	19.8797	19.8867	Y	19.2469	19.3542	19.2523	19.3242	Y	18.8034	18.8516	18.8157	18.8122	Y	19.112	19.0636	19.0272	19.0577	Y
Hcon5G00000004275.1	NUncharacterisedterminal domain of unknown function (DUF4140)	15.7156	15.7408	15.83	15.9207	Y	16.7261	16.9049	16.8818	16.9709	Y	18.134	18.1838	18.2234	18.1332	Y	15.3162	15.4723	15.3592	15.3384	Y	16.0619	16.2329	16.1692	16.4409	Y
Hcon5G00000004278.1	Thi4 family	0	0	0	0	N	13.0287	12.7238	12.9519	0	Y	0	0	0	0	N	0	0	0	0	N	0	0	0	0	N
Hcon5G00000004279.1	BetaUncharacterisedtrefoil DNAUncharacterisedbinding domain	15.3415	15.402	15.4536	15.4682	Y	0	0	0	0	N	0	0	0	0	N	0	0	0	0	N	0	0	15.03	0	N
Hcon5G00000004285.1	SCP / TpxUncharacterised1 / Ag5 / PRUncharacterised1 / Sc7 family of extracellular domains.	0	0	0	0	N	0	0	0	0	N	17.0377	17.0081	16.9783	16.9431	Y	16.1321	16.1887	16.1286	16.1146	Y	16.1509	16.1428	16.2655	16.1882	Y
Hcon5G00000004288.1	canonical Wnt signaling pathway involved in negative regulation of apoptotic process	14.5019	14.741	14.5239	14.3675	Y	15.6785	15.7649	15.6882	15.8355	Y	0	0	14.618	14.1985	N	14.2869	0	0	13.404	N	13.6716	13.7995	0	0	N
Hcon5G00000004294.1	UTPUncharacterisedUncharacterisedglucoseUncharacterised1Uncharacterisedphosphate uridylyltransferase	20.948	21.0096	21.0266	21.0115	Y	19.4867	19.5173	19.4655	19.4762	Y	17.5168	17.5592	17.5464	17.6598	Y	18.8068	18.8877	18.7698	18.8652	Y	17.7912	17.718	17.7596	17.6719	Y
Hcon5G00000004295.1	Binds specifically to cytosolic chaperonin (cUncharacterisedCPN) and transfers target proteins to it. Binds to nascent polypeptide chain and promotes folding in an environment in which there are many competing pathways for nonnative proteins	17.1974	17.1806	17.2965	17.2755	Y	16.2538	16.2046	15.9869	16.1639	Y	15.9742	16.1851	16.0286	16.0014	Y	15.3459	15.3757	15.4262	15.497	Y	15.0855	15.3154	15.1314	15.2772	Y
Hcon5G00000004296.1	Belongs to the mitochondrial carrier (TC 2.A.29) family	21.9407	21.935	21.8037	21.9352	Y	22.2743	22.2993	22.2858	22.271	Y	22.5238	22.501	22.5857	22.5129	Y	23.3404	23.2794	23.3927	23.2934	Y	23.1892	23.1442	23.1299	23.1708	Y
Hcon5G00000004298.1	ABCUncharacterised2 type transporter	0	0	0	0	N	14.4406	14.778	14.861	14.7722	Y	13.1166	13.5092	13.4288	13.3024	Y	13.59	14.0181	13.4887	13.7293	Y	13.7615	13.5669	13.5605	13.7735	Y
Hcon5G00000004299.1	Presenilin, signal peptide peptidase, family	19.2528	19.2455	19.3638	19.2691	Y	19.0284	18.9531	18.7963	18.9679	Y	19.6109	19.525	19.4998	19.6321	Y	19.7514	19.7952	19.7938	19.7875	Y	20.9562	21.0326	20.9442	20.9974	Y
Hcon5G00000004300.1	ClcUncharacterisedlike	0	0	0	0	N	15.4078	15.4284	15.3318	15.4613	Y	0	0	0	0	N	0	0	0	0	N	0	0	0	0	N
Hcon5G00000004302.1	Hsp90 protein	21.6293	21.5509	21.5306	21.5727	Y	18.836	18.7689	18.8015	18.8479	Y	21.577	21.5815	21.6696	21.5606	Y	21.2671	21.2342	21.2904	21.2607	Y	22.0619	22.103	22.1023	22.0926	Y
Hcon5G00000004303.1	Uncharacterised	15.0004	14.9211	14.9606	14.9247	Y	0	0	0	0	N	0	13.9471	13.8129	13.772	Y	14.4985	14.4637	14.3069	14.4466	Y	13.7625	13.683	13.5996	13.6417	Y
Hcon5G00000004306.1	Uncharacterised	14.7099	15.0823	14.8447	0	Y	0	0	0	0	N	0	16.3712	15.8784	0	N	0	0	0	0	N	0	0	0	0	N
Hcon5G00000004310.3	Belongs to the cation transport ATPase (PUncharacterisedtype) (TC 3.A.3) family. Type IV subfamily	0	0	0	0	N	0	14.2253	13.9843	14.2791	Y	15.6159	15.634	15.2789	15.7418	Y	15.7829	15.7424	15.6654	15.7279	Y	15.8567	15.8094	15.8155	15.8147	Y
Hcon5G00000004312.1	PhosphatidylethanolamineUncharacterisedbinding protein	0	0	0	0	N	22.3057	22.3364	22.1815	22.2988	Y	18.9368	19.0115	19.1926	19.3569	Y	20.3661	20.3411	20.4772	20.4039	Y	20.8779	20.9778	21.0223	20.8491	Y
Hcon5G00000004314.1	Belongs to the ATG8 family	16.7003	16.7048	16.7314	16.6679	Y	17.7394	17.8042	17.7849	17.7956	Y	16.6496	16.6943	16.7843	16.7468	Y	15.4392	15.4384	15.2841	15.4834	Y	15.48	15.2456	15.2788	15.3672	Y
Hcon5G00000004315.1	snRNP Sm proteins	19.4978	19.4931	0	19.3511	Y	18.201	18.2581	18.1697	18.1388	Y	18.0816	18.2033	18.0935	17.8201	Y	17.4647	17.531	0	17.4457	Y	16.9429	17.0496	17.1154	17.0127	Y
Hcon5G00000004317.1	Histone demethylase that specifically demethylates 'LysUncharacterised 4' of histone H3, thereby playing a central role in histone code. Does not demethylate histone H3 'LysUncharacterised9', H3 'LysUncharacterised27', H3 'LysUncharacterised36', H3 'LysUncharacterised79' or H4 'LysUncharacterised20'. Demethylates trimethylated and dimethylated but not monomethylated H3 'LysUncharacterised4'	15.0099	15.0741	15.0465	15.0031	Y	12.9287	13.3165	13.3451	13.2367	Y	13.688	13.7644	13.5552	13.5681	Y	13.3146	13.3396	13.0044	13.1777	Y	13.6493	13.7646	13.7279	13.777	Y
Hcon5G00000004318.1	Uncharacterised	14.5722	14.6246	14.7746	14.7265	Y	15.332	15.1778	15.1926	15.1916	Y	15.1494	14.8533	14.8755	15.0653	Y	14.3731	14.129	14.0355	14.2596	Y	14.333	14.3435	14.2749	14.3827	Y
Hcon5G00000004319.2	Est1 DNA/RNA binding domain	14.2899	14.4028	14.4837	14.3691	Y	0	0	0	0	N	0	0	14.1443	0	N	0	0	0	0	N	0	0	0	0	N
Hcon5G00000004320.1	in fertility and viability. Acts downstream of the Ras protein letUncharacterised60. Required for progression of developing oocytes through the pachytene stage	15.483	15.5231	15.4488	15.457	Y	14.5912	14.6699	14.5614	14.4341	Y	13.9278	14.2126	12.949	13.8127	Y	12.7209	13.0701	0	13.455	Y	0	0	0	0	N
Hcon5G00000004321.1	Uncharacterised	15.6548	15.7541	15.5245	15.795	Y	14.3694	14.3799	14.3702	0	Y	0	0	0	16.4333	N	15.7984	15.3372	16.0113	15.6121	Y	15.2607	15.5576	15.3981	15.5378	Y
Hcon5G00000004328.1	Trifunctional purine biosynthetic protein adenosineUncharacterised3	18.2559	18.1973	18.2129	18.2392	Y	0	0	0	0	N	0	0	0	0	N	15.9828	16.0093	15.8327	15.9506	Y	13.0517	13.2962	13.4594	13.9109	Y
Hcon5G00000004337.1	Belongs to the small GTPase superfamily. Rho family	20.512	20.5995	20.5124	20.5847	Y	21.2678	21.3127	21.2665	21.2833	Y	20.4638	20.3974	20.441	20.4154	Y	20.7562	20.7739	20.8005	20.7293	Y	20.6795	20.568	20.5604	20.6653	Y
Hcon5G00000004341.1	Regulates the GDP GTP exchange reaction of most RAB proteins by inhibiting the dissociation of GDP from them, and the subsequent binding of GTP	21.1219	21.127	21.0571	21.1092	Y	21.5549	21.5568	21.559	21.5439	Y	20.8842	20.8039	20.8682	20.8069	Y	21.0355	20.9924	21.0948	21.0253	Y	21.0006	20.9601	20.9514	20.9581	Y
Hcon5G00000004342.1	OUncharacterisedmethyltransferase that catalyzes the 2 OUncharacterisedmethylation steps in the ubiquinone biosynthetic pathway	17.0385	16.9353	17.1412	17.0336	Y	17.5263	17.5519	17.4804	17.4974	Y	16.6381	16.5615	16.4645	16.5688	Y	16.5898	16.8146	16.59	16.6865	Y	16.2092	16.1624	16.0473	16.093	Y
Hcon5G00000004343.1	NADH dehydrogenase (Ubiquinone) 1 alpha subcomplex	17.4652	17.6257	17.4992	17.5511	Y	17.7706	17.7828	17.8922	17.8554	Y	18.6677	18.7726	18.6939	18.7275	Y	18.3316	18.2374	18.2442	18.3515	Y	18.4224	18.3444	18.3258	18.3269	Y
Hcon5G00000004344.1	Belongs to the small GTPase superfamily. Arf family	19.2496	19.3014	19.2041	19.2626	Y	20.1993	20.1556	20.1803	20.2788	Y	19.2617	19.2317	19.2166	19.3418	Y	19.6455	19.6228	19.7035	19.7002	Y	19.5375	19.5878	19.5762	19.5901	Y
Hcon5G00000004346.4	Immunoglobulin	13.625	11.6017	12.2119	12.0398	Y	20.9955	21.0109	21.0023	20.9577	Y	21.1344	21.1716	21.1333	21.1257	Y	20.4036	20.0205	20.3998	20.4038	Y	21.488	21.4974	21.4951	21.4871	Y
Hcon5G00000004349.2	Rab guanylUncharacterisednucleotide exchange factor activity	15.024	15.1628	15.0946	15.1708	Y	15.238	15.203	15.3312	15.0897	Y	14.6588	14.8784	15.5351	15.0132	Y	14.3487	14.1642	14.0683	14.0572	Y	14.2131	0	14.211	14.2023	Y
Hcon5G00000004351.1	Xylanase inhibitor CUncharacterisedterminal	0	0	0	0	N	0	0	0	0	N	20.7689	20.7833	20.7682	20.6792	Y	16.7205	0	0	16.4762	N	21.6877	21.3821	21.6733	21.5839	Y
Hcon5G00000004353.1	mitogenUncharacterisedactivated protein kinase	14.261	14.2383	14.4122	14.6445	Y	15.8533	15.6982	15.7282	15.7563	Y	0	14.9269	0	0	N	0	0	0	0	N	0	0	0	0	N
Hcon5G00000004359.1	Uncharacterised	0	0	0	0	N	0	0	0	0	N	0	0	0	0	N	13.0453	12.7429	13.2506	12.6523	Y	12.0762	0	12.5508	0	N
Hcon5G00000004363.2	CarbonUncharacterisednitrogen hydrolase	16.0221	16.0548	16.1871	16.1131	Y	17.5038	17.5377	17.5773	17.5817	Y	17.5311	17.5063	17.4912	17.4824	Y	17.3764	17.4047	17.3491	17.3769	Y	17.2912	17.2765	17.2941	17.4254	Y
Hcon5G00000004364.1	Protein of unknown function (DUF1279)	0	0	0	0	N	15.096	14.8508	14.8964	15.3028	Y	0	0	0	0	N	0	0	0	0	N	0	0	0	0	N
Hcon5G00000004365.1	TransloconUncharacterisedassociated protein, delta subunit precursor (TRAPUncharacteriseddelta)	19.7674	19.8391	19.863	19.8502	Y	18.2889	18.2363	18.2668	18.2568	Y	18.9456	19.0675	19.0157	18.8728	Y	20.262	20.3162	20.2206	20.3261	Y	19.8954	19.8563	19.7735	19.8425	Y
Hcon5G00000004366.1	CAF1 family ribonuclease	17.1425	17.0325	17.0941	17.088	Y	15.4575	15.4617	15.2824	15.3375	Y	15.6204	15.5879	15.506	15.4281	Y	15.4173	15.2178	15.3948	15.2962	Y	15.1254	0	14.8269	15.1331	Y
Hcon5G00000004368.1	5'Uncharacterisednucleotidase activity	13.0735	13.028	12.9138	12.9001	Y	14.9393	14.9425	15.059	14.9786	Y	0	0	0	0	N	11.7133	11.7161	11.6588	11.8206	Y	0	0	0	0	N
Hcon5G00000004371.1	Atg12 transferase activity	17.7057	17.7628	17.7692	17.7572	Y	17.5297	17.5146	17.56	17.5629	Y	16.6181	16.5872	16.4224	16.9151	Y	16.6676	16.7805	16.8453	16.6555	Y	17.0399	17.0871	17.0738	17.1199	Y
Hcon5G00000004372.1	PPIases accelerate the folding of proteins. It catalyzes the cisUncharacterisedtrans isomerization of proline imidic peptide bonds in oligopeptides	16.9276	17.0233	16.869	16.9994	Y	15.9623	15.8393	15.9715	15.9986	Y	15.6564	15.6583	15.699	15.6595	Y	15.6917	15.746	15.8611	15.6033	Y	15.3811	15.4893	15.5391	15.5272	Y
Hcon5G00000004375.1	Uncharacterised	18.1503	18.1653	18.0128	18.2108	Y	0	0	0	0	N	0	0	0	0	N	13.3396	13.2888	13.3011	0	Y	12.5539	0	12.6971	0	N
Hcon5G00000004379.1	Uncharacterised	0	0	0	0	N	14.4663	14.4953	14.5695	14.493	Y	0	0	0	0	N	0	0	0	0	N	0	0	0	0	N
Hcon5G00000004380.1	Trafficking protein Mon1	14.2116	14.2462	14.2789	14.2637	Y	14.3287	14.2382	14.2454	14.1287	Y	0	13.2453	12.904	13.0247	Y	12.7137	12.95	12.7373	12.9361	Y	13.104	12.907	12.7709	12.7971	Y
Hcon5G00000004381.2	regulation of modification of synaptic structure	0	0	0	0	N	14.4131	14.3607	14.446	14.2666	Y	0	0	0	0	N	0	13.329	0	0	N	0	0	0	0	N
Hcon5G00000004382.1	WD40 repeats	17.7837	17.7669	17.7879	17.7651	Y	16.2765	16.2266	16.3232	16.1907	Y	15.9057	16.0091	15.8728	15.9754	Y	15.4851	15.5086	15.4652	15.4492	Y	15.2943	15.3528	15.3629	15.3784	Y
Hcon5G00000004384.2	TransthyretinUncharacterisedlike family	0	0	0	0	N	17.8564	17.8188	17.9152	17.8227	Y	0	0	0	0	N	0	0	0	0	N	0	0	0	0	N
Hcon5G00000004385.1	Serine/Threonine protein kinases, catalytic domain	0	0	0	0	N	15.0594	0	15.3877	15.0053	Y	0	0	0	0	N	13.5167	13.7136	13.434	13.6665	Y	13.499	13.4634	13.4514	13.503	Y
Hcon5G00000004386.3	Belongs to the glutathione peroxidase family	14.7725	14.6471	14.6151	14.629	Y	18.3442	18.3967	18.3056	18.2782	Y	17.9853	17.9535	17.9625	17.9348	Y	17.2683	17.2119	17.2214	17.2162	Y	17.5287	17.5642	17.512	17.5992	Y
Hcon5G00000004387.1	Uncharacterised	0	0	0	0	N	0	0	0	0	N	14.9346	14.7055	0	14.8693	Y	0	0	0	0	N	0	0	0	0	N
Hcon5G00000004391.1	Histone deacetylase domain	15.0494	15.0013	15.1634	14.952	Y	15.5478	15.4519	15.538	15.6081	Y	15.5951	0	15.4408	15.4459	Y	14.0874	13.9014	0	14.0444	Y	14.3351	0	0	0	N
Hcon5G00000004392.1	TLC domain	0	0	0	0	N	0	0	0	0	N	0	0	0	0	N	0	0	0	0	N	14.5114	0	14.3327	14.4989	Y
Hcon5G00000004393.1	Uncharacterised	18.2078	18.2863	18.318	18.3079	Y	0	0	0	0	N	0	15.2078	15.0075	0	N	0	0	0	0	N	0	14.2157	13.682	14.0789	Y
Hcon5G00000004399.1	Uncharacterised	0	0	0	0	N	0	0	0	0	N	0	17.6059	17.2138	17.2939	Y	18.4388	18.2215	18.3378	18.3791	Y	19.1309	19.4642	19.2539	19.2254	Y
Hcon5G00000004410.1	Uncharacterised	0	0	0	0	N	0	0	0	0	N	0	15.6291	0	0	N	0	14.7034	14.756	14.7644	Y	0	14.8783	14.6462	14.7525	Y
Hcon5G00000004416.1	Serine threonineUncharacterisedprotein phosphatase	20.6027	20.629	20.5807	20.6592	Y	20.8677	20.908	20.8683	20.8819	Y	19.7768	19.6366	19.6343	19.6449	Y	19.9044	19.8983	19.9517	19.9836	Y	19.8905	19.9708	19.9129	19.8466	Y
Hcon5G00000004418.1	cargo loading into COPIIUncharacterisedcoated vesicle	19.0977	19.1435	19.1118	19.0808	Y	18.4013	18.3161	18.3502	18.3999	Y	20.0067	19.9625	19.9841	20.0288	Y	19.5956	19.5955	19.6111	19.5964	Y	20.1341	20.1122	20.1139	20.089	Y
Hcon5G00000004419.1	DNA polymerase alpha/epsilon subunit B	17.8766	17.8644	17.9234	17.9377	Y	15.0072	15.0417	15.1288	15.0704	Y	14.6649	14.9342	14.6161	14.6985	Y	15.306	15.503	15.4291	15.3655	Y	14.5006	14.5464	14.5365	14.577	Y
Hcon5G00000004420.1	Inositol polyphosphate kinase	0	0	0	0	N	12.5636	12.8899	14.6193	13.6407	Y	12.4511	13.0776	13.1864	13.0916	Y	14.0123	13.4178	13.4674	13.6665	Y	12.4594	12.8248	12.9868	14.3199	Y
Hcon5G00000004422.1	RIMUncharacterisedbinding protein of the cytomatrix active zone	0	0	0	13.4807	N	14.7771	14.7096	14.7721	14.7079	Y	0	0	0	0	N	0	0	0	0	N	0	0	0	0	N
Hcon5G00000004423.1	Essential component of the TIM23 complex, a complex that mediates the translocation of transit peptideUncharacterisedcontaining proteins across the mitochondrial inner membrane	0	0	0	0	N	12.0833	12.5235	12.3347	12.192	Y	0	0	0	0	N	0	0	0	0	N	0	0	14.3865	0	N
Hcon5G00000004425.1	Uncharacterised	15.0635	15.0665	15.2267	15.2232	Y	0	0	0	0	N	0	0	0	0	N	0	0	0	0	N	0	0	0	0	N
Hcon5G00000004426.1	Belongs to the ubiquitinUncharacterisedactivating E1 family	19.7955	19.7825	19.7579	19.7618	Y	19.5086	19.5534	19.5514	19.5518	Y	19.4543	19.4711	19.4871	19.5337	Y	19.3477	19.3458	19.3494	19.3699	Y	19.3427	19.391	19.3319	19.3608	Y
Hcon5G00000004427.1	Ankyrin repeats (many copies)	0	0	0	0	N	0	0	0	0	N	15.0872	14.9168	14.6516	0	Y	13.6852	13.4755	13.2735	13.6006	Y	14.4366	14.446	14.6198	14.457	Y
Hcon5G00000004432.1	Xylanase inhibitor CUncharacterisedterminal	0	0	0	0	N	0	0	0	0	N	0	19.1271	19.0706	18.7827	Y	16.1588	0	16.2702	0	N	19.8609	19.5797	19.7112	19.6362	Y
Hcon5G00000004440.2	Phosphate acyltransferases	13.5161	14.3548	14.0651	0	Y	17.1137	17.0622	17.0566	16.9724	Y	16.0094	15.8703	16.0289	15.7061	Y	15.5781	15.6632	15.7019	15.6872	Y	16.1726	16.1927	16.1389	16.0619	Y
Hcon5G00000004441.2	Uncharacterised	14.2986	14.7108	14.644	14.5636	Y	15.2478	15.2164	15.386	15.2651	Y	0	0	0	0	N	13.2906	13.2911	13.4079	13.4771	Y	13.6999	0	13.1112	0	N
Hcon5G00000004442.2	GTP cyclohydrolase I feedback regulatory protein (GFRP)	0	0	0	0	N	15.9455	15.9676	16.0447	15.9756	Y	0	0	0	0	N	0	0	0	0	N	0	0	0	0	N
Hcon5G00000004443.2	protein deneddylation	18.803	18.7983	18.7838	18.7818	Y	17.845	17.7919	17.8105	17.812	Y	17.8161	17.805	17.7858	17.75	Y	17.7246	17.817	17.7144	17.6926	Y	17.6624	17.6768	17.6062	17.6857	Y
Hcon5G00000004445.1	TFIIH p62 subunit, NUncharacterisedterminal domain	15.8787	15.9392	15.8157	15.8026	Y	15.5972	15.5346	15.5651	15.4574	Y	0	0	0	0	N	13.7896	13.6087	13.7816	0	Y	14.1924	0	0	13.5945	N
Hcon5G00000004446.2	tRNA synthetase class II core domain (G, H, P, S and T)	16.5583	16.5603	16.5408	16.6029	Y	16.8193	16.88	16.8681	16.8938	Y	16.8053	16.9428	16.8427	16.8445	Y	16.6567	16.7376	16.6683	16.6589	Y	16.7067	16.6477	16.6082	16.623	Y
Hcon5G00000004449.1	ARF7 effector protein CUncharacterisedterminus	15.0591	14.954	14.8972	14.7658	Y	0	12.9041	13.5596	13.5873	Y	0	0	0	0	N	13.1861	0	13.1617	0	N	0	0	0	0	N
Hcon5G00000004451.1	NucleotideUncharacterisedsugar transporter	14.8949	14.3868	14.6761	14.4919	Y	14.5415	0	14.3945	14.2688	Y	16.2624	16.2287	0	0	N	15.9288	15.9224	15.7619	15.9473	Y	15.8659	15.8234	16.0301	15.9985	Y
Hcon5G00000004454.2	Variant SH3 domain	16.8693	16.9049	16.9528	16.9433	Y	17.3045	17.3113	17.261	17.2321	Y	16.2091	16.3614	16.3036	16.2429	Y	16.2009	16.1512	16.1401	16.1062	Y	16.1865	16.0333	16.1851	16.213	Y
Hcon5G00000004456.1	TROVE domain	14.1184	14.3224	14.3779	14.2389	Y	17.2146	17.1773	17.1906	17.1262	Y	17.2967	17.2493	17.2516	17.2492	Y	16.4604	16.3084	16.4674	16.5009	Y	16.7521	16.7539	16.7611	16.7829	Y
Hcon5G00000004458.1	ABC transporter	14.2037	14.1553	14.2521	14.0251	Y	12.8861	12.8322	12.984	12.7788	Y	15.534	15.7604	15.509	15.1926	Y	15.7103	15.6433	15.7301	15.6867	Y	15.9413	15.8555	15.7543	15.8183	Y
Hcon5G00000004461.1	GTPase activity	0	19.8437	0	0	N	0	0	19.1474	0	N	19.3361	19.3511	19.3076	19.3284	Y	20.1794	20.2001	20.1677	20.1863	Y	20.2069	19.9857	20.0805	20.0153	Y
Hcon5G00000004463.1	positive regulation of autophagosome assembly	0	0	0	0	N	16.2072	16.164	16.125	16.0859	Y	0	0	0	0	N	0	0	0	0	N	0	0	0	0	N
Hcon5G00000004465.1	nuclear migration	16.7156	16.7671	16.7822	16.8574	Y	16.3289	16.2758	16.4781	16.3774	Y	16.8774	16.8595	16.738	16.8702	Y	16.4621	16.7041	16.6637	16.7011	Y	16.7838	16.7819	16.7123	16.8372	Y
Hcon5G00000004467.1	Uncharacterised	16.3796	16.4213	16.7075	16.5621	Y	14.8153	14.2678	14.7378	14.7951	Y	15.5842	15.6446	15.3751	15.2117	Y	15.0485	14.9403	15.3753	15.0445	Y	14.8094	14.8161	14.6106	14.9027	Y
Hcon5G00000004470.1	InterleukinUncharacterisedlike EMT inducer	14.6958	14.638	14.6248	14.5965	Y	0	0	0	0	N	14.6614	0	0	0	N	14.0172	14.253	13.9778	13.6365	Y	0	0	0	0	N
Hcon5G00000004476.2	Protein kinase C terminal domain	11.1151	12.9951	0	12.7041	Y	16.1821	16.2747	16.2574	16.1726	Y	14.7448	14.9103	14.9689	14.8357	Y	14.9998	15.0608	14.9592	15.025	Y	15.2022	15.2605	15.156	15.3331	Y
Hcon5G00000004479.1	Belongs to the FPP GGPP synthase family	16.4824	16.4782	16.4569	16.5267	Y	15.5808	15.6359	15.6314	15.5263	Y	15.4791	15.3886	15.4104	15.3486	Y	14.9242	14.7196	14.903	14.8361	Y	14.4989	14.7574	14.7329	14.553	Y
Hcon5G00000004480.1	positive regulation of histone deubiquitination	17.2226	17.2523	17.2616	17.2569	Y	15.9172	15.9454	15.9436	15.8692	Y	15.2825	15.0556	15.2476	15.3422	Y	15.4408	15.4047	15.3521	15.4041	Y	14.7121	14.7601	14.8947	14.7046	Y
Hcon5G00000004481.2	preUncharacterisedmRNA processing factor 4 (PRP4) like	14.6268	14.6855	14.6087	14.7	Y	0	13.2666	13.55	13.1916	Y	0	0	0	0	N	12.3345	0	0	12.9873	N	0	0	0	0	N
Hcon5G00000004482.1	Phosphorylase b kinase catalyzes the phosphorylation of serine in certain substrates, including troponin I	15.1884	15.2492	15.1942	15.2067	Y	16.423	16.3421	16.41	16.4056	Y	16.4358	16.3816	16.2801	16.469	Y	16.5051	16.434	16.4335	16.4228	Y	16.5764	16.5723	16.5772	16.654	Y
Hcon5G00000004485.2	FilaminUncharacterisedtype immunoglobulin domains	13.2782	14.2704	15.487	16.3592	Y	21.6647	21.8007	21.7175	21.7821	Y	20.6897	20.7092	20.7349	20.7386	Y	20.2617	20.227	20.2394	20.2213	Y	20.5294	20.5093	20.4695	20.5046	Y
Hcon5G00000004489.1	Uncharacterised	0	0	0	0	N	0	0	0	0	N	13.6506	13.6571	13.1539	13.733	Y	0	0	0	0	N	12.6684	12.8981	13.0922	13.2677	Y
Hcon5G00000004493.1	DDE superfamily endonuclease	16.0697	16.1173	15.9908	16.0174	Y	14.1054	14.1434	14.0964	14.0997	Y	0	0	0	0	N	13.0784	13.1236	13.1183	0	Y	0	0	0	0	N
Hcon5G00000004494.1	Peptidase family M13	0	0	0	0	N	0	0	0	0	N	17.9288	18.0602	17.9521	17.9525	Y	18.8005	18.7874	18.8288	18.7758	Y	18.0347	18.0804	18.0656	18.0632	Y
Hcon5G00000004500.1	Uncharacterised	0	0	0	0	N	0	0	0	0	N	16.7706	16.9001	16.5825	16.3385	Y	0	0	0	0	N	16.7854	16.7796	16.8602	16.9846	Y
Hcon5G00000004503.1	ThioredoxinUncharacterisedlike [2FeUncharacterised2S] ferredoxin	20.1655	20.1764	20.1118	20.1919	Y	20.6787	20.6404	20.713	20.6751	Y	21.5786	21.6651	21.6119	21.5612	Y	21.6115	21.6745	21.6521	21.7107	Y	21.6397	21.6061	21.6854	21.6663	Y
Hcon5G00000004504.1	Pfam:Methyltransf_26	13.7992	13.716	13.9009	13.8722	Y	11.3159	11.5273	11.2752	11.3587	Y	12.5152	12.4643	12.5759	12.0307	Y	12.341	12.3785	12.3302	12.2715	Y	12.0046	11.9412	11.8083	11.6136	Y
Hcon5G00000004507.2	dTDPUncharacterised4Uncharacteriseddehydrorhamnose 3,5Uncharacterisedepimerase	0	0	0	0	N	17.8247	17.7851	17.8429	17.8877	Y	15.6907	16.0409	0	0	N	14.0095	13.8436	14.068	14.4167	Y	13.7582	0	13.8894	0	N
Hcon5G00000004510.1	tRNAUncharacteriseddihydrouridine(47) synthase NAD(P)( )	0	14.4086	14.6244	0	N	15.4344	15.4821	15.5245	15.6648	Y	0	0	0	0	N	0	0	0	0	N	0	0	0	0	N
Hcon5G00000004511.1	obsolete RNA polymerase II transcription factor activity, TBPUncharacterisedclass protein binding, involved in preinitiation complex assembly	13.9361	13.9797	13.9053	14.076	Y	12.2391	12.3938	12.2636	12.2459	Y	0	12.8523	12.5883	12.5645	Y	0	0	0	11.5646	N	11.4507	0	11.9825	11.1536	Y
Hcon5G00000004512.1	BLOCUncharacterised1Uncharacterisedrelated complex subUncharacterisedunit 6	0	19.9097	0	0	N	14.4488	14.0305	14.139	0	Y	0	0	0	0	N	0	0	18.3137	0	N	16.1161	0	0	0	N
Hcon5G00000004514.2	Removes the NUncharacterisedterminal methionine from nascent proteins. The NUncharacterisedterminal methionine is often cleaved when the second residue in the primary sequence is small and uncharged (MetUncharacterisedAlaUncharacterised, Cys, Gly, Pro, Ser, Thr, or Val)	17.8456	17.8948	17.9233	17.9292	Y	16.917	17.0249	16.9127	16.9297	Y	16.3736	16.4535	16.4492	16.5354	Y	16.0493	15.9863	15.986	16.0256	Y	16.0606	16.1824	16.2672	16.0618	Y
Hcon5G00000004533.1	ThioredoxinUncharacterisedlike	15.1068	15.124	15.2171	15.2556	Y	18.5343	18.5994	18.636	18.5326	Y	20.0619	20.1347	20.1465	20.1449	Y	19.4993	19.4564	19.4303	19.5216	Y	19.5171	19.6915	19.5502	19.6666	Y
Hcon5G00000004535.1	TransthyretinUncharacterisedlike family	21.5712	21.6265	21.6224	21.6674	Y	13.6527	13.2407	0	0	N	0	0	0	0	N	0	13.7252	0	0	N	15.1701	0	15.2555	15.0236	Y
Hcon5G00000004536.1	AMPUncharacterisedbinding enzyme	17.0207	16.8704	17.0398	17.0285	Y	16.1132	16.1387	16.164	16.1464	Y	0	0	0	0	N	16.0895	15.9038	15.9358	15.9507	Y	14.6869	14.9064	14.5274	0	Y
Hcon5G00000004539.1	ADAM CysteineUncharacterisedRich Domain	13.4003	13.7021	13.5581	13.5887	Y	14.0004	13.5556	14.1063	13.9949	Y	0	0	14.5825	0	N	0	0	0	0	N	0	0	0	0	N
Hcon5G00000004540.1	Uncharacterised	15.9061	15.8039	15.9288	16.0016	Y	15.2677	15.2419	15.1662	15.2423	Y	0	0	0	0	N	13.9772	14.3361	14.3275	14.2283	Y	0	0	0	14.1992	N
Hcon5G00000004543.1	PhosphatidylethanolamineUncharacterisedbinding protein	11.3407	0	0	0	N	18.7402	18.6306	18.9667	18.769	Y	19.6784	19.7469	19.7397	19.6729	Y	18.4603	18.2957	18.4244	18.4488	Y	18.8394	18.9059	18.9064	18.9414	Y
Hcon5G00000004546.1	Uncharacterised	0	0	0	0	N	0	0	0	0	N	16.323	16.495	16.4277	16.3702	Y	16.2966	16.2784	16.3083	16.247	Y	16.1043	15.8003	16.059	16.199	Y
Hcon5G00000004550.1	MOSC domain	0	0	0	0	N	0	0	0	0	N	17.1361	17.2553	17.2093	17.2442	Y	16.607	16.5087	16.676	16.7413	Y	16.3825	16.4256	16.2152	16.6532	Y
Hcon5G00000004555.2	MOSC domain	0	0	0	0	N	14.8193	14.9089	14.8758	14.8611	Y	0	0	0	0	N	0	0	0	0	N	0	0	0	0	N
Hcon5G00000004559.1	Belongs to the mitochondrial carrier (TC 2.A.29) family	16.0803	16.0792	16.3193	16.0269	Y	18.8007	18.8464	18.7674	18.8621	Y	23.6027	23.7309	23.6036	23.6097	Y	24.4573	24.3931	24.3658	24.3904	Y	24.6235	24.6572	24.5872	24.5857	Y
Hcon5G00000004561.2	Regulates the formation or stabilization of cellUncharacterisedcell contacts at several stages of epithelial morphogenesis. In early embryonic development, involved in ventral closure of the epidermis. During male tail morphogenesis, regulates precursor cell sorting together with mabUncharacterised20 and allows the formation of distinct sensory rays. Probably acts as a ligand for ladUncharacteris…	17.426	17.3815	17.4047	17.4168	Y	0	0	0	0	N	0	13.0489	0	0	N	16.3896	16.514	16.4819	16.4005	Y	0	0	15.0356	0	N
Hcon5G00000004567.3	MOSC domain	0	0	0	0	N	0	0	0	0	N	16.3644	16.4705	16.3817	16.3402	Y	16.453	16.4253	16.5892	16.5918	Y	16.4026	16.3419	16.4143	16.3608	Y
Hcon5G00000004574.1	Uncharacterised	0	0	0	0	N	13.3573	13.176	13.4989	13.2294	Y	0	0	0	0	N	0	0	0	0	N	0	0	0	0	N
Hcon5G00000004579.1	Hepatocyte growth factorUncharacterisedregulated tyrosine kinase substrate	17.6011	17.5344	17.5184	17.4869	Y	16.9342	16.867	16.976	16.8208	Y	16.7162	16.8993	16.7103	16.7386	Y	15.9092	15.8627	16.0896	15.9949	Y	16.1886	16.3064	16.4365	16.4302	Y
Hcon5G00000004580.1	P21UncharacterisedRhoUncharacterisedbinding domain	14.4979	14.6632	14.6845	14.7271	Y	15.6864	15.637	15.5982	15.0581	Y	15.6837	15.63	15.6684	15.8142	Y	15.5289	0	15.2381	0	N	15.3006	15.4506	15.7669	15.6142	Y
Hcon5G00000004582.1	nicotinate nucleotide biosynthetic process	15.8655	15.8228	15.8392	15.7896	Y	16.5626	16.6276	16.5337	16.6323	Y	0	14.7237	14.9458	14.8414	Y	14.8371	14.7382	14.6755	14.7374	Y	14.837	14.6768	14.566	14.5096	Y
Hcon5G00000004583.1	AICARFT/IMPCHase bienzyme	20.117	20.1152	20.0847	20.1043	Y	13.0424	12.4768	13.2783	13.3329	Y	15.1929	15.1758	15.1523	15.0173	Y	18.1585	18.1958	18.2352	18.1813	Y	15.8873	15.8526	15.8297	15.7823	Y
Hcon5G00000004585.1	Destabilase	0	0	0	0	N	14.795	14.963	0	14.939	Y	0	0	0	0	N	0	0	0	0	N	0	0	0	0	N
Hcon5G00000004595.2	AMPUncharacterisedbinding enzyme CUncharacterisedterminal domain	13.341	13.4445	13.6217	13.5638	Y	16.0329	16.0351	16.0494	16.0035	Y	15.9664	15.8787	15.8943	15.8855	Y	16.1642	16.2139	16.1617	16.2248	Y	16.0629	16.1194	15.985	16.0054	Y
Hcon5G00000004597.1	Belongs to the universal ribosomal protein uS12 family	22.5509	22.3257	22.4994	22.302	Y	19.8292	19.8776	19.8284	19.8806	Y	21.3073	21.3504	21.2733	21.165	Y	21.3632	21.4266	21.4425	21.3575	Y	20.9351	21.0236	21.0416	21.0276	Y
Hcon5G00000004598.1	macromolecule glycosylation	16.4045	16.6813	16.5725	16.536	Y	14.2386	14.2369	14.2595	14.0691	Y	0	0	0	0	N	16.1956	16.1758	16.2239	16.1782	Y	16.0166	0	15.5653	15.9754	Y
Hcon5G00000004601.1	Uncharacterised	0	0	0	0	N	16.867	16.8565	16.8642	16.9961	Y	0	0	0	0	N	0	0	0	0	N	0	0	0	0	N
Hcon5G00000004603.1	Uncharacterised	0	0	0	0	N	15.379	15.4849	15.4936	15.4363	Y	0	0	0	0	N	0	0	0	0	N	0	0	0	0	N
Hcon5G00000004605.2	Domain of unknown function (DUF4440)	0	0	0	0	N	0	0	0	0	N	14.6277	14.5353	15.0852	15.0709	Y	15.7416	15.8538	15.7912	15.9371	Y	15.6982	15.5327	15.4789	15.5996	Y
Hcon5G00000004607.1	Belongs to the CRISP family	0	0	0	0	N	0	0	0	0	N	17.0734	17.1344	16.9923	16.9964	Y	16.8249	16.7944	16.7975	16.7981	Y	17.0212	16.9208	16.9581	16.9556	Y
Hcon5G00000004622.1	proteinUncharacterisedcontaining complex scaffold activity	14.2675	14.2199	14.3063	14.3235	Y	14.9301	14.7908	14.8978	14.7696	Y	13.2136	12.9786	13.0099	12.9235	Y	0	0	11.9279	12.1912	N	0	0	0	11.7306	N
Hcon5G00000004628.1	Uncharacterised	0	0	0	0	N	13.6142	0	13.2475	13.491	Y	0	0	0	0	N	0	0	0	0	N	0	0	0	0	N
Hcon5G00000004629.2	Polynucleotide kinase 3 phosphatase	15.6874	15.7976	15.7037	15.7286	Y	16.2821	16.342	16.3304	16.3539	Y	13.1188	0	13.2996	0	N	0	14.1268	13.8126	0	N	0	0	0	0	N
Hcon5G00000004630.2	Mitochondrial ribosomal subunit S27	14.8063	15.3084	15.2639	15.0194	Y	14.0833	14.6048	14.5559	14.538	Y	14.6041	14.5601	15.0132	14.9134	Y	14.2627	14.0625	14.2703	13.8481	Y	13.133	0	13.3474	13.221	Y
Hcon5G00000004631.2	Binds to the signal sequence of presecretory protein when they emerge from the ribosomes and transfers them to TRAM (translocating chainUncharacterisedassociating membrane protein)	17.4023	17.4679	17.3839	17.4391	Y	16.4756	16.3646	16.4049	16.4066	Y	17.5773	17.5556	17.5653	17.3885	Y	17.1987	17.2716	17.1929	17.2191	Y	17.3907	17.4393	17.4028	17.4112	Y
Hcon5G00000004633.1	Receptor family ligand binding region	0	0	0	0	N	15.8154	15.7582	15.8417	15.803	Y	0	0	0	0	N	0	0	0	0	N	0	0	0	0	N
Hcon5G00000004637.1	Peptidase family M13	0	0	0	0	N	12.5465	12.6171	12.0525	12.6268	Y	0	0	0	0	N	0	0	0	0	N	0	0	0	0	N
Hcon5G00000004639.2	Fucosyltransferase, NUncharacterisedterminal	0	0	0	0	N	0	0	0	0	N	0	19.7786	19.8952	19.8057	Y	0	19.7051	0	18.3851	N	18.145	18.1926	18.3065	0	Y
Hcon5G00000004641.1	Uncharacterised	12.4973	12.4555	12.0798	12.0987	Y	0	0	0	0	N	20.7764	20.7633	20.7615	20.7692	Y	20.0569	20.1262	20.0169	20.0558	Y	21.6864	21.7143	21.668	21.7348	Y
Hcon5G00000004642.2	DNA binding	15.319	15.4206	15.504	15.5376	Y	0	0	0	0	N	17.3713	17.4835	17.4207	17.4206	Y	19.609	19.6557	19.5867	19.603	Y	17.4867	17.4661	17.5939	17.4996	Y
Hcon5G00000004658.1	Belongs to the UDPUncharacterisedglycosyltransferase family	0	0	0	0	N	14.364	14.5538	14.237	14.5359	Y	0	0	0	0	N	14.173	14.2459	14.2698	14.1502	Y	14.0624	0	13.7816	0	N
Hcon5G00000004659.4	Regulator of chromosome condensation (RCC1) repeat	0	0	0	0	N	14.0854	14.0178	14.06	14.1157	Y	14.2119	0	14.3344	14.1	Y	0	13.1635	0	0	N	13.6051	13.3305	13.5123	0	Y
Hcon5G00000004660.1	Central component in molecular interactions underlying sperm crawling. Forms an extensive filament system that extends from sperm villipoda, along the leading edge of the pseudopod	0	0	0	0	N	0	0	0	0	N	13.4788	13.6166	13.466	13.3793	Y	0	0	0	0	N	0	0	0	0	N
Hcon5G00000004663.1	Receptor L domain	0	0	0	0	N	0	0	0	0	N	0	12.736	12.6767	12.8913	Y	0	0	0	0	N	13.3954	0	12.8392	13.0012	Y
Hcon5G00000004676.1	singleUncharacterisedstranded telomeric DNA binding	18.0302	18.1204	18.2318	18.1264	Y	16.3531	16.3833	16.1775	16.1513	Y	0	14.0097	0	0	N	0	15.3241	14.9912	0	N	0	0	15.363	15.0691	N
Hcon5G00000004677.2	Essential component of the TIM23 complex, a complex that mediates the translocation of transit peptideUncharacterisedcontaining proteins across the mitochondrial inner membrane	15.1216	15.4881	15.4864	15.3417	Y	14.9969	14.9454	14.6871	14.8252	Y	15.035	15.2938	14.9976	15.2432	Y	15.1539	15.3145	15.0629	15.1457	Y	14.8895	14.9474	14.9407	14.3406	Y
Hcon5G00000004678.1	BetaUncharacterisedlactamase superfamily domain	16.0162	16.0059	15.9645	16.0064	Y	15.1948	15.4376	15.4664	15.3977	Y	13.4251	0	0	0	N	14.24	14.3011	14.2415	14.1939	Y	13.806	13.8198	13.4782	14.1803	Y
Hcon5G00000004680.1	Mitochondrial GTPase involved in mitochondrial trafficking	17.2352	17.1251	17.1912	17.1713	Y	15.6053	15.5738	15.5977	15.6448	Y	16.0895	16.4173	16.2978	16.2272	Y	16.2614	16.3558	16.3233	16.3243	Y	16.3305	16.3295	16.3276	16.2863	Y
Hcon5G00000004683.2	biological adhesion	0	0	0	0	N	20.3593	20.3471	20.2819	20.3202	Y	15.5278	15.3231	15.4075	15.2576	Y	0	0	0	14.1782	N	0	0	0	0	N
Hcon5G00000004686.1	Uncharacterised	0	0	0	0	N	0	0	0	0	N	0	0	0	0	N	16.4727	16.4947	16.3733	16.3207	Y	16.0024	15.8413	15.7327	15.7902	Y
Hcon5G00000004696.1	Glycosyl hydrolase family 30 beta sandwich domain	0	0	0	0	N	15.7286	15.6727	15.7003	15.7836	Y	16.87	16.7322	16.8372	16.7948	Y	0	14.2801	14.5302	14.5028	Y	15.0761	15.1879	15.1601	15.1654	Y
Hcon5G00000004700.1	Zinc finger, C2H2 type	15.7728	15.7758	15.7491	15.6506	Y	0	0	0	0	N	0	0	0	0	N	0	0	0	0	N	0	0	0	0	N
Hcon5G00000004701.1	Belongs to the shortUncharacterisedchain dehydrogenases reductases (SDR) family	20.1136	20.0804	20.0421	20.1078	Y	20.086	20.0785	19.9865	19.963	Y	19.419	19.3832	19.422	19.3611	Y	19.6549	19.6341	19.6367	19.6107	Y	19.2508	19.2805	19.3428	19.2709	Y
Hcon5G00000004703.1	Snf2UncharacterisedATP coupling, chromatin remodelling complex	17.5269	17.5474	17.4535	17.5589	Y	16.0505	15.9941	16.0462	16.0457	Y	15.2986	15.4313	14.9494	15.0651	Y	14.7533	14.8126	14.7059	14.8036	Y	14.8995	14.9413	14.5275	14.9899	Y
Hcon5G00000004704.1	Nuclear transport factor 2 (NTF2) domain	20.7884	20.7979	20.7626	20.7655	Y	17.7162	17.7378	17.5943	17.664	Y	18.6909	18.5637	18.7085	18.6035	Y	18.9074	18.9487	18.9133	18.8919	Y	18.2337	18.2045	18.1307	18.1476	Y
Hcon5G00000004705.2	ATPase family associated with various cellular activities (AAA)	15.2039	15.2468	15.2715	15.2852	Y	0	0	0	0	N	0	0	0	0	N	19.6747	0	0	0	N	0	0	20.9198	0	N
Hcon5G00000004709.1	Amidinotransferase	0	0	0	0	N	0	0	0	0	N	21.0897	21.1052	21.1208	21.1597	Y	21.3122	21.2473	21.3681	21.3575	Y	21.924	21.9403	21.9733	21.9086	Y
Hcon5G00000004719.1	Chromo Shadow Domain	0	0	0	0	N	14.4831	0	14.367	14.5692	Y	15.9782	16.343	15.9676	16.0732	Y	14.7305	0	0	0	N	15.6205	0	15.6477	0	N
Hcon5G00000004721.1	Zona pellucida (ZP) domain	11.3398	11.2909	11.4377	11.2252	Y	13.3924	13.3868	13.2862	13.304	Y	0	0	0	0	N	0	0	0	0	N	0	0	0	0	N
Hcon5G00000004723.2	Chromatin organization modifier domain	19.1881	19.3659	19.245	19.393	Y	18.5736	18.5388	18.6971	18.6121	Y	15.4654	15.5143	15.5518	15.5058	Y	15.4935	15.5688	15.2682	15.6522	Y	15.4272	15.5759	15.4508	15.5677	Y
Hcon5G00000004725.1	LSM domain	17.9102	17.8066	17.5274	17.6293	Y	17.3025	17.1567	17.2515	17.2947	Y	15.8374	15.8124	15.9744	15.953	Y	15.9444	15.8151	15.9088	15.7915	Y	15.1963	15.0997	15.2952	15.2442	Y
Hcon5G00000004726.2	Mss4 protein	16.7	16.9067	16.8987	16.9487	Y	16.2904	16.2578	16.3167	16.266	Y	15.8938	16.3758	16.1179	16.1216	Y	15.6381	15.8215	15.7578	15.7275	Y	15.8999	15.9321	15.9341	0	Y
Hcon5G00000004727.1	Involved in ribosomal large subunit assembly	16.6348	16.6662	16.408	16.6726	Y	14.3052	14.4944	14.2263	14.4007	Y	14.1521	14.6233	0	13.9984	Y	15.5663	15.6048	15.5094	15.5839	Y	13.7779	14.1105	14.2243	0	Y
Hcon5G00000004732.1	Uncharacterised	0	0	0	0	N	0	0	0	0	N	18.8379	18.7188	18.6798	18.7278	Y	15.6112	15.6331	15.7586	15.6274	Y	18.7422	18.7042	18.9207	18.7638	Y
Hcon5G00000004733.1	Uncharacterised	0	0	0	0	N	0	0	0	0	N	0	0	0	0	N	0	0	0	0	N	0	16.9883	16.7855	17.2022	Y
Hcon5G00000004738.1	Uncharacterised	0	0	0	0	N	0	0	0	0	N	19.0969	19.1655	19.1517	19.1174	Y	0	0	0	0	N	19.1908	19.0945	19.2167	18.981	Y
Hcon5G00000004741.2	Uncharacterised	0	0	0	0	N	0	0	0	0	N	16.9014	16.6986	17.0098	16.8154	Y	0	0	0	14.0139	N	16.2128	16.1004	16.5161	16.2008	Y
Hcon5G00000004742.1	Uncharacterised	0	0	0	0	N	0	0	0	0	N	16.3918	16.1701	16.629	16.308	Y	14.0289	0	14.1394	13.7927	Y	16.7769	16.7025	16.7395	16.7878	Y
Hcon5G00000004744.1	Uncharacterised	0	0	0	0	N	0	0	0	0	N	16.5594	0	16.5881	16.3758	Y	0	0	0	0	N	0	0	14.9871	0	N
Hcon5G00000004745.1	Catalyzes the formation of SUncharacterisedadenosylmethionine from methionine and ATP	18.2172	18.1698	18.2261	18.2047	Y	18.2261	18.2161	18.244	18.3015	Y	18.9268	19.0146	18.9066	18.8992	Y	19.6017	19.6572	19.6752	19.6972	Y	19.3505	19.3337	19.2893	19.3353	Y
Hcon5G00000004749.1	Glutaredoxin	15.2257	15.644	15.2753	15.5062	Y	14.1782	14.0739	0	0	N	15.7909	15.8642	15.5168	15.6857	Y	15.1831	15.2112	14.8715	15.1769	Y	15.8529	15.8508	15.6915	15.5345	Y
Hcon5G00000004760.1	SPOC domain	15.8595	15.8405	15.9807	15.8705	Y	15.2793	15.3496	15.3193	15.2733	Y	14.0574	13.8699	13.9272	13.5009	Y	14.3278	14.3671	14.3354	14.3892	Y	13.7004	13.3094	13.5416	13.7472	Y
Hcon5G00000004761.1	Plays a central role in 2Uncharacterisedthiolation of mcm(5)S(2)U at tRNA wobble positions of tRNA(Lys), tRNA(Glu) and tRNA(Gln). Directly binds tRNAs and probably acts by catalyzing adenylation of tRNAs, an intermediate required for 2Uncharacterisedthiolation. It is unclear whether it acts as a sulfurtransferase that transfers sulfur from thiocarboxylated URM1 onto the uridine of tRNAs at wobble…	15.9066	15.7899	15.9368	15.8879	Y	13.4287	0	13.1816	13.3393	Y	14.6853	14.9814	14.9177	14.8483	Y	14.7285	14.6919	14.7365	14.6154	Y	13.5564	14.2852	14.0778	13.2567	Y
Hcon5G00000004762.1	InterferonUncharacterisedrelated developmental regulator (IFRD)	16.987	17.1674	17.0786	17.0453	Y	15.6314	15.7294	15.6974	15.591	Y	15.8179	15.8957	15.7682	15.6343	Y	16.4915	16.586	16.4613	16.4855	Y	16.2075	16.0638	16.1369	16.1942	Y
Hcon5G00000004764.1	USP8 dimerisation domain	14.0267	14.1438	14.1587	14.2427	Y	14.9151	14.6688	14.7754	14.7925	Y	0	0	0	0	N	0	0	0	0	N	0	0	0	0	N
Hcon5G00000004765.2	Rad4 betaUncharacterisedhairpin domain 2	14.6617	14.765	14.7959	14.9927	Y	17.2024	17.1131	17.2021	17.2343	Y	0	0	0	0	N	0	0	0	0	N	0	0	0	0	N
Hcon5G00000004767.1	2OGUncharacterisedFe(II) oxygenase superfamily	15.4309	15.4047	15.523	15.5321	Y	0	0	0	0	N	14.2584	14.1078	14.0424	14.1856	Y	15.073	15.2245	14.9665	14.8775	Y	14.449	14.513	14.6301	14.4784	Y
Hcon5G00000004768.1	Uncharacterised	0	0	0	0	N	19.0564	18.9386	18.9639	18.8112	Y	0	0	0	0	N	0	0	0	0	N	0	0	0	0	N
Hcon5G00000004773.2	RNA binding	0	0	0	0	N	0	0	0	0	N	0	0	0	0	N	14.2212	14.3122	14.3005	14.3593	Y	0	0	0	0	N
Hcon5G00000004776.2	Uncharacterised	0	0	0	0	N	0	0	0	0	N	15.4758	15.3735	15.407	15.4218	Y	0	0	0	0	N	14.6147	0	14.9754	0	N
Hcon5G00000004777.2	found in WntUncharacterised1	0	0	0	0	N	13.8087	13.6632	13.5933	13.6932	Y	0	14.1876	0	14.2721	N	13.7663	13.5341	13.4425	13.2913	Y	14.2763	0	13.9161	14.2245	Y
Hcon5G00000004786.1	PeptidylUncharacterisedprolyl cisUncharacterisedtrans isomerase	18.3029	18.3459	18.2011	18.2871	Y	16.2765	16.2586	16.2277	16.3625	Y	18.1453	17.9574	18.3271	18.1362	Y	17.4288	17.3295	17.5019	17.4382	Y	17.623	17.7321	17.663	17.6996	Y
Hcon5G00000004787.1	high mobility group	18.0481	18.0941	18.0673	18.004	Y	18.2439	18.3237	18.2947	18.2891	Y	17.569	17.402	17.3982	17.4457	Y	17.1076	17.1312	17.0687	17.0772	Y	17.004	16.9676	16.9991	16.9989	Y
Hcon5G00000004788.1	Belongs to the classUncharacterisedI aminoacylUncharacterisedtRNA synthetase family	19.53	19.5493	19.5762	19.5584	Y	17.9801	17.9349	17.9633	17.9624	Y	19.1334	19.1227	19.0857	19.0466	Y	19.8593	19.8621	19.8154	19.8194	Y	19.5545	19.6047	19.5968	19.5748	Y
Hcon5G00000004790.1	Protein of unknown function (DUF727)	16.4714	16.3546	16.4059	16.3361	Y	17.5998	17.6227	17.6143	17.5101	Y	17.8667	17.9231	17.8863	17.8898	Y	17.4794	17.4456	17.4179	17.4186	Y	17.3856	17.4956	17.4284	17.4619	Y
Hcon5G00000004793.1	Hydantoinase B/oxoprolinase	11.9949	12.0612	0	0	N	15.8645	16.0003	15.9124	15.9038	Y	15.7074	15.5541	15.5021	15.454	Y	15.0004	14.8759	14.9702	14.9464	Y	15.2572	15.3045	15.2707	15.2615	Y
Hcon5G00000004794.5	Belongs to the actin family	17.4031	17.4443	17.3892	17.461	Y	19.3819	19.5416	19.5416	19.5923	Y	19.5356	19.5495	19.5077	19.4685	Y	19.5057	19.5773	19.4526	19.4665	Y	19.6123	19.5502	19.6426	19.5675	Y
Hcon5G00000004798.2	Uncharacterised	0	0	0	0	N	16.7773	16.8732	16.8349	16.8532	Y	0	0	0	0	N	0	0	0	0	N	13.4595	13.3681	0	0	N
Hcon5G00000004800.1	Belongs to the protein kinase superfamily	0	0	0	0	N	0	0	0	0	N	14.8869	0	15.0953	15.004	Y	0	0	0	0	N	14.9287	14.9224	15.0344	14.6945	Y
Hcon5G00000004806.1	Uncharacterised	0	0	0	0	N	19.3604	19.227	19.3684	19.3531	Y	0	0	0	0	N	0	0	0	0	N	0	0	0	0	N
Hcon5G00000004810.1	Uncharacterised	15.1302	15.1321	14.936	14.9922	Y	19.5094	19.5553	19.5443	19.5393	Y	16.3963	16.4891	16.4107	16.6387	Y	17.4293	17.2886	17.4021	17.3188	Y	16.3155	16.4684	16.2641	16.3401	Y
Hcon5G00000004811.1	inteinUncharacterisedmediated protein splicing	16.3538	16.4865	16.5443	16.5893	Y	17.6248	17.4718	17.4521	17.4738	Y	17.2413	0	17.0698	17.1168	Y	16.9396	16.7138	16.6239	16.7092	Y	16.9903	17.0185	16.9679	0	Y
Hcon5G00000004813.3	negative regulation of pancreatic juice secretion	14.8778	14.8777	14.8925	14.9033	Y	13.7136	13.3954	13.8555	13.6241	Y	15.4385	15.5001	15.7522	15.1217	Y	14.5001	14.6696	14.6323	14.5494	Y	0	15.2395	14.9777	15.0939	Y
Hcon5G00000004817.4	mRNA, complete cds	0	0	0	0	N	0	0	0	0	N	0	0	0	0	N	0	0	0	0	N	15.2028	15.5569	0	15.5433	Y
Hcon5G00000004822.1	Uncharacterised	0	0	0	0	N	0	13.2363	13.361	13.2436	Y	0	0	0	0	N	0	0	0	0	N	0	0	0	0	N
Hcon5G00000004823.1	ThioredoxinUncharacterisedlike domain	0	0	0	0	N	0	0	0	0	N	15.2516	15.2907	15.491	15.2322	Y	0	0	0	0	N	14.5399	14.7253	14.5968	14.6261	Y
Hcon5G00000004825.1	serineUncharacterisedtype endopeptidase inhibitor activity	0	0	0	0	N	0	0	0	13.1358	N	14.214	0	14.0035	0	N	0	0	0	0	N	14.3002	0	14.235	14.3633	Y
Hcon5G00000004826.1	ThioredoxinUncharacterisedlike domain	0	0	0	0	N	14.441	14.4791	14.4923	14.4122	Y	17.5812	17.5922	17.6105	17.6186	Y	14.2251	14.1462	0	14.4464	Y	14.9006	14.7365	14.8704	14.9656	Y
Hcon5G00000004832.2	Uncharacterised	0	0	0	0	N	15.4078	15.2932	15.3258	15.5574	Y	14.3964	0	14.536	14.183	Y	0	0	0	0	N	13.3838	13.6065	13.4411	13.5876	Y
Hcon5G00000004834.1	NUDIX domain	17.6942	17.7409	17.6633	17.6577	Y	16.6158	16.7074	16.7772	16.7252	Y	16.7627	16.9548	16.9588	16.8065	Y	17.694	17.6824	17.6482	17.6853	Y	17.9467	17.9033	17.8973	17.9625	Y
Hcon5G00000004835.2	Regulator of chromosome condensation (RCC1) repeat	14.6306	14.6367	14.4012	0	Y	0	14.1912	14.4829	14.5418	Y	0	0	0	0	N	0	0	0	0	N	0	0	0	0	N
Hcon5G00000004836.1	ATP synthase (E/31 kDa) subunit	20.0193	20.0279	20.0986	20.0826	Y	21.7859	21.8398	21.8576	21.7877	Y	21.3965	21.386	21.3913	21.3583	Y	21.3739	21.3604	21.3602	21.3913	Y	21.5576	21.5279	21.5982	21.5788	Y
Hcon5G00000004837.1	Acetyltransferase (GNAT) domain	16.8829	16.91	16.7793	16.9105	Y	15.3504	15.2707	15.4295	15.2638	Y	15.5252	15.8053	15.8597	15.6951	Y	15.9099	16.0039	16.0465	16.0212	Y	15.9998	15.9047	16.0017	15.9435	Y
Hcon5G00000004839.1	Transaldolase is important for the balance of metabolites in the pentoseUncharacterisedphosphate pathway	19.8655	19.9296	19.8841	19.896	Y	20.2009	20.2364	20.2078	20.2342	Y	19.5826	19.4913	19.6525	19.5857	Y	20.186	20.1781	20.1886	20.209	Y	20.0399	19.9772	20.0184	19.9802	Y
Hcon5G00000004845.2	56kDa selenium binding protein (SBP56)	14.8665	14.779	14.763	14.8328	Y	19.3828	19.5599	19.5408	19.4473	Y	15.0625	15.356	15.2284	15.363	Y	14.8432	14.8619	14.5846	14.7009	Y	15.0603	0	14.9256	15.1065	Y
Hcon5G00000004849.1	HistoneUncharacterisedlike transcription factor (CBF/NFUncharacterisedY) and archaeal histone	15.828	15.8367	15.7966	15.897	Y	0	0	0	0	N	0	0	13.6638	0	N	0	0	0	13.4545	N	12.0987	0	11.7787	0	N
Hcon5G00000004854.1	RNA binding	20.3697	20.3318	20.4891	20.3283	Y	0	0	0	0	N	0	0	0	0	N	0	0	0	0	N	0	0	0	0	N
Hcon5G00000004857.1	Belongs to the hexokinase family	19.817	19.8478	19.7841	19.8339	Y	20.308	20.3032	20.2524	20.2808	Y	19.7645	19.8506	19.8686	19.8496	Y	20.3388	20.3518	20.4173	20.3811	Y	20.2872	20.2941	20.2878	20.3124	Y
Hcon5G00000004858.2	GTPUncharacterisedspecific succinylUncharacterisedCoA synthetase functions in the citric acid cycle (TCA), coupling the hydrolysis of succinylUncharacterisedCoA to the synthesis of GTP and thus represents the only step of substrateUncharacterisedlevel phosphorylation in the TCA. The beta subunit provides nucleotide specificity of the enzyme and binds the substrate succinate, while the binding sit…	18.7388	18.7821	18.8289	18.8134	Y	22.5826	22.5755	22.5024	22.6025	Y	21.8522	21.8171	21.8452	21.9335	Y	21.7974	21.8064	21.7716	21.7989	Y	21.3369	21.2699	21.2853	21.2986	Y
Hcon5G00000004859.1	Uncharacterised	0	0	0	0	N	15.6761	15.7149	15.8563	15.6192	Y	0	0	0	0	N	0	0	0	0	N	0	0	0	0	N
Hcon5G00000004860.2	Proteasome subunit beta type	19.9576	19.9044	19.9353	19.9288	Y	19.6087	19.5461	19.5971	19.613	Y	18.6677	18.6282	18.479	18.6327	Y	18.6023	18.6778	18.6504	18.6392	Y	18.5611	18.5296	18.5567	18.5568	Y
Hcon5G00000004862.1	Zinc knuckle	19.8388	19.9762	19.8952	20.0219	Y	17.8835	17.8499	17.9036	17.9225	Y	17.1804	17.2802	17.0847	17.2362	Y	17.647	17.5613	17.5785	17.5348	Y	17.0537	17.0894	16.9272	17.14	Y
Hcon5G00000004863.1	Tubulin binding cofactor C	0	0	0	0	N	14.0205	14.0893	14.0435	14.0165	Y	0	0	0	0	N	0	0	0	0	N	0	0	0	0	N
Hcon5G00000004865.1	Uncharacterised	0	0	0	0	N	0	0	0	0	N	14.042	0	13.8677	0	N	13.633	13.4286	12.6269	13.4073	Y	13.6649	13.7453	13.8515	14.1556	Y
Hcon5G00000004868.1	Nucleoporin complex subunit 54	17.9255	17.9418	17.8568	17.9777	Y	16.276	16.3721	16.355	16.4202	Y	15.0677	15.4849	15.4479	15.4372	Y	15.3565	15.3444	15.2276	15.2062	Y	15.0316	15.0294	14.8816	14.7046	Y
Hcon5G00000004869.2	protein localization to nucleolus	13.4432	0	13.6776	13.607	Y	0	0	0	0	N	0	0	0	0	N	13.4517	0	0	0	N	0	0	0	0	N
Hcon5G00000004870.2	protein secretion	15.2685	15.1577	0	15.4472	Y	0	0	0	0	N	0	0	0	0	N	0	0	0	0	N	0	0	0	15.8183	N
Hcon5G00000004873.1	Protein prenyltransferase alpha subunit repeat	17.8505	17.8683	17.8314	17.8529	Y	18.7597	18.7736	18.759	18.7301	Y	17.1336	17.0976	17.1041	17.3204	Y	16.9192	16.9362	16.8771	17.0218	Y	16.7649	16.9687	16.9591	17.0771	Y
Hcon5G00000004874.1	AIR synthase related protein, NUncharacterisedterminal domain	17.0852	16.9795	16.9662	16.962	Y	16.1919	16.2241	16.0878	16.2146	Y	16.4909	16.547	16.3449	16.5373	Y	16.7702	16.6622	16.7473	16.7043	Y	15.8202	15.7718	15.8185	15.7086	Y
Hcon5G00000004876.1	HistidylUncharacterisedtRNA synthetase	17.694	17.7708	17.7843	17.718	Y	17.1055	17.0833	17.0669	17.0925	Y	17.7589	17.8682	17.7733	17.7112	Y	17.6401	17.6704	17.6328	17.6363	Y	17.4382	17.3789	17.4257	17.3765	Y
Hcon5G00000004877.1	RNA recognition motif. (a.k.a. RRM, RBD, or RNP domain)	17.9065	18.0095	18.1345	18.0907	Y	16.2592	16.2704	16.1976	16.1796	Y	14.9393	0	14.3085	0	N	14.8937	14.6269	14.6436	14.6641	Y	15.1544	14.9783	15.131	14.8351	Y
Hcon5G00000004878.1	Belongs to the shortUncharacterisedchain dehydrogenases reductases (SDR) family	20.4572	20.451	20.3886	20.5401	Y	21.128	21.0703	21.1166	21.0679	Y	19.3351	19.4397	19.3837	19.3724	Y	19.5992	19.6374	19.6086	19.6305	Y	19.3649	19.253	19.3259	19.297	Y
Hcon5G00000004881.1	triglyceride transport	11.5108	10.7096	11.7503	0	Y	14.3916	14.4683	14.6005	14.8207	Y	18.025	18.0837	18.0703	18.051	Y	18.7431	18.7639	18.6072	18.5337	Y	17.5429	17.5683	17.5019	17.4865	Y
Hcon5G00000004883.1	Protein of unknown function (DUF2465)	16.2796	16.2323	16.3106	16.203	Y	15.1048	15.2304	15.1522	15.0623	Y	16.6942	16.6318	16.7341	16.7564	Y	16.4918	16.3878	16.4646	16.4428	Y	16.3309	16.3766	16.3617	16.2741	Y
Hcon5G00000004885.1	Transmembrane protein 65	0	0	0	0	N	17.6844	17.7484	17.7201	17.7195	Y	0	0	0	0	N	17.4081	17.5272	17.5402	17.5317	Y	16.9786	17.0406	17.0317	17.0329	Y
Hcon5G00000004886.2	Belongs to the proteinUncharacterisedtyrosine phosphatase family. NonUncharacterisedreceptor class myotubularin subfamily	14.4605	14.5915	14.4885	14.6552	Y	12.8873	12.7487	12.8099	13.2321	Y	0	0	0	0	N	12.3451	0	12.4663	0	N	0	0	0	0	N
Hcon5G00000004887.1	Exocyst complex component Sec10	16.174	16.2797	16.2998	16.2001	Y	15.8614	15.7841	15.7232	15.8124	Y	15.6844	15.5974	15.5898	15.7513	Y	15.5774	15.4727	15.6339	15.5621	Y	15.4697	15.4249	15.4652	15.3387	Y
Hcon5G00000004888.1	Potential MonadUncharacterisedbinding region of RPAP3	15.4147	15.4876	15.4248	15.5804	Y	13.818	13.2516	0	13.3477	Y	0	13.8228	0	0	N	14.0311	14.1497	14.1292	14.2775	Y	14.3158	14.2562	14.2543	0	Y
Hcon5G00000004890.2	STAS domain	16.6433	16.7653	16.7273	16.6981	Y	0	0	0	0	N	0	0	14.3164	0	N	16.5415	16.3859	16.2174	16.2711	Y	14.3584	14.4538	14.3511	14.3548	Y
Hcon5G00000004893.1	Uncharacterised	0	0	0	0	N	0	0	0	0	N	18.2324	18.3092	18.1165	18.2183	Y	0	0	0	0	N	16.2291	16.181	16.2182	16.2102	Y
Hcon5G00000004894.4	Converts proline to deltaUncharacterised1UncharacterisedpyrrolineUncharacterised5Uncharacterisedcarboxylate	0	0	0	0	N	17.1631	17.1131	17.2148	17.2377	Y	18.176	18.2231	18.1242	18.1348	Y	19.1969	19.1931	19.1925	19.1761	Y	19.8699	19.8781	19.873	19.8677	Y
Hcon5G00000004895.2	Uncharacterised	17.3937	17.4627	17.3621	17.4515	Y	0	0	0	0	N	0	0	0	0	N	17.3702	17.3739	17.4095	17.4628	Y	0	0	14.025	0	N
Hcon5G00000004896.2	Uncharacterised	20.439	20.4619	20.3326	20.4573	Y	0	0	0	0	N	0	0	16.8912	0	N	16.9194	17.0078	16.8631	16.9268	Y	17.0144	17.0147	16.8335	16.9683	Y
Hcon5G00000004897.1	Belongs to the actin family	0	0	0	0	N	0	0	0	0	N	17.4631	17.4033	17.6278	17.1999	Y	16.026	16.2173	16.1779	16.3167	Y	16.372	16.368	16.6062	16.4709	Y
Hcon5G00000004898.3	Amino acid permease	0	0	0	0	N	14.8205	14.9559	14.9518	14.9448	Y	14.3112	13.8173	0	0	N	0	0	0	0	N	0	0	0	0	N
Hcon5G00000004899.2	transferase activity	0	0	0	0	N	0	0	0	0	N	16.4179	16.3259	16.2068	16.3877	Y	18.0257	18.0455	17.9383	17.9488	Y	18.7734	18.6798	18.7078	18.7581	Y
Hcon5G00000004900.1	GTPaseUncharacterisedactivator protein for RhoUncharacterisedlike GTPases	17.259	17.2706	17.252	17.2002	Y	0	0	0	0	N	0	0	0	0	N	14.4803	0	0	0	N	0	13.5846	13.3726	0	N
Hcon5G00000004901.1	Belongs to the universal ribosomal protein uS5 family	22.4442	22.3421	22.4366	22.3401	Y	19.9143	20.0041	20.0466	19.9493	Y	20.7631	20.8171	20.7288	20.7161	Y	21.4498	21.4925	21.4639	21.4677	Y	21.0022	21.0539	21.0716	21.0354	Y
Hcon5G00000004905.1	RD3 protein	0	0	0	0	N	14.1818	0	14.1989	14.2229	Y	0	0	0	0	N	0	0	0	0	N	0	0	0	0	N
Hcon5G00000004906.1	DnaJ molecular chaperone homology domain	16.0042	16.0879	16.2149	16.1772	Y	15.8191	15.7508	15.8015	15.8518	Y	16.1406	15.5146	15.4551	15.3883	Y	16.2474	16.2089	16.2774	16.3593	Y	16.3165	16.244	16.307	16.2681	Y
Hcon5G00000004922.4	TransloconUncharacterisedassociated protein, delta subunit precursor (TRAPUncharacteriseddelta)	0	0	0	0	N	13.2535	13.283	13.0303	13.1672	Y	0	0	0	0	N	0	0	0	0	N	0	0	0	0	N
Hcon5G00000004931.4	Belongs to the serpin family	14.9154	14.9773	15.1037	15.0127	Y	16.1919	16.3453	16.3522	16.3821	Y	15.0287	15.1632	15.1896	15.164	Y	16.8898	16.9327	16.9261	16.96	Y	15.7814	15.7075	15.724	15.6638	Y
Hcon5G00000004932.6	Belongs to the serpin family	0	0	0	0	N	0	0	0	0	N	0	16.2979	0	0	N	14.7275	15.1304	14.8252	15.1072	Y	0	0	14.2797	0	N
Hcon5G00000004935.2	Belongs to the serpin family	0	0	0	0	N	17.1173	17.008	17.0607	17.0399	Y	0	14.6109	0	14.5247	N	15.4067	15.0817	15.3216	14.9555	Y	15.351	15.6226	15.5665	15.629	Y
Hcon5G00000004936.2	Belongs to the serpin family	15.3477	15.9167	16.0578	15.1541	Y	17.3938	17.3405	17.4183	17.507	Y	17.4056	17.3947	17.4173	17.2978	Y	17.9087	17.9847	17.7955	17.9877	Y	17.1287	17.0494	17.1229	17.1475	Y
Hcon5G00000004938.1	Belongs to the serpin family	14.7173	0	0	0	N	17.0674	17.0652	17.0559	17.1217	Y	17.6071	17.6172	17.7017	17.6892	Y	16.931	16.9902	16.9937	17.0222	Y	17.1218	16.9624	17.2338	17.1629	Y
Hcon5G00000004940.1	Uncharacterised	20.6925	20.7384	20.7798	20.7821	Y	0	0	0	0	N	0	0	14.3178	0	N	15.0102	15.1707	15.0036	15.0328	Y	14.0302	0	13.7132	14.1875	Y
Hcon5G00000004942.1	Xylanase inhibitor CUncharacterisedterminal	0	0	0	0	N	0	0	0	0	N	17.0199	16.9365	16.761	17.0356	Y	0	0	0	0	N	15.4707	15.7886	16.183	16.2265	Y
Hcon5G00000004947.1	Belongs to the eukaryotic ribosomal protein P1 P2 family	22.7468	22.6801	22.6809	22.724	Y	20.519	20.7536	20.694	20.5357	Y	20.9377	21.0963	21.1225	21.0102	Y	21.8286	21.7085	21.8807	21.8465	Y	21.5051	21.3851	21.4918	21.3487	Y
Hcon5G00000004948.1	Uncharacterised	15.7803	15.7761	15.7769	15.8916	Y	14.5632	14.5411	14.745	14.5618	Y	16.0165	16.3873	16.1007	15.8441	Y	16.0252	16.1905	16.1428	16.3268	Y	15.9637	0	15.7089	15.8079	Y
Hcon5G00000004949.1	Rab subfamily of small GTPases	0	0	0	0	N	16.3664	16.457	16.2629	16.3502	Y	17.3233	17.3223	17.226	17.281	Y	16.0761	16.253	15.9479	16.2154	Y	16.1521	16.2919	16.2932	16.3704	Y
Hcon5G00000004950.1	Integral membrane protein DUF106	15.9394	15.6133	15.9002	15.881	Y	15.4211	15.2164	15.4043	15.2285	Y	15.6181	15.6359	14.4766	0	Y	15.6639	15.623	15.4042	15.5256	Y	15.9443	15.9744	16.0264	15.8815	Y
Hcon5G00000004951.2	Prefoldin subunit	15.5737	15.5746	15.4946	15.5516	Y	0	0	0	0	N	15.8473	0	15.7031	0	N	0	0	0	14.4898	N	0	14.5959	0	13.9754	N
Hcon5G00000004953.1	Phosducin	15.9734	16.0741	16.0086	15.7337	Y	15.3483	15.2981	15.2838	15.3146	Y	0	0	0	0	N	0	0	0	14.4336	N	0	0	0	0	N
Hcon5G00000004954.1	NADPH adrenodoxin oxidoreductase, mitochondrial	15.8752	15.8316	15.963	15.8117	Y	16.355	16.3344	16.2217	16.1757	Y	16.548	16.5911	16.6106	16.5476	Y	16.7615	16.6848	16.6985	16.7495	Y	16.7148	16.6462	16.6208	16.5344	Y
Hcon5G00000004957.1	Mitochondrial 39UncharacterisedS ribosomal protein L47 (MRPUncharacterisedL47)	16.7136	16.7838	16.4878	16.5511	Y	15.9834	0	15.4413	0	N	0	0	0	0	N	0	0	0	0	N	0	0	0	0	N
Hcon5G00000004960.1	RNB	16.4573	16.4461	16.4953	16.4766	Y	15.4857	15.4849	15.4714	15.516	Y	14.7228	14.3638	0	0	N	14.6455	14.6046	14.6562	14.4785	Y	13.7487	13.4912	13.7483	13.4872	Y
Hcon5G00000004963.1	Uncharacterised	14.2148	14.7134	14.4889	14.5323	Y	22.8093	22.8891	22.7281	22.9005	Y	17.1901	17.1889	17.3129	17.1102	Y	19.2047	19.324	19.3578	19.2966	Y	18.6987	18.5726	18.6816	18.6839	Y
Hcon5G00000004965.2	Catalyzes the transfer of endogenously produced octanoic acid from octanoylUncharacterisedacylUncharacterisedcarrierUncharacterisedprotein onto the lipoyl domains of lipoateUncharacteriseddependent enzymes. LipoylUncharacterisedACP can also act as a substrate although octanoylUncharacterisedACP is likely to be the physiological substrate	16.1685	15.7144	16.1881	16.1371	Y	14.3177	14.7896	14.7354	14.4316	Y	15.435	15.2562	15.1309	15.1125	Y	14.3955	14.6869	14.4337	14.5754	Y	13.9634	14.1931	14.022	14.1889	Y
Hcon5G00000004966.1	The coatomer is a cytosolic protein complex that binds to dilysine motifs and reversibly associates with Golgi nonUncharacterised clathrinUncharacterisedcoated vesicles, which further mediate biosynthetic protein transport from the ER, via the Golgi up to the trans Golgi network. Coatomer complex is required for budding from Golgi membranes, and is essential for the retrograde GolgiUncharacterise…	19.2336	19.2616	19.2854	19.3063	Y	18.1275	18.1974	18.1672	18.1442	Y	19.4646	19.4869	19.4574	19.4329	Y	19.0225	18.9833	19.0129	18.9998	Y	19.4279	19.4	19.4143	19.4021	Y
Hcon5G00000004967.2	TransthyretinUncharacterisedlike family	18.8234	18.7011	18.8449	18.7872	Y	15.4154	15.6367	15.3364	15.5012	Y	17.5012	17.62	17.3873	17.061	Y	18.9657	18.9719	18.8761	18.8854	Y	18.094	18.0561	17.839	17.7747	Y
Hcon5G00000004968.1	TransthyretinUncharacterisedlike family	15.561	15.5744	15.4801	15.5339	Y	14.865	14.6642	14.5953	15.0403	Y	15.5884	16.0709	15.4067	15.1459	Y	15.2046	15.2199	15.3277	14.9676	Y	15.5627	15.4493	15.4464	15.6089	Y
Hcon5G00000004969.1	Adenylylsulphate kinase	0	0	0	0	N	13.6016	0	13.5878	0	N	16.429	16.3125	16.352	16.3915	Y	14.8738	15.1546	14.9057	15.0215	Y	16.764	16.6782	16.6999	16.7259	Y
Hcon5G00000004970.1	FolliculinUncharacterisedinteracting protein CUncharacterisedterminus	14.0474	13.9319	14.2234	14.1939	Y	14.1044	14.1358	14.2218	14.1017	Y	14.9026	0	0	0	N	0	14.0497	13.6544	13.41	Y	14.1047	0	14.3535	0	N
Hcon5G00000004972.1	Uncharacterised	19.8809	19.8883	19.8594	19.8734	Y	19.4682	19.4054	19.4734	19.4884	Y	18.0529	17.922	17.9458	17.9842	Y	17.891	17.9412	18.0778	17.9094	Y	17.7329	17.7116	17.6984	17.7572	Y
Hcon5G00000004973.1	Central component in molecular interactions underlying sperm crawling. Forms an extensive filament system that extends from sperm villipoda, along the leading edge of the pseudopod	0	0	0	0	N	0	0	0	0	N	17.2538	17.1995	17.2064	17.1973	Y	14.4658	0	14.5359	14.3483	Y	16.6541	16.5734	16.6791	16.6605	Y
Hcon5G00000004978.1	Nuclear pore protein 84 / 107	17.1488	17.1284	17.1771	17.0945	Y	15.6244	15.5966	15.7235	15.6887	Y	15.3183	15.1986	15.1269	15.4295	Y	15.2429	15.1856	0	15.1627	Y	14.7156	14.59	14.8615	14.4285	Y
Hcon5G00000004979.1	Domain in homologues of a S. cerevisiae phosphatidylinositol transfer protein (Sec14p)	14.186	14.1463	14.2461	14.2102	Y	0	0	0	0	N	0	0	0	0	N	0	0	0	0	N	0	0	0	0	N
Hcon5G00000004983.1	TransthyretinUncharacterisedlike family	0	0	0	0	N	18.6092	18.6445	18.5505	18.563	Y	0	0	0	0	N	14.558	0	14.4493	14.3438	Y	13.9359	13.6382	13.6947	13.8443	Y
Hcon5G00000004984.2	TransthyretinUncharacterisedlike family	17.4494	17.7872	17.1986	17.5505	Y	23.1171	23.1709	23.047	23.2436	Y	20.9522	21.0183	21.0783	20.8117	Y	20.1749	19.927	20.228	20.0145	Y	19.5889	19.365	19.5383	19.4726	Y
Hcon5G00000004985.1	TransthyretinUncharacterisedlike family	17.9441	17.9399	17.9029	17.9609	Y	20.5069	20.5217	20.5162	20.5667	Y	19.1432	19.0358	19.0644	19.13	Y	19.8052	19.7576	19.894	19.8257	Y	19.0441	18.9954	18.907	18.9179	Y
Hcon5G00000004988.1	Fatty acid desaturase	17.2718	17.4356	17.2602	17.4544	Y	15.3069	15.696	15.9413	15.9606	Y	16.8073	16.8392	16.7471	16.7175	Y	0	0	0	0	N	16.3683	16.3152	16.4762	16.3464	Y
Hcon5G00000004989.1	Chitin binding PeritrophinUncharacterisedA domain	0	0	0	0	N	0	13.919	13.8428	13.5996	Y	15.0516	0	14.9662	15.313	Y	0	0	0	0	N	0	0	0	0	N
Hcon5G00000004991.1	Belongs to the Glu Leu Phe Val dehydrogenases family	21.3754	21.356	21.2721	21.299	Y	21.2588	21.3132	21.315	21.3024	Y	24.4022	24.3556	24.3897	24.349	Y	25.184	25.1756	25.1615	25.1879	Y	25.1925	25.1852	25.1653	25.218	Y
Hcon5G00000004992.1	Catalytic subunit of the queuine tRNAUncharacterisedribosyltransferase (TGT) that catalyzes the baseUncharacterisedexchange of a guanine (G) residue with queuine (Q) at position 34 (anticodon wobble position) in tRNAs with GU(N) anticodons (tRNAUncharacterisedAsp, UncharacterisedAsn, UncharacterisedHis and UncharacterisedTyr), resulting in the hypermodified nucleoside queuosine (7Uncharacterised(…	13.9759	13.8679	13.887	13.9522	Y	0	13.4266	0	0	N	0	13.593	0	0	N	0	0	0	13.3371	N	0	0	0	0	N
Hcon5G00000004993.1	Alcohol dehydrogenase GroESUncharacterisedlike domain	18.6557	18.6298	18.7614	18.8013	Y	20.7516	20.7548	20.7531	20.8333	Y	19.9538	19.7943	20.0204	20.0275	Y	20.3426	20.3459	20.4459	20.3779	Y	20.6043	20.5536	20.5925	20.5655	Y
Hcon5G00000004994.1	zinc finger	16.8465	16.8536	16.8833	16.9504	Y	16.3397	16.1463	16.2642	16.2865	Y	15.3343	15.0903	15.176	15.0725	Y	14.871	14.9718	15.0579	14.8165	Y	15.175	15.0054	15.2032	14.8316	Y
Hcon5G00000004995.1	mannoseUncharacterised1Uncharacterisedphosphate guanylyltransferase activity	16.1718	16.2759	16.3998	16.3441	Y	16.9674	17.0615	17.0705	17.027	Y	19.2475	19.2508	19.255	19.3033	Y	19.0842	19.1466	19.1139	19.1182	Y	18.8314	18.8449	18.8744	18.8808	Y
Hcon5G00000004997.2	Ribosomal protein L34e	21.6982	21.6753	21.6059	21.7372	Y	18.5929	18.5812	18.5914	18.5128	Y	20.4794	20.4588	20.2225	20.4724	Y	20.7672	20.7821	20.6399	20.731	Y	20.2789	20.2587	20.2447	20.2545	Y
Hcon5G00000004998.1	Serine/threonine phosphatases, family 2C, catalytic domain	13.6727	13.5126	13.7793	13.9234	Y	14.0953	13.9727	13.9929	14.1316	Y	15.0683	15.0168	14.9574	14.9144	Y	13.8607	13.9752	13.9923	13.7887	Y	14.3789	14.5578	14.4741	14.5425	Y
Hcon5G00000004999.1	polypeptide NUncharacterisedacetylgalactosaminyltransferase	14.9749	14.9157	14.8199	15.1233	Y	13.9399	0	13.8247	0	N	17.4182	17.5066	17.5046	17.5221	Y	16.4786	16.5057	16.6076	16.5279	Y	17.2585	17.274	17.1529	17.0777	Y
Hcon5G00000005000.1	Serine/Threonine protein kinases, catalytic domain	16.2624	16.2575	16.3316	16.3395	Y	16.7287	16.7294	16.7318	16.7987	Y	16.6986	16.7464	16.5333	16.7297	Y	15.8869	15.9089	15.875	15.9454	Y	16.2582	16.1526	16.123	16.2051	Y
Hcon5G00000005001.2	structural constituent of ribosome	22.8858	22.8205	22.8581	22.78	Y	20.3008	20.3452	20.2561	20.3258	Y	21.3652	21.4293	21.4099	21.3846	Y	22.0039	21.9427	21.9871	21.9783	Y	21.4499	21.4145	21.4123	21.4537	Y
Hcon5G00000005005.1	Uncharacterised	0	0	0	0	N	0	0	0	0	N	18.1001	18.1643	18.0728	18.1636	Y	13.3751	0	0	13.59	N	16.6394	16.5342	16.5008	16.4449	Y
Hcon5G00000005006.1	Uncharacterised	0	0	0	0	N	0	0	0	0	N	16.971	17.094	17.0172	16.9081	Y	0	0	0	0	N	16.7505	16.7591	0	16.8058	Y
Hcon5G00000005008.2	receptor, which may be involved in metabolic pathways that regulate lipid metabolism such as fatty acid oxidation	15.7564	15.7318	15.7222	15.707	Y	14.8492	14.9776	15.0495	14.7355	Y	15.8017	15.8488	15.8687	16.0082	Y	15.1084	15.263	15.0374	14.963	Y	15.318	15.2808	15.1817	15.1303	Y
Hcon5G00000005016.1	Belongs to the CGI121 TPRKB family	16.3906	16.3666	16.5504	16.4169	Y	20.4271	20.3565	20.2591	20.3772	Y	18.0277	18.0477	17.9132	18.0141	Y	17.5939	17.546	17.5564	17.509	Y	18.0863	18.01	17.9867	17.9917	Y
Hcon5G00000005017.1	VEFSUncharacterisedBox of polycomb protein	15.157	15.2939	15.2708	15.1812	Y	0	0	15.8359	0	N	0	0	0	0	N	0	0	15.8923	0	N	0	0	16.0449	0	N
Hcon5G00000005018.1	Uncharacterised	0	0	0	0	N	14.5142	14.3119	14.7517	14.3323	Y	0	0	0	0	N	0	0	0	0	N	0	0	0	0	N
Hcon5G00000005019.1	Tyrosine phosphatase family	15.992	16.0163	16.0968	16.0304	Y	14.6515	14.6955	14.6885	14.6482	Y	0	14.2647	0	0	N	13.9979	14.0297	13.9585	13.6652	Y	0	0	0	0	N
Hcon5G00000005020.1	Clostridium epsilon toxin ETX/Bacillus mosquitocidal toxin MTX2	0	11.6493	0	0	N	18.8453	18.8437	18.9193	18.8755	Y	17.1156	17.1001	17.2566	17.1108	Y	17.1229	17.0839	17.0439	16.9351	Y	17.4768	17.5014	17.4618	17.4446	Y
Hcon5G00000005021.1	CUncharacterisedterminal duplication domain of Friend of PRMT1	18.1052	18.0563	18.09	18.1019	Y	17.7459	17.7837	17.7709	17.7871	Y	16.3543	16.1458	16.3046	16.131	Y	15.9585	16.0288	16.0241	15.9647	Y	16.0506	16.2879	16.2679	16.3752	Y
Hcon5G00000005022.1	protein processing involved in protein targeting to mitochondrion	13.4546	0	13.2905	0	N	15.4441	15.671	15.3997	15.6964	Y	0	14.9054	0	14.9132	N	14.3758	14.0447	14.1526	14.3638	Y	0	14.3101	0	14.1791	N
Hcon5G00000005023.1	Protein of unknown function (DUF2013)	12.1683	12.3116	0	0	N	12.7982	12.7052	13.2582	0	Y	13.2689	13.1972	13.1987	13.1476	Y	14.0753	13.9185	13.7468	0	Y	13.6712	13.7707	13.925	13.5487	Y
Hcon5G00000005024.1	Protein of unknown function (DUF2013)	12.5567	12.8865	12.6587	12.4778	Y	13.2041	12.6129	12.4347	11.9521	Y	0	14.6651	14.8541	14.6105	Y	13.1931	13.1381	13.1361	13.1489	Y	13.3488	13.1433	13.1967	13.437	Y
Hcon5G00000005026.2	MINDY deubiquitinase	14.3661	14.2566	14.4935	14.2505	Y	14.4058	14.6977	14.7403	14.8078	Y	14.2172	14.266	14.0118	14.3107	Y	13.538	13.5988	13.4334	13.3436	Y	13.5906	13.7237	13.6622	13.492	Y
Hcon5G00000005028.2	Belongs to the fibulin family	12.371	0	0	0	N	15.1368	15.2236	15.1598	15.1792	Y	14.835	15.0672	14.9839	14.7545	Y	15.1272	15.2053	15.0464	15.2016	Y	14.183	14.0815	13.9673	14.2046	Y
Hcon5G00000005031.1	Fibronectin type III domain	0	0	0	0	N	14.2804	0	14.3665	14.5129	Y	14.985	14.7713	14.8958	14.8269	Y	0	0	0	0	N	0	0	0	0	N
Hcon5G00000005034.1	Ubiquitin fusion degradation protein UFD1	18.938	18.8968	18.8854	18.9558	Y	19.1279	19.1346	19.0775	19.1228	Y	18.4709	18.4004	18.4792	18.4592	Y	18.1998	18.2955	18.1656	18.2065	Y	18.3333	18.3724	18.3533	18.3863	Y
Hcon5G00000005035.1	Belongs to the uridine kinase family	16.157	16.1883	16.0399	16.1863	Y	14.5031	14.4738	0	14.5933	Y	16.7453	16.6714	16.8566	16.7706	Y	15.841	15.7635	15.8321	15.8749	Y	15.965	15.9794	15.8965	15.914	Y
Hcon5G00000005036.1	GTP1/OBG	15.5612	15.3817	15.2805	15.2888	Y	13.4837	0	0	0	N	0	0	0	0	N	14.4205	0	13.9605	13.9793	Y	0	12.7689	0	0	N
Hcon5G00000005041.1	Major Facilitator Superfamily	0	0	0	0	N	16.7723	16.865	16.6845	16.9267	Y	0	0	0	0	N	0	0	0	0	N	0	0	0	0	N
Hcon5G00000005042.3	Belongs to the carnitine choline acetyltransferase family	0	0	0	0	N	15.335	15.3055	15.3242	15.3623	Y	0	0	0	0	N	0	0	0	0	N	0	0	0	0	N
Hcon5G00000005045.1	Raptor NUncharacterisedterminal CASPase like domain	13.1398	13.2036	13.3056	13.2864	Y	13.5744	13.459	13.627	13.5033	Y	13.902	13.7755	13.7655	13.8789	Y	13.7969	13.6432	13.6657	13.7134	Y	13.6338	13.6172	13.5522	13.513	Y
Hcon5G00000005046.1	Belongs to the universal ribosomal protein uL11 family	23.1221	23.1303	22.9709	22.8674	Y	20.6384	20.6789	20.6342	20.5673	Y	22.0504	22.005	21.971	21.9999	Y	22.0657	22.0817	22.0139	22.0374	Y	21.7027	21.6885	21.6869	21.6987	Y
Hcon5G00000005047.1	Tesmin/TSO1Uncharacterisedlike CXC domain, cysteineUncharacterisedrich domain	14.1374	14.0691	13.8782	13.9877	Y	13.4806	13.5758	13.7939	13.6472	Y	0	0	0	0	N	0	0	0	0	N	0	0	0	0	N
Hcon5G00000005049.1	Cytochrome c oxidase assembly protein CtaG/Cox11	15.1377	15.6717	15.7552	15.7093	Y	15.5892	15.707	15.7393	15.7075	Y	0	0	0	0	N	15.013	15.0737	14.7485	14.9108	Y	13.2595	0	13.268	0	N
Hcon5G00000005050.1	Uncharacterised conserved protein (DUF2228)	16.5652	16.5202	16.532	16.5144	Y	14.8521	15.0797	15.0888	15.1434	Y	0	0	0	0	N	0	0	0	0	N	0	0	0	0	N
Hcon5G00000005051.1	BetaUncharacterisedCasp domain	15.6458	15.8283	15.7817	15.6986	Y	14.2622	14.2094	14.2311	14.242	Y	13.3871	13.3213	13.3701	13.011	Y	13.6097	13.5726	13.3113	13.2943	Y	13.2775	13.0053	13.1991	13.1993	Y
Hcon5G00000005055.1	Epidermal growth factorUncharacterisedlike domain.	15.8064	15.8736	15.9224	15.9364	Y	21.8169	21.7085	21.7232	21.6811	Y	18.5436	18.5017	18.5109	18.542	Y	18.0828	18.0893	18.0933	18.1238	Y	18.8866	18.8795	18.8965	18.8683	Y
Hcon5G00000005057.1	Uncharacterised	0	0	0	0	N	16.0761	16.1795	16.2098	16.2391	Y	14.8727	14.8317	14.9784	14.9793	Y	12.8709	12.9387	13.1986	0	Y	13.8485	0	13.7192	13.5379	Y
Hcon5G00000005058.1	regulation of microtubule motor activity	15.1476	15.3491	15.2615	0	Y	15.4581	15.1671	0	15.3542	Y	0	0	0	0	N	0	0	0	0	N	0	0	0	0	N
Hcon5G00000005060.2	Belongs to the globin family	0	0	0	0	N	0	11.8785	11.592	12.6135	Y	0	0	0	0	N	0	0	0	0	N	0	0	0	0	N
Hcon5G00000005067.2	SAC3/GANP family	15.2483	15.4095	15.368	15.3908	Y	13.8667	14.1103	14.2743	14.0936	Y	0	0	0	0	N	0	0	0	12.7473	N	0	0	0	0	N
Hcon5G00000005071.1	biosynthetic process	0	0	0	14.1573	N	17.4061	17.4136	17.4703	17.4735	Y	0	0	0	0	N	0	0	0	0	N	0	0	0	0	N
Hcon5G00000005075.2	Uncharacterised	0	0	0	0	N	20.0798	19.9918	20.0129	20.1526	Y	15.061	15.3479	14.7231	15.3459	Y	15.6484	15.7863	15.5171	15.7741	Y	15.3094	0	15.5134	15.3819	Y
Hcon5G00000005076.1	Uncharacterised	0	0	0	0	N	0	0	0	0	N	14.9134	15.0909	14.7839	14.8151	Y	0	14.57	0	0	N	14.7138	15.0068	14.8622	14.8607	Y
Hcon5G00000005085.1	HCO3Uncharacterised transporter family	0	0	0	0	N	14.9944	14.8812	14.9114	15.0137	Y	16.8868	16.918	16.9586	16.935	Y	16.9549	16.9154	16.8355	16.8961	Y	17.1599	17.1995	17.1147	17.1271	Y
Hcon5G00000005095.1	Belongs to the UDPUncharacterisedglycosyltransferase family	0	12.1707	11.5003	12.1145	Y	0	0	0	0	N	0	0	0	0	N	0	0	0	0	N	0	0	0	0	N
Hcon5G00000005096.1	Choline/ethanolamine kinase	0	0	0	0	N	17.7056	17.759	17.7635	17.7593	Y	0	0	0	0	N	0	0	0	0	N	0	0	0	0	N
Hcon5G00000005097.1	Major Facilitator Superfamily	0	0	0	0	N	14.6402	14.434	0	14.4573	Y	0	0	0	0	N	0	0	0	0	N	0	0	0	0	N
Hcon5G00000005098.2	SaposinUncharacterisedlike type B, region 1	21.9521	22.0046	22.0206	21.8453	Y	22.0047	21.9115	21.831	22.0915	Y	20.4757	20.4423	20.518	20.087	Y	21.0698	21.1111	20.7685	21.1334	Y	20.8024	20.8341	20.8848	21.0067	Y
Hcon5G00000005100.2	Eps15 homology domain	16.1173	16.188	16.122	16.1521	Y	17.0178	16.9546	17.0221	16.9808	Y	15.933	15.9393	15.9101	15.8785	Y	15.6988	15.7484	15.711	15.7294	Y	15.6585	15.6268	15.5506	15.6012	Y
Hcon5G00000005101.1	establishment of protein localization to telomere	14.4963	14.6556	14.4932	14.5428	Y	0	0	0	0	N	0	0	0	0	N	0	0	0	0	N	0	0	0	0	N
Hcon5G00000005105.1	Proteasome/cyclosome repeat	19.0714	19.1136	19.0693	19.0994	Y	18.1873	18.2127	18.1907	18.2151	Y	17.4156	17.4722	17.5237	17.4327	Y	17.272	17.2692	17.3707	17.349	Y	17.1698	17.2027	17.2179	17.2001	Y
Hcon5G00000005106.1	Uncharacterised	13.102	13.4987	13.4407	0	Y	12.6417	12.3495	12.9436	0	Y	0	0	0	0	N	0	0	0	0	N	0	0	0	0	N
Hcon5G00000005107.1	Essential subunit of the NUncharacterisedoligosaccharyl transferase (OST) complex which catalyzes the transfer of a high mannose oligosaccharide from a lipidUncharacterisedlinked oligosaccharide donor to an asparagine residue within an AsnUncharacterisedXUncharacterisedSer Thr consensus motif in nascent polypeptide chains	20.6859	20.6734	20.6917	20.6721	Y	19.7586	19.7705	19.8156	19.7576	Y	21.1775	21.2271	21.1961	21.2366	Y	20.9008	20.8945	20.9008	20.9004	Y	21.1556	21.2063	21.1761	21.1912	Y
Hcon5G00000005108.2	Catalyzes the conversion of inosine 5'Uncharacterisedphosphate (IMP) to xanthosine 5'Uncharacterisedphosphate (XMP), the first committed and rateUncharacterised limiting step in the de novo synthesis of guanine nucleotides, and therefore plays an important role in the regulation of cell growth	19.6322	19.625	19.5832	19.6259	Y	19.546	19.57	19.6208	19.6082	Y	20.1115	20.1552	20.0777	20.0885	Y	20.2311	20.2712	20.2667	20.2797	Y	18.7859	18.7701	18.7208	18.8204	Y
Hcon5G00000005113.2	Uncharacterised	17.1497	17.0254	16.9195	17.1063	Y	16.5026	16.5443	16.4659	16.6302	Y	17.3437	17.4292	17.2882	17.4062	Y	17.3058	17.2588	17.248	17.2711	Y	16.6398	16.7862	16.7389	16.6767	Y
Hcon5G00000005116.1	cation binding	14.3991	14.3381	14.234	14.3255	Y	13.0762	0	12.3965	12.9384	Y	0	0	0	0	N	0	0	0	0	N	0	0	0	0	N
Hcon5G00000005120.2	linker between RRM2 and RRM3 domains in RBM39 protein	17.8995	17.8805	17.9661	17.9205	Y	17.0311	17.0477	17.0248	17.0002	Y	16.3959	16.4848	16.3557	16.3368	Y	15.9127	15.8829	15.9028	15.8161	Y	15.7051	15.62	15.6801	15.7324	Y
Hcon5G00000005121.1	Uncharacterised	18.9499	18.9829	19.0546	19.0079	Y	0	0	0	0	N	0	16.1838	15.7962	15.9001	Y	18.7496	18.7955	18.8771	18.934	Y	15.9001	15.8715	15.8741	15.7381	Y
Hcon5G00000005122.1	Uncharacterised	17.5784	17.5358	17.5707	17.6421	Y	0	0	0	0	N	0	0	0	0	N	17.7796	17.6598	17.8029	17.7706	Y	14.1442	0	14.6074	14.2101	Y
Hcon5G00000005123.1	catalytic activity	12.259	12.3391	12.2815	12.1172	Y	12.4887	12.6038	12.6032	12.5261	Y	13.7467	13.545	13.5279	13.5718	Y	13.0474	12.8959	12.6752	12.732	Y	12.5428	12.7636	0	13.0031	Y
Hcon5G00000005124.1	Actin depolymerisation factor/cofilin Uncharacterisedlike domains	16.0254	15.9111	16.1329	16.0457	Y	18.9585	18.9508	18.9017	18.9773	Y	18.5785	18.4901	18.413	18.5763	Y	18.3844	18.315	18.3782	18.4035	Y	18.81	18.7365	18.7595	18.725	Y
Hcon5G00000005127.1	phosphoric diester hydrolase activity	0	0	0	0	N	14.7074	13.7596	15.0221	14.8334	Y	0	0	0	0	N	0	0	0	14.2372	N	0	0	0	13.2582	N
Hcon5G00000005129.1	divergent subfamily of APPLE domains	17.21	17.1738	17.3176	17.2227	Y	0	0	0	0	N	0	0	0	0	N	0	0	0	0	N	0	0	0	0	N
Hcon5G00000005130.1	DNAUncharacteriseddependent RNA polymerase catalyzes the transcription of DNA into RNA using the four ribonucleoside triphosphates as substrates. Common component of RNA polymerases I, II and III which synthesize ribosomal RNA precursors, mRNA precursors and many functional nonUncharacterisedcoding RNAs, and small RNAs, such as 5S rRNA and tRNAs, respectively. Pol II is the central component of t…	17.923	17.8705	17.8579	17.8824	Y	16.4916	16.4848	16.3939	16.3696	Y	16.1854	16.435	16.3177	16.2214	Y	16.4161	16.4222	16.3704	16.3494	Y	16.0134	15.8507	15.9952	16.0553	Y
Hcon5G00000005131.1	Hypoxia induced protein conserved region	18.5201	18.5685	18.383	18.0674	Y	15.8861	15.8432	15.7923	15.9234	Y	15.2847	0	15.4874	0	N	17.0354	17.0395	17.0584	17.0336	Y	14.8736	14.9991	14.8341	15.2809	Y
Hcon5G00000005139.2	AcylUncharacterisedcoenzyme A oxidase	0	0	0	0	N	14.053	14.0797	14.2236	13.9509	Y	0	0	0	0	N	0	0	0	0	N	0	0	0	0	N
Hcon5G00000005140.1	AcylUncharacterisedcoenzyme A oxidase	15.0095	14.9492	15.0337	15.3687	Y	16.0532	16.0685	16.0836	16.1666	Y	0	0	0	0	N	0	0	0	0	N	0	0	0	0	N
Hcon5G00000005147.1	Uncharacterised	0	0	0	0	N	0	0	0	0	N	14.8475	14.7046	14.5567	14.7905	Y	0	0	0	0	N	16.2711	16.1976	16.1344	16.2152	Y
Hcon5G00000005149.1	Uncharacterised	0	0	0	0	N	0	0	0	0	N	18.9251	19.0181	18.8426	18.9169	Y	16.3183	16.0355	16.1572	16.2455	Y	18.9746	19.0206	18.9729	18.9859	Y
Hcon5G00000005150.1	FMRFamide related peptide family	0	0	0	0	N	20.3391	20.4032	20.333	20.299	Y	0	15.3196	0	14.7508	N	0	0	0	0	N	0	0	0	0	N
Hcon5G00000005151.1	RNA recognition motif	15.5029	15.5117	15.5801	15.5658	Y	0	0	0	0	N	0	0	14.0829	0	N	13.5576	0	13.6258	0	N	0	0	0	0	N
Hcon5G00000005152.1	Uncharacterised	0	0	0	0	N	12.6814	0	0	12.2453	N	0	0	0	0	N	12.7041	0	0	12.6124	N	12.2989	0	12.4083	12.5796	Y
Hcon5G00000005155.2	Uncharacterised	0	0	0	0	N	0	0	0	0	N	0	15.846	15.9284	16.0161	Y	0	0	0	15.4013	N	17.4114	17.4232	17.616	17.5062	Y
Hcon5G00000005161.1	Uncharacterised	0	0	0	0	N	11.8487	11.6515	10.7914	0	Y	0	0	0	0	N	0	0	0	0	N	0	0	0	0	N
Hcon5G00000005164.1	Belongs to the peptidase A1 family	20.602	20.6146	20.5592	20.5783	Y	19.9338	19.9449	19.9549	19.947	Y	20.5576	20.5716	20.529	20.5294	Y	20.0693	20.1156	20.1266	20.0649	Y	20.5162	20.5631	20.5033	20.5144	Y
Hcon5G00000005173.1	ATP binding	15.9422	16.0028	16.1233	16.0299	Y	15.3818	15.325	15.4582	15.5331	Y	16.2732	16.2273	16.2243	16.2743	Y	15.4123	15.55	15.4088	15.455	Y	15.8098	15.9279	15.9602	15.9752	Y
Hcon5G00000005174.3	RNA recognition motif	19.0515	18.9267	18.7077	19.2074	Y	17.677	17.7328	17.833	17.8496	Y	18.2775	18.252	18.2502	18.4427	Y	17.9041	18.2886	18.0812	18.1669	Y	17.7311	17.662	17.4102	17.7666	Y
Hcon5G00000005175.1	Signal peptide peptidase	15.9781	16.1854	15.9986	15.9027	Y	16.4408	16.4758	16.5252	16.2599	Y	16.2257	16.2491	16.1625	16.3691	Y	16.2468	16.1396	0	16.1138	Y	16.6002	16.4073	16.4594	16.423	Y
Hcon5G00000005181.1	Uncharacterised	0	0	0	0	N	0	0	0	0	N	0	14.6732	0	14.4332	N	0	0	0	0	N	13.896	0	13.8068	13.6074	Y
Hcon5G00000005182.9	Inositol 1,4,5Uncharacterisedtrisphosphate/ryanodine receptor	0	0	0	0	N	13.6942	13.8506	13.7343	13.7181	Y	15.147	15.4975	15.4688	15.385	Y	15.362	15.3778	15.3614	15.3061	Y	15.3486	15.3445	15.2378	15.242	Y
Hcon5G00000005188.1	Troponin	12.419	12.0267	0	0	N	22.3907	22.4475	22.5113	22.5822	Y	21.9239	21.8354	21.9879	21.9288	Y	21.4441	21.3824	21.4991	21.3822	Y	22.8029	22.8927	22.8953	22.94	Y
Hcon5G00000005204.1	Uncharacterised	0	0	0	0	N	0	0	0	0	N	16.2183	16.2235	16.0984	16.294	Y	0	0	0	0	N	0	0	0	0	N
Hcon5G00000005207.3	Pleckstrin homology domain	0	0	0	0	N	0	14.35	14.3805	0	N	14.8137	14.5982	14.7078	14.4254	Y	0	0	0	0	N	0	0	14.9702	14.9477	N
Hcon5G00000005210.1	Uncharacterised	0	0	0	0	N	16.4554	16.4688	16.472	16.3325	Y	0	0	0	0	N	0	0	0	0	N	0	0	0	0	N
Hcon5G00000005211.1	Uncharacterised	0	0	0	0	N	16.5164	16.4374	16.2445	16.407	Y	0	13.7076	13.6313	14.0164	Y	0	0	0	0	N	14.6786	14.6471	0	14.5109	Y
Hcon5G00000005214.1	Uncharacterised	0	0	0	0	N	16.0454	15.9366	15.9283	15.874	Y	15.2805	15.0023	14.6429	15.272	Y	0	0	0	0	N	0	0	0	0	N
Hcon5G00000005240.2	Belongs to the MYST (SAS MOZ) family	14.3458	14.4417	14.6711	14.4413	Y	14.1865	14.1907	14.2669	13.9357	Y	0	0	0	0	N	0	0	0	0	N	0	0	0	0	N
Hcon5G00000005242.1	Uncharacterised	0	0	0	0	N	0	0	0	0	N	0	16.04	16.0656	16.0364	Y	0	0	0	0	N	16.2388	16.2537	16.2263	16.4516	Y
Hcon5G00000005243.1	Uncharacterised	0	0	0	0	N	0	0	0	0	N	18.1656	17.895	18.251	18.1087	Y	15.7716	0	15.6591	15.4851	Y	18.3512	18.5096	18.4323	18.207	Y
Hcon5G00000005244.1	Uncharacterised	0	0	0	0	N	0	0	0	0	N	15.0334	15.0397	15.2706	15.365	Y	13.138	13.0809	0	0	N	15.6083	15.5597	15.7447	15.8817	Y
Hcon5G00000005245.1	Uncharacterised	0	0	0	0	N	0	0	0	0	N	0	15.7703	15.6963	15.7938	Y	0	0	0	0	N	0	15.7508	15.7665	16.0529	Y
Hcon5G00000005246.1	Uncharacterised	0	0	0	0	N	0	0	0	0	N	16.5155	0	16.2956	17.8415	Y	0	14.6736	0	14.8423	N	17.1049	17.0803	17.1082	17.2406	Y
Hcon5G00000005249.1	BetaUncharacterisedlactamase	14.0104	14.2414	14.3658	14.3623	Y	16.3584	16.5048	16.5571	16.4149	Y	0	14.7276	14.481	14.0262	Y	15.9357	15.567	15.6828	15.825	Y	15.4809	15.5216	15.374	15.6043	Y
Hcon5G00000005250.1	BetaUncharacterisedlactamase	14.5628	14.7851	15.1271	14.8511	Y	16.3734	16.5262	16.5611	16.5357	Y	17.1333	17.2146	17.0753	17.3383	Y	18.2611	18.2381	18.2676	18.1146	Y	17.7911	17.7302	17.6911	17.6548	Y
Hcon5G00000005253.1	Brix	16.4472	16.3854	16.3872	16.5448	Y	0	0	0	0	N	0	0	0	0	N	14.8164	0	14.92	15.3249	Y	0	0	0	0	N
Hcon5G00000005254.1	MonoUncharacterisedfunctional DNAUncharacterisedalkylating methyl methanesulfonate NUncharacterisedterm	19.6043	19.5921	19.6038	19.6291	Y	18.5273	18.5088	18.5646	18.5466	Y	18.9056	19.0416	18.9667	18.8937	Y	18.6303	18.6391	18.6717	18.6819	Y	18.6969	18.7028	18.6848	18.7169	Y
Hcon5G00000005255.1	GATA zinc finger	14.9542	15.0364	14.9312	14.9617	Y	0	0	0	0	N	0	0	0	0	N	0	0	0	0	N	0	0	0	0	N
Hcon5G00000005256.2	Belongs to the nonaspanin (TM9SF) (TC 9.A.2) family	16.6264	16.7146	16.739	16.7673	Y	15.8566	15.8522	15.6404	15.8839	Y	16.8114	16.9505	16.9051	17.0462	Y	16.8724	16.7562	16.8597	16.8976	Y	17.7094	17.6894	17.6546	17.6991	Y
Hcon5G00000005257.1	Allows the formation of correctly charged GlnUncharacterisedtRNA(Gln) through the transamidation of misacylated GluUncharacterisedtRNA(Gln) in the mitochondria. The reaction takes place in the presence of glutamine and ATP through an activated gammaUncharacterisedphosphoUncharacterisedGluUncharacterised tRNA(Gln)	14.9187	15.1054	14.8947	14.8801	Y	14.1309	14.0153	13.901	13.8503	Y	15.3705	15.5062	15.5199	0	Y	14.7712	14.9606	14.669	14.7473	Y	14.7192	14.6701	14.4549	14.6563	Y
Hcon5G00000005258.1	Uncharacterised	14.1009	14.1897	14.3694	14.4492	Y	0	0	0	0	N	0	0	0	0	N	0	0	0	0	N	0	0	0	0	N
Hcon5G00000005259.1	protein localization to cell surface	0	0	0	0	N	17.1193	17.1826	16.9846	17.4078	Y	0	17.0199	17.2616	17.0113	Y	15.7154	0	15.1689	0	N	0	16.7265	16.8885	16.758	Y
Hcon5G00000005260.3	Belongs to the CDS family	0	0	0	0	N	17.0341	17.0497	17.0453	17.008	Y	0	0	0	0	N	15.3173	0	15.1651	15.1551	Y	15.9761	15.53	15.6134	15.7934	Y
Hcon5G00000005261.1	glycine rich nucleic binding domain	14.1744	14.207	14.1212	14.1413	Y	13.4462	13.5328	13.5502	13.6608	Y	13.1032	13.04	12.9713	12.8347	Y	12.0552	12.2557	12.3333	12.3226	Y	12.5462	11.9885	11.7367	0	Y
Hcon5G00000005262.3	Belongs to the mitochondrial carrier (TC 2.A.29) family	16.9895	17.2384	17.2005	17.2653	Y	18.045	17.9457	17.9531	17.852	Y	15.3731	0	15.3166	15.452	Y	15.3949	15.5753	15.442	15.5339	Y	15.4574	15.3844	15.2632	15.4028	Y
Hcon5G00000005271.1	Copine	13.5296	0	0	13.5298	N	15.9029	15.8963	15.9067	15.7889	Y	0	0	0	0	N	0	0	0	0	N	0	0	0	0	N
Hcon5G00000005274.2	Elongation factor Tu GTP binding domain	17.111	17.1217	16.9904	17.148	Y	18.2614	18.2511	18.2461	18.2333	Y	16.9209	16.8558	16.6991	16.8736	Y	17.5912	17.6169	17.6626	17.6268	Y	17.5575	17.4927	17.4995	17.5276	Y
Hcon5G00000005275.1	PumilioUncharacterisedlike repeats	15.3121	15.3722	15.3176	14.9826	Y	0	0	0	0	N	0	0	0	0	N	0	0	13.5159	0	N	0	0	0	0	N
Hcon5G00000005282.1	Uncharacterised	0	0	0	0	N	14.0339	14.1502	14.0037	14.0036	Y	0	0	0	0	N	13.2097	13.0143	13.1147	12.7542	Y	0	11.8166	11.0816	0	N
Hcon5G00000005286.1	3' exoribonuclease family, domain 1	16.1431	16.1335	16.0063	16.1891	Y	15.5058	15.4734	15.4929	15.2877	Y	0	0	0	0	N	0	0	14.9329	14.8912	N	0	0	0	0	N
Hcon5G00000005288.2	Uncharacterised	0	0	0	0	N	17.3809	17.1147	17.1348	17.2054	Y	17.1713	17.1067	17.3718	17.134	Y	18.5482	18.4109	18.536	18.4284	Y	19.1951	19.2571	19.1157	19.258	Y
Hcon5G00000005290.1	PhosphatidylinositolUncharacterisedglycan biosynthesis class S protein	15.2862	15.3095	15.2182	15.245	Y	0	0	13.778	0	N	0	0	0	0	N	14.3339	0	0	0	N	0	0	14.1126	0	N
Hcon5G00000005292.1	2FeUncharacterised2S ironUncharacterisedsulfur cluster binding domain	15.0752	15.0325	15.2894	15.023	Y	16.6476	16.4211	16.3008	16.4107	Y	0	15.6757	15.7014	15.5049	Y	15.2843	15.4749	0	15.5187	Y	15.5021	15.5891	15.7617	15.3705	Y
Hcon5G00000005293.1	peptidylUncharacterisedproline hydroxylation to 3UncharacterisedhydroxyUncharacterisedLUncharacterisedproline	0	0	0	0	N	0	11.9702	12.0812	0	N	17.3938	17.605	17.5562	17.6549	Y	13.9817	14.0085	13.8837	13.8019	Y	14.3766	14.2037	14.3552	14.2592	Y
Hcon5G00000005296.1	Subunit of the peripheral V1 complex of vacuolar ATPase. Subunit H activates the ATPase activity of the enzyme and couples ATPase activity to proton flow. Vacuolar ATPase is responsible for acidifying a variety of intracellular compartments in eukaryotic cells, thus providing most of the energy required for transport processes in the vacuolar system (By similarity)	18.0005	18.0878	17.9868	17.9951	Y	19.5854	19.5161	19.4447	19.4858	Y	18.8862	18.9519	18.8483	18.8738	Y	19.2468	19.2292	19.3041	19.2954	Y	19.4994	19.4747	19.4491	19.5301	Y
Hcon5G00000005297.1	Pseudouridine synthase	16.5954	16.5728	16.6195	16.5593	Y	13.8892	13.8025	13.7909	13.9106	Y	15.1508	15.1999	15.2137	15.1353	Y	15.3089	15.468	15.3331	15.2779	Y	14.1069	0	14.0483	14.28	Y
Hcon5G00000005298.1	emp24/gp25L/p24 family/GOLD	15.1293	15.2151	15.259	15.2229	Y	0	0	0	13.2481	N	15.3049	15.7277	15.129	15.2835	Y	13.5079	0	0	0	N	0	0	12.9749	0	N
Hcon5G00000005299.1	emp24/gp25L/p24 family/GOLD	17.296	17.4474	17.3524	17.4063	Y	15.7169	15.7012	15.894	15.7224	Y	16.3614	16.3327	16.2364	16.3016	Y	16.2349	16.107	16.2273	16.2062	Y	16.6719	16.7436	16.6801	16.7299	Y
Hcon5G00000005300.1	Receptor protein serine threonine kinase	0	0	0	0	N	12.7243	12.7473	12.5904	12.4274	Y	0	0	0	0	N	0	0	0	0	N	0	0	0	0	N
Hcon5G00000005301.4	Nematode cuticles are composed largely of collagenUncharacterisedlike proteins. The cuticle functions both as an exoskeleton and as a barrier to protect the worm from its environment (By similarity)	0	0	0	0	N	14.2776	14.5485	14.1622	0	Y	0	0	0	0	N	0	0	0	0	N	0	0	0	0	N
Hcon5G00000005303.1	Uncharacterised	20.0088	19.9784	20.0312	20.044	Y	18.7235	18.7385	18.7803	18.7627	Y	17.4336	17.398	17.295	17.3637	Y	16.6636	17.0082	17.4795	16.7283	Y	17.0291	17.0529	17.0585	17.861	Y
Hcon5G00000005305.1	Serine threonineUncharacterisedprotein phosphatase	0	0	0	0	N	0	0	0	0	N	14.7867	14.9304	15.2899	15.0484	Y	13.5683	13.8695	13.6268	13.7648	Y	14.6244	14.7082	14.5781	14.7226	Y
Hcon5G00000005306.1	Uncharacterised	16.0415	15.9765	15.8731	15.9145	Y	14.1308	14.0693	14.4297	13.7263	Y	0	0	12.8893	0	N	13.5242	0	0	0	N	0	0	0	0	N
Hcon5G00000005307.1	Domain of unknown function (DUF3510)	15.4892	15.4036	15.4093	15.7344	Y	14.9948	15.0434	15.0699	15.0746	Y	16.094	15.9642	16.0592	15.9945	Y	15.5814	15.6435	15.6355	15.4867	Y	16.5132	16.3169	16.3321	16.3643	Y
Hcon5G00000005308.1	negative regulation of NFUncharacterisedkappaB transcription factor activity	17.1759	17.076	17.155	17.1455	Y	15.7373	15.6438	15.6688	15.6416	Y	16.8695	16.8542	17.0121	16.8693	Y	16.607	16.6823	16.572	16.5882	Y	16.7876	16.7891	16.7254	16.7079	Y
Hcon5G00000005310.1	Common central domain of tyrosinase	0	0	0	0	N	0	13.2208	13.3508	13.0435	Y	0	0	0	0	N	0	0	0	0	N	0	0	0	0	N
Hcon5G00000005311.1	Follistatin/OsteonectinUncharacterisedlike EGF domain	11.2483	11.2411	0	11.1713	Y	12.6976	12.9795	12.8393	12.9243	Y	17.1144	17.0135	17.1169	17.1082	Y	13.9918	14.1178	14.0617	14.1645	Y	14.3057	14.0466	14.1351	14.2715	Y
Hcon5G00000005312.2	Biotin carboxylase CUncharacterisedterminal domain	14.36	14.6848	14.8726	14.6575	Y	16.7902	16.6066	16.6745	16.6856	Y	17.742	17.5791	17.84	17.7124	Y	16.1803	15.8765	16.1987	16.1495	Y	16.126	16.375	16.5518	16.5997	Y
Hcon5G00000005313.2	Methylates the carboxyl group of the CUncharacterisedterminal leucine residue of protein phosphatase 2A catalytic subunits to form alphaUncharacterisedleucine ester residues	18.8843	18.841	18.7634	18.8833	Y	18.4309	18.4599	18.4645	18.4375	Y	16.9744	17.0028	17.0868	17.1929	Y	17.501	17.4876	17.5491	17.5449	Y	17.1507	17.1857	17.1329	17.1214	Y
Hcon5G00000005314.1	NonUncharacterisedcatalytic component of the RNA exosome complex which has 3'Uncharacterised 5' exoribonuclease activity and participates in a multitude of cellular RNA processing and degradation events	15.9683	15.9906	16.021	16.0322	Y	14.9273	14.8417	14.8985	14.8632	Y	15.2224	0	15.106	14.5923	Y	15.567	15.6111	15.3343	15.5891	Y	15.5831	15.4318	15.2463	15.5558	Y
Hcon5G00000005315.1	Uncharacterised	15.0929	15.1453	15.1867	15.2856	Y	13.9442	13.9321	14.0969	13.8789	Y	15.2214	15.1734	15.3622	15.3038	Y	14.8804	15.0244	14.9122	15.0315	Y	14.8834	14.8676	14.9203	14.6402	Y
Hcon5G00000005316.1	forkhead box	14.7545	14.8019	14.8282	14.8605	Y	0	0	0	0	N	0	0	0	0	N	0	0	0	0	N	0	0	0	0	N
Hcon5G00000005317.1	ferrous iron binding	16.6869	16.4958	16.8484	16.7462	Y	14.5242	15.1966	14.7529	0	Y	15.9954	0	15.8315	15.6493	Y	16.1552	16.2025	16.1456	15.8983	Y	15.412	15.342	15.848	15.8374	Y
Hcon5G00000005328.1	Uncharacterised	16.6545	16.6455	16.6942	16.6671	Y	16.3592	16.442	16.4959	16.5266	Y	16.1111	16.3939	16.4486	16.4191	Y	15.5378	15.5445	15.3411	15.4384	Y	15.9037	15.9532	15.8069	15.6132	Y
Hcon5G00000005329.3	mechanosensitive ion channel activity	16.4238	16.5284	16.503	16.5367	Y	17.7351	17.708	17.7482	17.7305	Y	16.392	16.4318	16.3638	16.3608	Y	15.8319	15.7213	15.6429	15.749	Y	16.3326	16.3127	16.3637	16.3137	Y
Hcon5G00000005332.1	vesicleUncharacterisedmediated transport	17.4139	17.3265	17.3658	17.3411	Y	16.9426	16.8322	16.8632	16.8566	Y	17.8621	17.8861	17.8638	17.8403	Y	17.0975	17.1747	17.122	17.1263	Y	17.9186	17.9313	17.8741	17.8727	Y
Hcon5G00000005335.1	VesicleUncharacterisedassociated protein	0	0	0	0	N	0	0	0	0	N	15.5248	15.5112	15.5963	15.302	Y	0	0	0	0	N	14.7641	14.6481	14.4458	14.7152	Y
Hcon5G00000005337.2	Uncharacterised	0	0	0	0	N	0	0	0	0	N	19.4303	19.3437	19.493	19.524	Y	15.4517	15.3756	15.4621	15.3132	Y	18.8704	18.95	19.0548	19.1038	Y
Hcon5G00000005338.2	Uncharacterised	0	0	0	0	N	0	0	0	0	N	21.7545	21.7625	21.5652	21.737	Y	16.7717	16.9029	16.7917	16.8165	Y	21.0328	20.9721	20.9289	21.0323	Y
Hcon5G00000005344.1	MetalloUncharacterisedbetaUncharacterisedlactamase superfamily	18.7909	18.7404	18.8407	18.8239	Y	18.197	18.2514	18.2024	18.2939	Y	18.3655	18.364	18.2007	18.301	Y	18.462	18.3033	18.3429	18.3381	Y	18.2204	18.2132	18.3324	18.2742	Y
Hcon5G00000005349.10	Belongs to the TRAFAC class myosinUncharacterisedkinesin ATPase superfamily. Kinesin family	15.9704	16.0388	16.0809	16.0691	Y	0	0	0	0	N	0	0	0	0	N	15.977	0	0	0	N	0	0	0	0	N
Hcon5G00000005353.1	RIO1 family	16.0603	16.086	16.2834	16.1691	Y	15.7762	15.6877	15.9078	15.7013	Y	15.119	15.1579	15.3336	15.2868	Y	15.3673	15.3669	15.0528	15.1566	Y	15.2989	0	0	15.4155	N
Hcon5G00000005354.1	TyrosylUncharacterisedDNA phosphodiesterase	14.5098	14.562	14.5953	14.5635	Y	13.2936	13.2317	13.3964	13.4175	Y	0	0	0	0	N	12.17	0	0	0	N	0	0	0	0	N
Hcon5G00000005355.1	SUMO sentrin specific peptidase family member 8	16.0645	15.9479	16.1875	16.1456	Y	15.7228	15.6041	15.6958	15.8099	Y	16.2679	16.348	16.0143	16.1563	Y	15.3837	15.8292	15.7114	15.3792	Y	16.0234	15.8637	16.0736	16.088	Y
Hcon5G00000005356.1	SHQ1 protein	14.5941	14.6599	14.508	14.6325	Y	0	0	0	0	N	0	0	0	0	N	0	0	0	15.5659	N	0	0	0	0	N
Hcon5G00000005357.1	Uncharacterised	16.0261	16.0686	16.2443	16.2166	Y	16.3562	16.3748	16.3697	16.3429	Y	15.1938	16.0452	15.553	15.4527	Y	15.7239	15.7079	15.4981	15.6226	Y	15.5555	15.2207	15.1867	15.3681	Y
Hcon5G00000005358.1	Belongs to the classUncharacterisedI pyridine nucleotideUncharacteriseddisulfide oxidoreductase family	18.0229	18.0691	18.063	18.0715	Y	18.5567	18.5628	18.5049	18.531	Y	18.9185	19.0218	19.0234	19.0171	Y	19.112	19.1632	19.0926	19.1191	Y	19.157	19.1849	19.1348	19.1677	Y
Hcon5G00000005359.1	Adenosine/AMP deaminase	15.9118	16.0434	15.8451	15.9534	Y	18.7401	18.6727	18.6602	18.5512	Y	19.9723	19.9977	20.0338	19.9093	Y	21.1859	21.2657	21.2222	21.2591	Y	20.7084	20.5956	20.6661	20.6724	Y
Hcon5G00000005381.1	ZincUncharacteriseddependent metalloprotease	0	0	0	0	N	16.186	16.2257	16.2339	16.4747	Y	0	0	0	0	N	0	0	0	0	N	0	0	0	0	N
Hcon5G00000005389.1	ZincUncharacteriseddependent metalloprotease	0	0	0	0	N	18.8868	18.9703	18.9159	19.1362	Y	0	0	0	0	N	0	0	0	0	N	16.2645	0	0	0	N
Hcon5G00000005390.1	Astacin (Peptidase family M12A)	0	0	0	0	N	17.5021	17.5388	17.5984	17.5377	Y	0	0	0	0	N	0	0	0	0	N	0	0	0	0	N
Hcon5G00000005397.2	Domain of unknown function DUF21	15.2589	0	0	0	N	17.8787	18.007	18.1797	17.9917	Y	16.3678	16.7078	0	0	N	15.9938	15.9267	15.8976	15.7951	Y	16.6116	16.8153	16.7055	16.7431	Y
Hcon5G00000005398.4	Poly(ADPUncharacterisedribose) synthesized after DNA damage is only present transiently and is rapidly degraded by poly(ADPUncharacterisedribose) glycohydrolase. Poly(ADPUncharacterisedribose) metabolism may be required for maintenance of the normal function of neuronal cells (By similarity)	14.8528	14.6818	14.833	14.762	Y	14.1583	14.2467	13.8825	13.9676	Y	13.0084	12.965	12.7652	12.6887	Y	11.3213	11.8975	0	11.5831	Y	12.9352	12.8976	12.5845	13.2254	Y
Hcon5G00000005403.2	serineUncharacterisedtype endopeptidase inhibitor activity	0	12.8899	0	0	N	14.1304	14.0231	14.3085	14.2246	Y	15.4257	16.1191	15.5527	15.7889	Y	14.9488	15.1877	15.1695	15.1938	Y	15.4396	15.4407	15.3178	15.4101	Y
Hcon5G00000005406.1	Acts as a negative regulator of entry into mitosis (G2 to M transition) by phosphorylation of the CDK1 kinase	15.1567	15.2785	15.3655	15.3952	Y	0	0	0	0	N	0	0	0	0	N	0	0	0	12.4128	N	0	0	0	0	N
Hcon5G00000005407.1	Belongs to the protein kinase superfamily	20.3814	20.4071	20.4383	20.3024	Y	0	0	0	0	N	15.6493	0	15.5576	15.4646	Y	17.1847	17.1639	17.1493	16.9445	Y	15.7189	15.6806	15.6448	15.6209	Y
Hcon5G00000005408.1	ThioredoxinUncharacterisedlike	18.5218	18.6035	18.559	18.5964	Y	19.0798	19.0782	19.0631	19.0552	Y	18.9713	18.7168	18.8378	18.6892	Y	19.86	19.9161	19.8648	19.9197	Y	20.0268	19.9534	19.989	19.957	Y
Hcon5G00000005409.1	2Uncharacterisedoxoacid dehydrogenases acyltransferase (catalytic domain)	17.694	17.811	17.8655	17.7583	Y	19.9604	20.0263	20.0378	20.1037	Y	21.472	21.5623	21.4993	21.5046	Y	21.1188	21.1793	21.2075	21.1688	Y	21.546	21.5454	21.5235	21.5131	Y
Hcon5G00000005410.3	Uncharacterised	16.1184	16.169	15.9421	16.2835	Y	15.0393	15.2949	14.9046	15.2637	Y	15.8942	0	16.0334	0	N	16.3582	16.2286	16.3684	16.3619	Y	16.0912	16.0246	15.9379	15.8889	Y
Hcon5G00000005416.1	Synapsin, ATP binding domain	0	0	0	0	N	17.1	17.0892	17.1446	17.0917	Y	0	0	0	0	N	0	0	0	0	N	0	0	0	0	N
Hcon5G00000005422.1	Uncharacterised	0	0	0	0	N	0	0	0	0	N	13.7886	14.0743	13.9929	13.8826	Y	0	0	0	0	N	12.9256	12.8257	12.9288	12.8653	Y
Hcon5G00000005423.1	Uncharacterised	0	0	0	0	N	16.3045	16.2303	16.2952	16.2987	Y	0	0	0	0	N	16.0622	16.1701	0	16.3907	Y	16.7492	16.7513	16.8378	16.651	Y
Hcon5G00000005426.1	Alpha/beta hydrolase family	0	12.4571	0	12.4901	N	14.6231	14.5634	14.4606	14.4183	Y	0	11.8298	0	0	N	0	12.9469	12.9566	0	N	13.6259	13.7586	13.5897	13.4909	Y
Hcon5G00000005427.1	belongs to the aldehyde dehydrogenase family. ALDH1L subfamily	17.0286	17.0986	17.0574	16.947	Y	20.6866	20.6745	20.6623	20.6978	Y	21.7444	21.7667	21.782	21.7595	Y	22.3105	22.3438	22.343	22.3414	Y	22.2191	22.2023	22.2197	22.2378	Y
Hcon5G00000005428.1	Transketolase, pyrimidine binding domain	21.0734	21.0108	21.0599	21.0632	Y	21.9009	21.8617	21.8394	21.8434	Y	21.3925	21.3481	21.3861	21.3522	Y	21.6325	21.6693	21.6488	21.6238	Y	21.2161	21.2452	21.2318	21.186	Y
Hcon5G00000005429.1	HSCB CUncharacterisedterminal oligomerisation domain	14.9904	15.1644	15.107	15.0959	Y	15.4634	15.2678	15.3113	15.3635	Y	16.5576	16.4038	16.5039	16.3768	Y	16.4681	16.1792	16.5032	16.2811	Y	16.5015	16.2532	16.3653	16.3561	Y
Hcon5G00000005430.1	RNA binding	18.9294	18.9974	18.962	19.0086	Y	17.7662	17.6883	17.6967	17.7263	Y	16.73	16.5797	16.6625	16.3977	Y	16.6935	16.7344	16.8045	16.8497	Y	16.5349	16.6094	16.6848	16.6787	Y
Hcon5G00000005432.1	Serine/Threonine protein kinases, catalytic domain	15.4017	15.5329	15.4554	15.3956	Y	15.5235	15.4634	15.3098	15.4344	Y	0	15.2871	14.8649	15.5721	Y	14.9492	15.0407	14.9774	14.9851	Y	14.73	14.8938	14.8482	14.8048	Y
Hcon5G00000005433.2	Uncharacterised	0	0	0	0	N	18.5006	18.4724	18.6314	18.3456	Y	0	0	13.6565	0	N	0	0	0	0	N	0	0	0	0	N
Hcon5G00000005434.2	Belongs to the small GTPase superfamily. Rho family	17.5378	17.5889	17.6452	17.6436	Y	18.9702	18.9465	18.8537	18.8942	Y	17.9604	18.0345	18.111	18.013	Y	18.511	18.5511	18.5437	18.5471	Y	18.3711	18.3298	18.3953	18.319	Y
Hcon5G00000005435.1	Tumor susceptibility	17.5482	17.5525	17.5265	17.616	Y	17.4243	17.468	17.3767	17.3786	Y	17.196	17.1753	17.1528	17.1997	Y	16.7474	16.6629	16.6782	16.6938	Y	16.8142	16.7066	16.7281	16.7205	Y
Hcon5G00000005436.1	dihydropyrimidinaseUncharacterisedrelated protein	17.6453	17.6174	17.6456	17.6446	Y	18.5633	18.5304	18.4818	18.5048	Y	18.4648	18.439	18.5471	18.4679	Y	17.6324	17.61	17.6184	17.6477	Y	17.8595	17.9099	17.8801	17.8082	Y
Hcon5G00000005437.2	dihydropyrimidinase activity	0	0	0	0	N	17.1924	17.198	17.2278	17.1794	Y	0	0	0	15.5577	N	0	0	14.8455	14.6335	N	0	0	0	0	N
Hcon5G00000005438.1	Involved in mRNA export coupled transcription activation by association with both the TREXUncharacterised2 and the SAGA complexes. The transcription regulatory histone acetylation (HAT) complex SAGA is a multiprotein complex that activates transcription by remodeling chromatin and mediating histone acetylation and deubiquitination. Within the SAGA complex, participates to a subcomplex that specif…	16.6716	16.8305	16.8668	16.8431	Y	15.3751	15.3921	15.4272	15.4129	Y	0	14.2149	0	0	N	14.1936	0	14.4536	14.3078	Y	13.8894	0	13.8336	13.8133	Y
Hcon5G00000005439.1	Nucleolar protein,Nop52	15.3181	15.0114	15.2394	15.3584	Y	0	13.1659	0	0	N	0	15.449	15.4444	0	N	13.5846	13.7847	13.8319	13.8435	Y	12.7328	12.7512	12.7511	0	Y
Hcon5G00000005440.1	Uncharacterised	17.9003	17.8938	18.0989	17.9751	Y	0	18.4324	18.4341	18.1674	Y	0	16.5307	0	0	N	0	16.4495	16.6857	0	N	16.9565	17.2121	16.986	17.0468	Y
Hcon5G00000005442.1	Uncharacterised	16.7303	16.5733	16.2972	16.3657	Y	0	0	0	0	N	0	0	0	0	N	15.8823	15.6879	15.5258	15.6955	Y	14.233	13.8851	13.9717	14.143	Y
Hcon5G00000005445.1	transferase activity, transferring nitrogenous groups	21.0827	21.0049	21.0173	20.9754	Y	14.5913	14.4252	14.2965	14.7938	Y	18.0023	18.0214	18.0071	18.0131	Y	18.9975	18.9761	19.023	18.8852	Y	18.8161	18.787	18.7692	18.8364	Y
Hcon5G00000005446.1	Xylanase inhibitor CUncharacterisedterminal	19.3993	19.4036	19.3142	19.3969	Y	18.7788	18.7954	18.7949	18.6532	Y	19.0844	18.7695	19.0429	19.123	Y	18.9559	0	18.7002	18.6862	Y	19.3087	19.5708	19.4489	19.4985	Y
Hcon5G00000005451.2	Leukotriene A4 hydrolase, CUncharacterisedterminal	14.5181	14.5871	14.4491	14.583	Y	16.8611	16.8024	16.8033	16.8263	Y	16.0897	16.0332	16.1482	16.0797	Y	16.635	16.6284	16.6978	16.7034	Y	16.7594	16.8176	16.7883	16.8475	Y
Hcon5G00000005454.2	Belongs to the mitochondrial carrier (TC 2.A.29) family	14.742	15.1216	14.7649	14.8943	Y	15.0202	15.0063	14.9972	15.027	Y	15.1862	15.0621	15.3262	14.875	Y	14.748	14.8141	14.7294	14.7786	Y	15.1441	14.9267	15.0794	15.0375	Y
Hcon5G00000005456.1	SPFH domain / Band 7 family	17.7649	17.6842	17.7589	17.812	Y	17.4031	17.4056	17.4988	17.4817	Y	18.1209	18.1427	18.195	18.1344	Y	18.5289	18.4722	18.603	18.5526	Y	18.217	18.2477	18.2285	18.2062	Y
Hcon5G00000005459.1	TBC1 domain family member	14.6778	14.7249	14.763	14.8041	Y	14.7077	14.6464	14.6618	14.55	Y	14.1497	14.0992	14.1984	0	Y	0	13.0937	12.8912	12.8279	Y	13.2517	13.0709	13.19	0	Y
Hcon5G00000005463.1	AcylUncharacterisedCoA dehydrogenase, NUncharacterisedterminal domain	15.2963	15.3102	15.335	15.2758	Y	17.7034	17.7806	17.7539	17.7215	Y	0	0	0	0	N	0	0	0	0	N	0	0	0	0	N
Hcon5G00000005473.1	Transcriptional Coactivator p15 (PC4)	16.0931	15.799	16.1267	15.8106	Y	15.8706	15.9496	15.8747	15.9082	Y	0	0	0	0	N	13.4599	0	0	13.6437	N	13.1186	0	13.1088	13.4515	Y
Hcon5G00000005474.1	twin BRCT domain	14.0663	13.9984	14.3948	14.3385	Y	0	13.866	13.6727	13.3716	Y	0	11.7349	0	0	N	0	0	0	0	N	0	0	0	0	N
Hcon5G00000005475.1	twin BRCT domain	15.2381	15.4897	15.2213	15.2845	Y	0	0	0	0	N	0	0	0	0	N	0	0	0	0	N	0	0	0	0	N
Hcon5G00000005480.2	Troponin	0	0	0	0	N	21.9692	21.9554	21.9232	22.009	Y	21.838	21.8785	21.8806	21.888	Y	20.9578	20.9188	20.9963	20.9733	Y	22.2221	22.2471	22.2662	22.2755	Y
Hcon5G00000005493.2	ZincUncharacteriseddependent metalloprotease	0	0	0	0	N	14.5667	14.5603	14.4806	14.5951	Y	0	0	0	0	N	0	0	0	0	N	0	0	0	0	N
Hcon5G00000005494.1	calcium ion binding	0	0	0	0	N	14.9903	15.0206	15.0625	15.0291	Y	0	0	0	0	N	0	0	0	0	N	0	0	0	0	N
Hcon5G00000005497.1	Uncharacterised	15.9561	16.0406	15.9989	15.9932	Y	22.0011	21.9298	21.9801	21.9428	Y	19.5909	19.4645	19.5455	19.536	Y	19.4988	19.568	19.5592	19.5386	Y	19.7089	19.7381	19.7338	19.7398	Y
Hcon5G00000005501.1	Nematode cuticle collagen NUncharacterisedterminal domain	0	0	0	0	N	0	0	0	0	N	18.0499	17.2041	18.0118	17.7603	Y	0	14.3597	0	14.4173	N	16.7171	17.3702	17.0159	16.9218	Y
Hcon5G00000005503.1	Uncharacterised	15.9061	15.5533	15.8285	15.8445	Y	0	0	0	0	N	0	0	0	15.9349	N	18.3045	18.2212	18.3376	18.2321	Y	17.948	18.0802	18.0461	18.0991	Y
Hcon5G00000005509.1	Uncharacterised	0	0	0	0	N	0	0	0	0	N	15.3188	15.1646	15.5673	0	Y	0	0	0	0	N	0	0	0	0	N
Hcon5G00000005511.3	Dynein associated protein	17.1818	17.1732	17.2199	17.2153	Y	17.0533	17.0884	17.0718	17.0641	Y	17.3778	17.4278	17.4492	17.3618	Y	17.1913	17.1218	17.1394	17.1589	Y	17.2397	17.1955	17.1944	17.2299	Y
Hcon5G00000005514.1	Uncharacterised	0	0	0	0	N	0	0	0	0	N	16.4979	16.5655	16.5052	16.4363	Y	14.6436	14.7303	14.5684	14.5617	Y	16.7137	16.8381	16.8163	16.7731	Y
Hcon5G00000005515.2	Belongs to the CRISP family	0	0	0	0	N	0	0	0	0	N	17.5392	17.3695	17.3188	17.3885	Y	15.5952	15.4691	0	15.6389	Y	15.1277	15.444	15.0968	15.2768	Y
Hcon5G00000005517.1	SCP / TpxUncharacterised1 / Ag5 / PRUncharacterised1 / Sc7 family of extracellular domains.	0	0	0	0	N	0	0	0	0	N	15.2505	15.4138	0	15.7586	Y	13.8906	14.256	14.4066	14.0991	Y	14.1402	13.6449	13.8103	14.2179	Y
Hcon5G00000005524.1	Uncharacterised	0	13.3419	0	0	N	0	0	0	0	N	0	0	14.6015	0	N	17.8153	17.7371	17.7269	17.7564	Y	16.1462	16.1127	16.1329	15.9968	Y
Hcon5G00000005528.1	Protein aurora borealis NUncharacterisedterminus	14.5477	14.465	14.8033	14.593	Y	0	0	0	0	N	0	0	0	0	N	0	0	0	0	N	0	0	0	0	N
Hcon5G00000005529.2	Trm112pUncharacterisedlike protein	16.9035	17.0625	17.079	17.0548	Y	15.7462	15.908	15.5814	15.6818	Y	0	16.5283	16.5244	0	N	0	15.8512	15.9958	15.8788	Y	16.0276	0	15.8266	15.8193	Y
Hcon5G00000005535.1	Uncharacterised	0	0	0	0	N	13.8829	13.8917	13.9893	13.789	Y	0	0	0	0	N	0	0	0	0	N	0	0	0	0	N
Hcon5G00000005537.1	This magnesiumUncharacteriseddependent enzyme catalyzes the hydrolysis of ATP coupled with the transport of calcium	16.7288	16.7965	16.8542	16.7741	Y	20.9914	20.9551	20.892	20.9871	Y	19.6639	19.5468	19.6709	19.6209	Y	19.2921	19.2651	19.393	19.2715	Y	19.4269	19.4177	19.5223	19.3509	Y
Hcon5G00000005538.2	Sodium:dicarboxylate symporter family	0	0	0	0	N	15.6434	0	15.4135	15.3795	Y	0	0	0	0	N	0	0	0	0	N	0	0	0	0	N
Hcon5G00000005540.1	Uncharacterised	15.1178	15.2028	15.2472	15.1341	Y	0	0	0	0	N	0	0	0	0	N	14.3494	0	0	0	N	0	0	13.8183	0	N
Hcon5G00000005541.1	PatatinUncharacterisedlike phospholipase	12.864	12.7072	13.0368	12.7766	Y	14.9758	14.9673	14.8229	15.1026	Y	14.6591	0	14.5204	14.7097	Y	15.6369	15.6668	15.7234	15.6557	Y	15.6153	15.6453	15.5902	15.5601	Y
Hcon5G00000005542.1	maltose metabolic process	14.0962	0	0	0	N	14.9471	15.0357	15.0369	15.0313	Y	15.1845	15.1327	15.2235	14.8488	Y	14.3978	14.3635	14.0755	14.321	Y	14.8336	14.8979	14.9506	14.9113	Y
Hcon5G00000005545.1	Xylanase inhibitor CUncharacterisedterminal	0	0	0	0	N	0	0	0	0	N	16.0756	0	16.095	0	N	16.1532	16.407	16.2724	16.335	Y	15.4232	0	15.1574	0	N
Hcon5G00000005550.2	Xylanase inhibitor CUncharacterisedterminal	0	0	0	0	N	0	0	0	0	N	0	0	0	0	N	15.5264	15.5397	15.4293	15.4781	Y	0	0	0	0	N
Hcon5G00000005553.1	Xylanase inhibitor CUncharacterisedterminal	0	0	0	0	N	0	0	0	0	N	19.4936	19.5146	19.7843	19.5431	Y	17.5809	17.378	16.877	17.7224	Y	19.1448	19.1293	19.1935	19.6315	Y
Hcon5G00000005554.1	Uncharacterised	13.568	13.8232	13.8738	13.9452	Y	0	0	0	0	N	0	0	0	0	N	0	0	0	0	N	0	0	0	0	N
Hcon5G00000005555.1	Xylanase inhibitor CUncharacterisedterminal	0	0	0	0	N	0	0	0	0	N	0	0	0	0	N	17.0441	17.0494	16.8427	17.0435	Y	16.1952	16.1175	16.1972	16.0488	Y
Hcon5G00000005556.1	CUncharacterisedtype lectin (CTL) or carbohydrateUncharacterisedrecognition domain (CRD)	0	0	0	0	N	0	0	0	0	N	16.2304	16.4615	16.0939	16.1838	Y	0	0	0	0	N	14.9455	14.7823	14.7372	14.6685	Y
Hcon5G00000005558.1	Uncharacterised	14.8732	14.8943	14.9239	14.9153	Y	0	0	0	0	N	0	0	0	0	N	13.8346	14.001	0	14.1134	Y	13.4855	0	0	0	N
Hcon5G00000005560.1	Leucine Rich repeat	13.984	14.0946	14.1948	14.2971	Y	13.6967	0	0	13.632	N	0	14.8492	15.1546	0	N	13.9089	13.5724	0	13.5422	Y	0	0	0	0	N
Hcon5G00000005561.1	CECR6/TMEM121 family	13.4167	0	0	0	N	17.7546	17.8531	17.7324	17.8543	Y	0	0	0	0	N	14.3613	14.24	14.5004	14.5749	Y	0	0	0	0	N
Hcon5G00000005566.2	Adaptins are components of the adaptor complexes which link clathrin to receptors in coated vesicles. ClathrinUncharacterisedassociated protein complexes are believed to interact with the cytoplasmic tails of membrane proteins, leading to their selection and concentration	17.955	18.0225	17.9919	18.0341	Y	18.3883	18.4079	18.3662	18.3292	Y	17.1146	17.0698	17.1671	17.0152	Y	17.1191	17.1951	17.1879	17.1373	Y	17.0631	17.13	17.0488	17.0598	Y
Hcon5G00000005572.1	protein tyrosine phosphatase activity	0	0	0	0	N	0	0	0	0	N	0	0	0	0	N	15.31	15.214	15.1744	15.0823	Y	0	0	0	0	N
Hcon5G00000005576.1	Uncharacterised	0	0	0	0	N	0	0	0	0	N	14.8603	15.1797	15.0745	15.0825	Y	0	0	0	0	N	13.9018	13.7795	13.9986	13.8144	Y
Hcon5G00000005592.1	Uncharacterised	0	14.2986	14.3366	14.2947	Y	15.066	0	15.0775	15.1833	Y	0	0	16.1817	0	N	0	0	0	16.8415	N	0	0	0	0	N
Hcon5G00000005599.1	Accessory subunit of the mitochondrial membrane respiratory chain NADH dehydrogenase (Complex I), that is believed not to be involved in catalysis. Complex I functions in the transfer of electrons from NADH to the respiratory chain. The immediate electron acceptor for the enzyme is believed to be ubiquinone	18.4092	18.4587	18.444	18.5156	Y	18.9225	18.8831	18.8895	18.8838	Y	19.2675	19.4042	19.3494	19.3745	Y	19.9031	19.9538	19.9788	19.9381	Y	19.8694	19.8081	19.9417	19.879	Y
Hcon5G00000005600.5	Domain present in Saccharomyces cerevisiae Shp1, Drosophila melanogaster eyes closed gene (eyc), and vertebrate p47.	19.4747	19.4108	19.4299	19.492	Y	17.7429	17.6901	17.744	17.7975	Y	18.4462	18.5588	18.3754	18.4891	Y	17.6402	17.5631	17.6597	17.6651	Y	18.0813	18.1187	18.114	18.1159	Y
Hcon5G00000005601.1	Belongs to the monovalent cation proton antiporter 1 (CPA1) transporter (TC 2.A.36) family	0	0	0	0	N	13.0875	12.931	0	0	N	14.8912	14.8839	15.1545	15.0411	Y	15.0966	15.0564	14.9238	15.0724	Y	15.2569	15.2532	15.2742	15.1935	Y
Hcon5G00000005603.1	Protein kinase domain	0	0	0	0	N	0	0	0	0	N	15.7486	0	15.4867	0	N	0	0	0	0	N	15.5195	15.4757	15.2934	15.1521	Y
Hcon5G00000005609.1	Domain of unknown function DUF148	0	0	0	0	N	0	0	0	0	N	17.9139	18.0858	18.0868	18.1019	Y	14.917	14.9867	15.02	14.9487	Y	18.3343	18.1582	18.3004	18.3289	Y
Hcon5G00000005610.1	LeucineUncharacterisedrich repeats, typical (most populated) subfamily	0	0	0	0	N	17.187	17.3033	17.391	17.1512	Y	13.9089	13.7709	13.4721	13.9439	Y	0	0	12.5492	13.0736	N	13.5328	0	13.2294	13.2554	Y
Hcon5G00000005613.1	Low molecular weight phosphotyrosine protein phosphatase	17.8226	17.7971	17.8758	17.8512	Y	18.2223	18.2732	18.2718	18.2641	Y	18.0857	18.1862	18.1167	18.1027	Y	17.5226	17.4005	17.4262	17.384	Y	17.0542	17.1261	17.1533	17.0979	Y
Hcon5G00000005614.1	PeptidylUncharacterisedtRNA hydrolase PTH2	16.5359	16.4882	16.5768	16.499	Y	16.2997	16.2571	16.4579	16.0745	Y	16.2459	16.7481	16.6226	16.7528	Y	16.139	16.3172	0	16.4391	Y	16.2308	0	15.9557	15.7973	Y
Hcon5G00000005615.1	Uncharacterised	0	0	0	0	N	15.3882	15.4441	15.5344	15.3508	Y	15.1796	15.4633	15.3573	15.375	Y	15.0707	14.9903	14.8846	14.9918	Y	14.0557	14.0487	14.309	13.9459	Y
Hcon5G00000005618.2	Amidase	14.1887	14.0282	14.0343	14.12	Y	14.2415	14.2234	13.8076	14.1293	Y	14.8343	14.9054	14.8114	14.816	Y	14.7507	14.9179	14.7719	14.6633	Y	14.3009	14.2935	14.1685	14.4387	Y
Hcon5G00000005620.2	Amidase	0	0	0	0	N	14.9889	15.0022	14.7572	15.0277	Y	15.1399	15.2196	15.2143	14.9895	Y	15.6782	15.6229	15.6748	15.6184	Y	15.8886	16.0028	15.913	15.8575	Y
Hcon5G00000005621.1	mitogenUncharacterisedactivated protein kinase	15.5499	15.6502	15.7419	15.8626	Y	16.3371	16.4005	16.4175	16.3895	Y	16.0356	16.4306	16.2273	16.3617	Y	16.0294	16.0866	15.8932	16.0218	Y	16.2295	16.1617	16.1576	16.1998	Y
Hcon5G00000005623.1	Protein tyrosine kinase	15.0807	15.171	15.1441	15.1412	Y	14.4487	14.7339	14.7459	14.4313	Y	15.6959	15.8148	15.7679	15.5845	Y	15.2222	15.2834	15.3406	15.3779	Y	15.2178	15.3026	15.0363	15.0885	Y
Hcon5G00000005624.2	Uncharacterised	0	0	0	0	N	0	12.7061	13.7688	13.0251	Y	0	0	0	0	N	0	0	0	0	N	0	0	0	0	N
Hcon5G00000005625.1	Component of the ubiquinolUncharacterisedcytochrome c reductase complex (complex III or cytochrome bUncharacterisedc1 complex), which is a respiratory chain that generates an electrochemical potential coupled to ATP synthesis	19.5952	19.5583	19.5624	19.6912	Y	20.3789	20.5398	20.4635	20.5629	Y	18.7141	18.5191	18.5917	18.5138	Y	18.0219	18.0435	18.1297	18.1174	Y	18.1507	18.1648	18.0855	18.2088	Y
Hcon5G00000005626.1	Component of the ubiquinolUncharacterisedcytochrome c reductase complex (complex III or cytochrome bUncharacterisedc1 complex), which is a respiratory chain that generates an electrochemical potential coupled to ATP synthesis	0	0	0	0	N	0	0	0	0	N	18.3608	18.3493	18.2931	18.2719	Y	17.9745	17.9683	17.9024	17.9584	Y	17.9475	17.8769	17.9407	18.0105	Y
Hcon5G00000005627.1	MembraneUncharacterisedassociating domain	16.5773	16.5115	16.5699	16.54	Y	19.4204	19.4494	19.4498	19.4332	Y	17.5014	17.5415	17.5408	17.4303	Y	17.4957	17.5645	17.4459	17.6341	Y	17.3526	17.6544	17.5093	17.4057	Y
Hcon5G00000005629.2	Plays a central role in 2Uncharacterisedthiolation of mcm(5)S(2)U at tRNA wobble positions of cytosolic tRNA(Lys), tRNA(Glu) and tRNA(Gln). Also essential during biosynthesis of the molybdenum cofactor. Acts by mediating the CUncharacterisedterminal thiocarboxylation of sulfur carriers URM1 and MOCS2A. Its NUncharacterisedterminus first activates URM1 and MOCS2A as acylUncharacterisedadenylates (…	16.1498	16.2032	16.2241	16.213	Y	14.5746	14.1917	14.596	14.6287	Y	0	14.7526	14.5278	14.7541	Y	15.5786	15.6623	15.4857	15.6132	Y	15.2649	15.0479	15.2801	15.2797	Y
Hcon5G00000005630.1	ESSS subunit of NADH:ubiquinone oxidoreductase (complex I)	19.9851	20.0303	19.9979	20.0184	Y	20.2882	20.3131	20.2811	20.3243	Y	21.5037	21.6216	21.5997	21.6892	Y	21.4435	21.4513	21.3406	21.3431	Y	21.4067	21.3045	21.411	21.4213	Y
Hcon5G00000005632.2	ABC transporter transmembrane region 2	15.5747	15.6056	15.5483	15.6652	Y	15.9059	15.931	15.8261	15.9159	Y	0	0	0	0	N	0	0	0	0	N	0	0	0	0	N
Hcon5G00000005635.1	Domain of unknown function DUF148	0	0	0	0	N	0	0	0	0	N	16.7316	16.6554	16.6014	16.7606	Y	0	0	0	0	N	15.5879	15.6362	15.5158	15.5345	Y
Hcon5G00000005636.2	mRNA, complete cds	0	0	0	0	N	0	0	0	0	N	20.9785	20.8958	20.8867	20.8867	Y	16.2557	16.4074	16.2905	16.4472	Y	21.5453	21.5881	21.5433	21.6137	Y
Hcon5G00000005638.1	Domain of unknown function DUF148	0	0	0	0	N	0	0	0	0	N	15.9809	16.1076	16.1207	16.0082	Y	14.6901	14.0366	14.5412	14.5985	Y	15.5024	15.077	15.3691	15.263	Y
Hcon5G00000005639.1	Domain of unknown function DUF148	0	0	0	0	N	0	0	0	0	N	17.2796	17.1359	17.348	17.048	Y	14.8982	0	15.1941	15.3522	Y	0	17.2044	17.0925	16.5849	Y
Hcon5G00000005642.1	carbohydrate binding	0	0	0	0	N	0	0	0	0	N	16.7704	16.7374	16.5057	16.8017	Y	15.5207	15.5044	15.5555	15.6212	Y	18.0437	17.9205	18.0304	18.0515	Y
Hcon5G00000005667.2	Uncharacterised	17.3142	17.4449	17.3602	17.4576	Y	0	0	0	0	N	0	0	0	0	N	0	0	0	0	N	0	0	0	0	N
Hcon5G00000005671.1	Belongs to the DOCK family	13.7822	13.7615	13.7704	13.6544	Y	13.2651	13.442	13.3763	13.2238	Y	13.3899	13.806	13.3461	13.3868	Y	13.129	13.1109	13.1391	13.1722	Y	12.8563	13.2716	13.0518	12.6764	Y
Hcon5G00000005673.1	DUF1943	27.6183	27.3155	27.051	27.0238	Y	18.3215	18.0196	17.886	17.8879	Y	19.7443	19.7466	19.8107	19.684	Y	24.0314	24.0325	24.0948	24.0772	Y	21.9455	21.8876	21.9242	21.9196	Y
Hcon5G00000005674.1	Carboxypeptidase regulatoryUncharacterisedlike domain	0	0	0	0	N	18.2958	18.2443	18.3627	18.3264	Y	14.8144	15.75	0	14.4057	Y	0	0	0	0	N	15.4498	15.3793	15.2006	15.2175	Y
Hcon5G00000005676.1	Belongs to the shortUncharacterisedchain dehydrogenases reductases (SDR) family	15.2395	15.1138	15.0968	15.2161	Y	13.6411	13.7145	13.7127	13.8842	Y	13.8719	14.4715	0	14.2587	Y	15.5749	15.5029	15.5301	15.5209	Y	14.5838	14.6144	14.7377	14.568	Y
Hcon5G00000005682.1	FibrinogenUncharacterisedrelated domains (FReDs)	0	0	0	0	N	0	0	0	0	N	16.252	16.2052	16.2156	16.2191	Y	15.8534	15.9629	15.9354	15.8949	Y	15.0392	15.0378	15.1724	0	Y
Hcon5G00000005686.2	This magnesiumUncharacteriseddependent enzyme catalyzes the hydrolysis of ATP coupled with the transport of calcium	0	0	0	12.7175	N	15.4274	15.5173	15.3408	15.2026	Y	0	0	0	0	N	0	0	0	0	N	0	0	0	0	N
Hcon5G00000005687.2	carbohydrate binding	0	0	0	0	N	0	0	0	0	N	17.0898	17.3621	17.2206	17.2475	Y	14.3512	14.2218	14.2371	14.2511	Y	17.4732	17.35	17.2855	17.3239	Y
Hcon5G00000005688.1	carbohydrate binding	0	0	0	0	N	0	0	0	0	N	16.3789	16.3812	16.3515	16.4507	Y	15.1582	15.102	15.0771	15.1226	Y	18.3359	18.2398	18.3993	18.2703	Y
Hcon5G00000005689.1	CUncharacterisedtype lectin (CTL) or carbohydrateUncharacterisedrecognition domain (CRD)	0	0	0	0	N	0	0	0	0	N	14.5867	14.7451	14.6413	14.6348	Y	0	0	0	0	N	13.2865	13.6685	13.4131	13.4764	Y
Hcon5G00000005690.1	carbohydrate binding	0	0	0	0	N	0	0	0	0	N	16.4405	16.3652	16.2417	16.3708	Y	0	0	0	11.4613	N	14.9054	15.0348	15.3093	15.2071	Y
Hcon5G00000005693.1	Uncharacterised	0	0	0	0	N	21.35	21.3556	21.5209	21.3479	Y	18.8459	18.728	18.7414	18.7487	Y	17.2026	17.1505	17.0717	17.097	Y	18.0061	18.0585	18.0134	18.0068	Y
Hcon5G00000005696.2	Uncharacterised	16.7283	16.751	16.4466	16.6832	Y	0	0	0	0	N	0	0	0	0	N	0	0	0	0	N	0	0	0	0	N
Hcon5G00000005698.1	Uncharacterised protein family (UPF0240)	15.5125	15.5716	15.4566	15.5223	Y	15.4055	15.4615	15.8819	15.3865	Y	15.8514	16.041	16.1841	15.6034	Y	15.9315	15.6967	15.7526	15.9109	Y	15.6504	15.4764	15.7075	15.6144	Y
Hcon5G00000005699.2	Belongs to the peroxisomal membrane protein PXMP2 4 family	14.9944	15.2691	15.2437	15.2666	Y	14.3463	13.9731	14.2451	0	Y	0	0	0	0	N	0	0	0	0	N	0	0	0	0	N
Hcon5G00000005704.1	aminoacylase activity	0	0	0	0	N	16.242	16.2459	16.1977	16.157	Y	0	0	0	0	N	0	0	0	0	N	0	0	0	0	N
Hcon5G00000005706.2	Sugar (and other) transporter	15.6841	15.8267	15.8033	15.945	Y	18.2746	18.2346	18.192	18.3029	Y	20.2202	20.1393	20.2598	20.2708	Y	20.826	20.8083	20.8272	20.8609	Y	20.8843	20.916	20.8281	20.8411	Y
Hcon5G00000005708.2	PRA1 family protein	18.8109	18.8868	18.771	18.7879	Y	18.6557	18.703	18.6522	18.7285	Y	19.8974	20.0304	19.9369	19.973	Y	19.8479	19.7548	19.768	19.8507	Y	19.7302	19.7226	19.7169	19.7978	Y
Hcon5G00000005712.1	Belongs to the nucleosome assembly protein (NAP) family	23.701	23.6214	23.5608	23.5189	Y	20.271	20.3334	20.3026	20.2533	Y	22.593	22.6217	22.6992	22.5816	Y	22.1133	22.0819	21.9988	22.0587	Y	21.8138	21.7385	21.7699	21.7267	Y
Hcon5G00000005715.2	Uncharacterised	0	0	0	0	N	17.5331	17.1987	17.445	17.4016	Y	0	0	0	0	N	0	0	0	0	N	0	0	0	0	N
Hcon5G00000005716.1	Nematode cuticle collagen NUncharacterisedterminal domain	0	0	0	0	N	16.9298	16.7513	17.1026	16.997	Y	0	0	0	0	N	0	0	0	0	N	0	0	0	0	N
Hcon5G00000005718.2	Belongs to the BI1 family	16.7656	16.7186	16.5929	16.713	Y	16.9161	16.4988	16.8893	17.0266	Y	16.7813	17.0381	16.8935	17.016	Y	17.822	17.8921	17.7626	17.7632	Y	18.0489	18.1016	18.0814	17.967	Y
Hcon5G00000005719.1	Belongs to the BolA IbaG family	15.7315	15.7652	15.9137	0	Y	0	0	0	0	N	15.7308	0	0	15.6297	N	0	0	0	0	N	0	0	0	0	N
Hcon5G00000005720.1	ribosomal protein	21.2833	21.2616	21.2897	21.2733	Y	17.8599	17.874	17.8131	17.8818	Y	19.8436	19.8149	19.9083	19.9268	Y	20.6517	20.592	20.6005	20.7084	Y	20.0528	20.1753	20.1661	20.122	Y
Hcon5G00000005722.1	Peptidase inhibitor	0	0	0	0	N	0	0	0	0	N	13.9648	13.3068	14.0173	14.074	Y	12.9198	13.0561	0	0	N	15.2352	15.3221	15.1357	15.7715	Y
Hcon5G00000005724.1	peptidase inhibitor activity	0	0	0	0	N	0	0	16.7934	0	N	15.8712	16.145	16.0831	15.8965	Y	13.4133	13.8786	13.4053	13.5507	Y	16.5748	16.5647	16.5404	16.5619	Y
Hcon5G00000005728.1	Uncharacterised	0	0	0	0	N	16.2577	16.2068	16.1893	15.6155	Y	0	0	0	0	N	0	0	0	0	N	0	0	0	0	N
Hcon5G00000005729.1	Uncharacterised	0	0	0	0	N	0	0	0	0	N	18.4615	18.5226	18.4933	18.495	Y	16.0832	16.7247	0	0	N	18.6284	18.6361	18.686	18.6552	Y
Hcon5G00000005730.1	Uncharacterised	0	0	0	0	N	0	0	0	0	N	19.0186	19.051	18.9612	18.9884	Y	15.093	15.0467	15.1021	15.2098	Y	17.9349	17.8243	17.8723	17.8508	Y
Hcon5G00000005732.2	Uncharacterised	15.2256	15.4887	15.4795	15.5418	Y	0	16.4911	16.417	16.5471	Y	15.1232	15.2287	15.1815	15.0428	Y	14.8154	0	0	0	N	14.5995	14.6974	14.5715	0	Y
Hcon5G00000005734.2	Uncharacterised	0	0	0	0	N	0	0	0	0	N	16.0507	0	16.0195	0	N	15.0403	0	0	15.0171	N	17.4792	17.4071	17.3476	17.3398	Y
Hcon5G00000005735.2	Uncharacterised	0	0	0	0	N	0	0	0	0	N	15.2656	15.6697	15.1489	15.204	Y	0	0	0	0	N	15.5316	15.6771	15.5297	15.4648	Y
Hcon5G00000005737.1	Uncharacterised	0	0	0	0	N	0	0	0	0	N	20.6234	20.4308	20.379	20.5594	Y	0	0	0	15.3423	N	17.9043	17.854	17.7509	17.7845	Y
Hcon5G00000005740.1	Uncharacterised	0	0	0	0	N	0	0	0	0	N	18.8376	18.5625	19.0082	18.669	Y	0	0	0	13.3042	N	16.0438	16.3241	16.253	16.2546	Y
Hcon5G00000005741.1	Uncharacterised	0	0	0	0	N	0	0	0	0	N	20.0863	19.4102	20.4643	19.9762	Y	15.7345	0	0	15.4568	N	17.5701	17.8112	18.0323	0	Y
Hcon5G00000005742.1	Uncharacterised	0	0	0	0	N	17.995	18.0084	18.0608	17.9969	Y	19.429	19.4857	19.3529	19.4578	Y	20.5422	20.3028	20.5022	20.4499	Y	20.6449	20.6739	20.5403	20.559	Y
Hcon5G00000005752.1	AdhesionUncharacterisedassociated domain present in MUC4 and other proteins	0	0	0	0	N	17.884	17.8661	17.9291	17.8619	Y	15.5524	15.4801	15.3074	15.3231	Y	0	0	0	0	N	15.0711	15.1199	15.1019	15.231	Y
Hcon5G00000005772.1	Transmembrane amino acid transporter protein	0	0	0	0	N	0	0	0	0	N	15.591	15.1032	15.7285	15.1162	Y	17.2407	17.1394	17.3484	17.2121	Y	16.8969	16.832	16.8155	16.8414	Y
Hcon5G00000005774.2	Belongs to the peptidase C19 family	18.529	18.573	18.5865	18.5979	Y	17.3743	17.3962	17.3332	17.367	Y	17.1857	17.1192	17.2602	17.33	Y	17.0878	17.0895	17.1031	17.1561	Y	16.864	16.9252	16.8688	16.9236	Y
Hcon5G00000005778.1	Uncharacterised	0	0	0	0	N	0	0	0	0	N	18.6755	18.7782	18.6674	18.4936	Y	15.2951	15.3895	15.1147	15.1835	Y	18.3059	18.4779	18.3691	18.3415	Y
Hcon5G00000005781.1	protein tyrosine phosphatase activity	0	0	0	0	N	0	0	0	0	N	14.8856	14.6212	14.7379	14.8032	Y	0	0	0	0	N	13.4071	13.9551	0	13.4881	Y
Hcon5G00000005782.1	Ribosomal L22e protein family	22.432	22.3472	22.4288	22.3989	Y	20.0134	20.0428	20.1276	20.0876	Y	20.4764	20.7308	20.4796	20.6844	Y	21.5184	21.6012	21.3646	21.531	Y	20.9601	21.0303	21.1059	20.9854	Y
Hcon5G00000005784.2	Inorganic pyrophosphatase	21.178	21.1612	21.1855	21.2056	Y	21.0327	20.991	21.0241	21.0389	Y	21.7796	21.8189	21.9124	21.8313	Y	22.0884	22.142	22.1126	22.1244	Y	21.6562	21.6233	21.6777	21.6469	Y
Hcon5G00000005785.1	Uncharacterised	0	0	0	0	N	0	0	0	0	N	0	14.1392	14.3332	14.1383	Y	0	0	0	0	N	0	0	0	0	N
Hcon5G00000005789.2	DEADUncharacterisedlike helicases superfamily	14.4575	14.6894	14.8739	15.3057	Y	14.5656	14.4658	14.6684	14.3476	Y	0	16.5628	0	16.4707	N	13.8148	13.8915	13.6644	13.7152	Y	14.8833	14.9158	14.5041	0	Y
Hcon5G00000005790.2	Cotranslationally removes the NUncharacterisedterminal methionine from nascent proteins. The NUncharacterisedterminal methionine is often cleaved when the second residue in the primary sequence is small and uncharged (MetUncharacterisedAlaUncharacterised, Cys, Gly, Pro, Ser, Thr, or Val)	19.3571	19.2549	19.2274	19.1883	Y	17.204	17.1311	17.1527	17.176	Y	17.5176	17.489	17.595	17.5394	Y	16.8681	16.9455	16.9082	17.0348	Y	17.2123	17.148	17.1633	17.1274	Y
Hcon5G00000005791.1	Uncharacterised	0	0	0	0	N	16.5074	16.5516	16.4038	16.4878	Y	15.9501	15.9306	15.9588	15.8816	Y	15.0884	15.1155	14.948	15.0862	Y	15.8509	15.9337	15.8868	15.862	Y
Hcon5G00000005792.1	Xylanase inhibitor CUncharacterisedterminal	0	0	0	0	N	16.0007	15.7973	15.9188	15.941	Y	18.7268	18.6991	18.7404	18.7873	Y	16.1482	16.1235	16.1797	16.1424	Y	18.9329	18.8289	19.0303	18.9217	Y
Hcon5G00000005794.1	mRNA, complete cds	0	0	0	0	N	0	0	0	0	N	13.7948	13.8751	13.7336	13.9577	Y	12.4327	12.2998	12.0677	12.1018	Y	13.4385	13.505	13.4695	13.5538	Y
Hcon5G00000005795.1	Uncharacterised	14.033	14.0091	14.1946	14.1312	Y	0	0	0	0	N	0	0	0	0	N	0	0	0	0	N	0	0	0	0	N
Hcon5G00000005800.1	Uncharacterised	0	0	0	0	N	0	0	0	0	N	15.3365	15.5733	15.5998	15.6633	Y	0	0	0	0	N	0	0	0	0	N
Hcon5G00000005805.1	Uncharacterised	14.6318	14.4565	14.3493	14.4084	Y	0	0	0	0	N	0	0	0	0	N	0	0	13.1036	0	N	0	0	0	0	N
Hcon5G00000005807.1	Required for cell migration and engulfment of cell corpses but not for programmed cell death apoptosis	14.6635	14.5126	14.6454	14.7334	Y	14.5928	14.6286	14.5382	14.5802	Y	14.4395	14.5177	14.6392	14.4839	Y	13.9496	13.7457	13.8542	0	Y	12.8619	0	13.0558	0	N
Hcon5G00000005808.1	protein localization to nuclear inner membrane	18.1915	18.2542	18.2729	18.2464	Y	17.1888	17.3049	17.266	17.1748	Y	16.0848	16.1257	16.0102	16.1153	Y	16.1192	16.0466	15.9864	16.0561	Y	15.6792	15.6985	15.7393	15.6486	Y
Hcon5G00000005811.1	Splicing factor 1 helixUncharacterisedhairpin domain	17.272	17.3314	17.344	17.3099	Y	16.6771	16.6073	16.5563	16.6509	Y	15.7992	15.798	15.9241	16.0035	Y	15.3275	15.3333	15.3076	15.2618	Y	15.3596	15.1581	15.26	15.1302	Y
Hcon5G00000005812.1	PPIases accelerate the folding of proteins. It catalyzes the cisUncharacterisedtrans isomerization of proline imidic peptide bonds in oligopeptides	17.1847	17.1902	17.1255	17.2452	Y	15.6145	15.607	15.5149	15.645	Y	0	0	0	0	N	14.9845	14.9387	15.4031	15.013	Y	0	0	0	0	N
Hcon5G00000005813.1	Zinc finger CUncharacterisedx8UncharacterisedCUncharacterisedx5UncharacterisedCUncharacterisedx3UncharacterisedH type (and similar)	16.8089	16.6048	16.7992	16.9776	Y	15.4377	15.2705	15.7447	15.6379	Y	15.8562	15.9379	15.8986	15.661	Y	15.4126	15.6841	15.6482	15.4967	Y	15.5474	15.6705	15.7282	15.3138	Y
Hcon5G00000005814.1	Belongs to the TRAFAC class myosinUncharacterisedkinesin ATPase superfamily. Kinesin family	14.3545	14.3605	14.4266	14.4436	Y	0	0	0	0	N	0	0	0	0	N	0	0	0	0	N	0	0	0	0	N
Hcon5G00000005815.1	Uncharacterised	17.1731	17.3213	17.2992	17.3434	Y	16.0711	16.1117	16.1032	15.9808	Y	16.3891	16.1126	16.3427	16.3218	Y	16.5755	16.5406	16.4665	16.6324	Y	16.3682	16.4851	16.3833	16.4073	Y
Hcon5G00000005816.1	Protein disulfide isomerase	0	0	0	0	N	0	0	0	0	N	15.6123	15.712	15.582	15.6714	Y	0	12.6276	0	0	N	15.4786	15.3362	15.2233	15.3403	Y
Hcon5G00000005817.1	intramolecular oxidoreductase activity, transposing SUncharacterisedS bonds	18.619	18.7201	18.7151	18.747	Y	17.5749	17.5275	17.59	17.5712	Y	18.9948	19.0364	19.004	19.0764	Y	18.2193	18.3072	18.2366	18.2496	Y	18.9411	18.9547	18.9521	18.8834	Y
Hcon5G00000005818.1	Reversible hydration of carbon dioxide	13.1501	13.2295	13.2673	13.2912	Y	16.0975	16.1071	16.065	16.1062	Y	18.5893	18.5367	18.6198	18.583	Y	19.0865	18.9975	19.0669	19.0836	Y	18.9938	18.9439	18.9604	18.9487	Y
Hcon5G00000005819.2	ATP12 chaperone protein	15.5953	15.4191	15.4581	15.5028	Y	14.4445	14.2469	14.1516	14.4787	Y	15.5842	15.2127	15.3722	15.5155	Y	14.9797	15.0508	15.0992	14.9542	Y	14.4465	14.7078	14.6466	14.5305	Y
Hcon5G00000005822.1	GUncharacterisedpatch domain	15.8114	16.1535	16.2271	16.1149	Y	15.1466	14.9691	15.2329	15.2252	Y	0	0	0	0	N	0	0	0	0	N	0	0	0	0	N
Hcon5G00000005823.2	PPICUncharacterisedtype PPIASE domain	16.2195	16.1335	16.1733	16.2459	Y	14.9865	15.2085	15.027	15.2071	Y	15.3131	15.4691	15.9068	15.7642	Y	15.294	15.4988	15.2754	15.2063	Y	15.107	15.4249	15.1901	15.1723	Y
Hcon5G00000005824.1	ABC transporter	12.7542	12.0277	12.7349	12.737	Y	0	13.4785	13.5037	13.4541	Y	16.5559	16.5548	16.4931	16.5229	Y	16.7378	16.7506	16.6854	16.6904	Y	16.3967	16.5856	16.6894	16.6671	Y
Hcon5G00000005830.1	Domain of unknown function DUF148	0	0	0	0	N	17.6493	17.6818	17.6432	17.6771	Y	0	0	0	0	N	0	0	0	0	N	0	0	0	0	N
Hcon5G00000005831.1	Uncharacterised	16.8529	16.9136	16.9834	16.9942	Y	0	0	0	0	N	0	0	0	0	N	0	13.3613	13.5197	13.5004	Y	0	0	0	0	N
Hcon5G00000005833.1	Domain of unknown function DUF148	0	0	0	0	N	18.376	18.4343	18.5471	18.4252	Y	0	0	0	0	N	0	0	0	0	N	0	0	0	0	N
Hcon5G00000005837.2	Uncharacterised	0	0	0	0	N	0	0	0	0	N	17.4107	17.598	17.5172	17.5065	Y	0	0	0	0	N	17.375	17.1398	17.1641	16.8423	Y
Hcon5G00000005840.1	Uncharacterised	0	0	0	0	N	0	0	0	0	N	19.8886	19.8031	19.7345	19.9167	Y	16.8366	17.0091	17.0856	16.9357	Y	19.7438	19.6294	19.9164	19.8234	Y
Hcon5G00000005850.1	Uncharacterised	0	0	0	0	N	0	0	0	0	N	17.6394	17.6841	17.6057	17.7275	Y	0	15.3055	15.2408	0	N	16.2772	16.1921	16.3759	16.4354	Y
Hcon5G00000005853.1	Domain of unknown function DUF148	0	0	0	0	N	0	0	0	0	N	0	16.2961	16.2955	16.3154	Y	13.5066	13.0712	12.9071	13.3102	Y	15.737	0	15.5829	15.751	Y
Hcon5G00000005855.1	Domain of unknown function DUF148	0	0	0	0	N	16.1643	16.0255	16.074	16.0774	Y	0	0	0	0	N	0	0	0	0	N	0	0	0	0	N
Hcon5G00000005856.2	Domain of unknown function DUF148	0	0	0	0	N	21.392	21.2645	21.4384	21.3733	Y	0	0	0	0	N	0	0	0	0	N	0	0	0	0	N
Hcon5G00000005858.1	Domain of unknown function DUF148	16.5024	16.4476	16.4358	16.4328	Y	0	0	0	14.476	N	16.322	16.1752	16.1444	16.1128	Y	16.454	16.3911	16.3526	16.1837	Y	15.5976	15.5708	15.436	15.3067	Y
Hcon5G00000005860.2	Domain of unknown function DUF148	0	0	0	0	N	15.7271	15.6568	15.5894	15.6178	Y	16.2101	16.3939	16.1956	16.3244	Y	15.274	15.233	15.4101	14.9943	Y	15.9397	15.9962	15.8575	16.049	Y
Hcon5G00000005861.2	Domain of unknown function DUF148	0	0	0	0	N	0	0	0	0	N	15.6281	15.6112	15.6583	15.6348	Y	12.8643	0	0	13.0771	N	0	0	0	13.1854	N
Hcon5G00000005862.1	Domain of unknown function DUF148	0	0	0	0	N	16.1431	16.1653	16.2529	16.1257	Y	0	0	0	0	N	0	0	0	0	N	0	0	0	0	N
Hcon5G00000005863.2	Domain of unknown function DUF148	16.896	16.459	16.7833	16.7129	Y	15.3137	15.1044	14.0744	0	Y	19.2315	19.087	19.043	19.1877	Y	19.6045	19.5846	19.494	19.4799	Y	18.4917	18.3691	18.323	18.3981	Y
Hcon5G00000005864.1	PUA domain	18.5829	18.5915	18.5071	18.3975	Y	17.9244	17.893	17.8223	17.8935	Y	17.3007	17.3101	17.3321	17.4844	Y	17.2622	17.3009	17.1952	17.2894	Y	17.0345	17.1206	17.0749	17.0686	Y
Hcon5G00000005865.2	Potential Queuosine, Q, salvage protein family	15.7107	15.8222	15.7249	15.8353	Y	15.1666	15.0484	15.201	15.1833	Y	16.1095	16.0861	15.9592	16.0667	Y	16.3326	16.3729	16.2776	16.346	Y	16.2548	16.122	16.2478	16.2979	Y
Hcon5G00000005866.1	NAD dependent epimerase/dehydratase family	15.0002	15.1432	15.2782	15.2354	Y	0	0	0	0	N	0	0	0	0	N	0	0	0	0	N	0	0	0	0	N
Hcon5G00000005868.1	Uncharacterised	0	0	0	0	N	0	0	0	0	N	0	0	0	0	N	0	0	15.1825	15.4471	N	15.9944	16.0591	16.0322	16.2948	Y
Hcon5G00000005872.1	Laminin EGF domain	0	10.5789	0	0	N	15.2081	15.0183	15.1425	15.1671	Y	14.3059	14.4785	14.2727	14.3793	Y	15.6362	15.4475	15.3998	15.486	Y	15.8418	15.6363	15.6775	15.7265	Y
Hcon5G00000005873.1	Belongs to the TRAFAC class myosinUncharacterisedkinesin ATPase superfamily. Kinesin family	13.7574	13.8975	14.0156	13.7004	Y	13.3019	12.9395	13.3366	12.7256	Y	15.9367	15.9262	15.9912	15.9376	Y	15.0738	15.063	15.0223	15.065	Y	15.2381	15.1247	15.1268	15.2083	Y
Hcon5G00000005874.3	Uncharacterised	0	0	0	0	N	18.4586	18.3931	18.3728	18.4472	Y	14.9208	15.026	14.8996	14.6518	Y	14.3463	14.3486	14.2361	14.4005	Y	14.7512	0	14.8672	14.7469	Y
Hcon5G00000005875.1	Uncharacterised	0	0	0	0	N	0	0	0	0	N	18.5807	18.8628	18.4513	18.646	Y	0	16.4682	16.478	0	N	16.8609	0	16.8166	16.5757	Y
Hcon5G00000005881.1	Uncharacterised	0	0	0	0	N	0	16.3858	16.3227	16.35	Y	0	0	14.6096	0	N	0	0	0	0	N	0	0	0	0	N
Hcon5G00000005883.2	mitotic nuclear envelope reassembly	16.3727	16.4219	16.4183	16.4451	Y	0	14.8919	14.5502	14.6148	Y	0	0	15.4098	14.9323	N	15.052	15.2672	14.6576	14.9446	Y	0	0	0	0	N
Hcon5G00000005885.2	Tumour protein D52 family	20.1237	20.1494	20.0892	20.0949	Y	21.0327	21.0035	20.9673	20.9958	Y	20.0661	20.2132	20.2295	20.1471	Y	19.1143	19.183	19.1097	19.1388	Y	19.7022	19.6514	19.7393	19.72	Y
Hcon5G00000005887.1	cell wall polysaccharide biosynthetic process	11.6256	11.8962	11.7679	11.7491	Y	0	0	0	0	N	0	0	0	0	N	13.2359	13.0776	13.0035	13.291	Y	0	0	0	0	N
Hcon5G00000005888.1	Uso1 / p115 like vesicle tethering protein, head region	17.2892	17.2789	17.3296	17.3677	Y	17.0289	17.0909	17.0013	17.0383	Y	18.2792	18.3438	18.3154	18.2718	Y	17.6865	17.6411	17.6425	17.7085	Y	18.1991	18.1867	18.2125	18.2157	Y
Hcon5G00000005893.1	Tho complex subunit 7	15.0742	15.4616	15.0418	15.1302	Y	0	0	0	0	N	0	0	0	0	N	0	13.6044	0	0	N	0	0	0	0	N
Hcon5G00000005895.1	Uncharacterised	17.5315	17.5617	17.5408	17.498	Y	14.6308	14.6822	14.5745	14.7244	Y	15.6033	15.5153	15.583	15.5178	Y	15.7291	15.4221	15.3682	15.3971	Y	15.7843	15.6838	15.5084	15.6559	Y
Hcon5G00000005897.1	Copine	15.4468	15.5594	15.4719	15.4532	Y	15.5303	15.4789	15.4162	15.4355	Y	15.1253	15.0298	15.0112	14.8256	Y	14.4692	14.5599	14.4887	14.5017	Y	15.1829	15.1794	15.1616	15.1602	Y
Hcon5G00000005898.1	Belongs to the peptidase M16 family	18.0077	18.018	18.1306	17.9704	Y	17.7768	17.7545	17.7547	17.8039	Y	18.0458	17.9642	18.0944	18.0755	Y	17.5968	17.6502	17.6004	17.5757	Y	17.425	17.3101	17.3268	17.3798	Y
Hcon5G00000005899.1	Belongs to the two pore domain potassium channel (TC 1.A.1.8) family	0	0	0	0	N	16.0253	15.8753	15.7383	15.946	Y	0	14.6148	14.4708	0	N	0	0	0	12.757	N	0	0	0	0	N
Hcon5G00000005903.1	The 2Uncharacterisedoxoglutarate dehydrogenase complex catalyzes the overall conversion of 2Uncharacterisedoxoglutarate to succinylUncharacterisedCoA and CO(2). It contains multiple copies of three enzymatic components 2Uncharacterised oxoglutarate dehydrogenase (E1), dihydrolipoamide succinyltransferase (E2) and lipoamide dehydrogenase (E3) (By similarity)	19.2489	19.2587	19.2807	19.4079	Y	22.1438	22.3275	22.3347	22.4377	Y	21.2692	21.2486	21.3668	21.2137	Y	21.6322	21.4899	21.4143	21.3552	Y	21.593	21.2557	21.3082	21.5325	Y
Hcon5G00000005904.1	The 2Uncharacterisedoxoglutarate dehydrogenase complex catalyzes the overall conversion of 2Uncharacterisedoxoglutarate to succinylUncharacterisedCoA and CO(2). It contains multiple copies of three enzymatic components 2Uncharacterised oxoglutarate dehydrogenase (E1), dihydrolipoamide succinyltransferase (E2) and lipoamide dehydrogenase (E3) (By similarity)	17.4845	17.5715	17.0022	17.5829	Y	15.7409	17.5344	16.4444	16.4904	Y	20.2417	20.2535	20.2633	20.2193	Y	20.7036	20.6867	20.7208	20.705	Y	21.0407	20.9762	20.9806	21.77	Y
Hcon5G00000005907.1	Uncharacterised	0	0	0	0	N	0	0	0	0	N	16.044	16.1968	0	15.906	Y	0	0	0	0	N	0	14.7086	0	0	N
Hcon5G00000005914.1	Uncharacterised	0	0	0	0	N	0	0	0	0	N	17.9831	17.99	17.9092	17.9714	Y	17.2427	17.2962	17.2672	17.3574	Y	17.4744	17.5091	17.5482	17.5846	Y
Hcon5G00000005916.1	The coatomer is a cytosolic protein complex that binds to dilysine motifs and reversibly associates with Golgi nonUncharacterised clathrinUncharacterisedcoated vesicles, which further mediate biosynthetic protein transport from the ER, via the Golgi up to the trans Golgi network. Coatomer complex is required for budding from Golgi membranes, and is essential for the retrograde GolgiUncharacterise…	19.4225	19.4387	19.4472	19.4429	Y	18.4765	18.4595	18.434	18.4743	Y	19.6437	19.6266	19.6555	19.61	Y	19.1341	19.1932	19.1928	19.14	Y	19.5679	19.5637	19.5607	19.5525	Y
Hcon5G00000005921.1	Belongs to the peptidase C2 family	14.7293	14.7953	14.81	14.5971	Y	16.8041	16.6568	16.5785	16.6538	Y	16.8726	16.7966	16.8329	16.7072	Y	15.9142	16.0202	15.6881	15.8229	Y	16.3624	16.2957	16.3971	16.5137	Y
Hcon5G00000005925.1	Required for oocyteUncharacterisedtoUncharacterisedzygote transition in which it phosphorylates oocyte proteins, including meiUncharacterised1, omaUncharacterised1, omaUncharacterised2, mexUncharacterised5, and mexUncharacterised6, modifying their activity and or stability following meiosis. Functions in both spindle positioning and in the posterior localization of cytoplasmic determinants, inclu…	15.9737	16.0727	16.0848	16.1135	Y	0	12.8329	0	0	N	17.4602	17.5882	17.2277	17.8027	Y	0	0	0	0	N	0	0	0	0	N
Hcon5G00000005943.1	Thyroglobulin type I repeats.	0	0	0	0	N	16.1789	16.0615	16.1152	16.3838	Y	18.8208	18.8482	19.0333	18.804	Y	16.5983	16.5026	16.5962	16.6433	Y	16.196	0	16.8144	0	N
Hcon5G00000005947.1	LearningUncharacterisedassociated protein	17.4987	17.4515	17.5433	17.5012	Y	16.5977	16.5276	16.646	16.6299	Y	0	15.9524	0	0	N	15.5181	15.8164	16.0267	15.8987	Y	0	0	14.7083	0	N
Hcon5G00000005948.1	Exportin 1Uncharacterisedlike protein	17.1032	17.09	17.1672	17.1318	Y	15.6488	15.614	15.6634	15.5144	Y	15.9342	16.0286	15.8296	15.983	Y	16.0322	16.1557	16.0792	16.1233	Y	15.8187	15.7673	15.724	15.7777	Y
Hcon5G00000005951.1	nuclearUncharacterisedtranscribed mRNA catabolic process, deadenylationUncharacteriseddependent decay	17.0083	17.0737	17.1171	17.0535	Y	0	0	0	0	N	15.2319	15.0718	15.1441	15.2777	Y	15.2001	15.1282	15.2231	15.0658	Y	15.4474	15.3609	15.4862	15.3271	Y
Hcon5G00000005952.1	C3HC zinc fingerUncharacterisedlike	15.6741	15.6489	15.7608	15.5108	Y	0	0	0	0	N	0	0	0	0	N	0	0	0	0	N	0	0	0	0	N
Hcon5G00000005953.1	Protein of unknown function (DUF1759)	0	0	0	0	N	0	0	0	0	N	11.4077	11.83	0	11.7199	Y	0	0	0	0	N	0	0	0	0	N
Hcon5G00000005954.1	CortactinUncharacterisedbinding proteinUncharacterised2	0	0	0	0	N	14.4467	14.5907	14.572	14.6317	Y	14.0482	14.1066	14.2467	0	Y	13.2816	0	13.1291	13.3786	Y	13.6137	0	13.7142	0	N
Hcon5G00000005957.2	FOXP coiledUncharacterisedcoil domain	14.6208	14.6079	14.6579	14.7297	Y	16.5458	16.6181	16.5706	16.6583	Y	0	0	0	0	N	0	0	0	0	N	0	0	0	0	N
Hcon5G00000005959.1	Uncharacterised	0	0	0	0	N	17.9866	17.969	18.0115	17.9852	Y	0	16.6662	16.569	16.7489	Y	16.7369	16.8621	16.6196	16.8115	Y	16.1126	15.9412	16.6828	16.489	Y
Hcon5G00000005962.1	Cse1	19.0353	19.0013	19.0718	19.0112	Y	17.9165	17.8633	17.86	17.8912	Y	16.8246	16.8662	16.8454	16.8286	Y	17.3388	17.2655	17.2499	17.3728	Y	17.1401	17.1551	17.0869	17.1113	Y
Hcon5G00000005968.1	DNA polymerase binding	15.6079	15.6003	15.6644	15.6665	Y	0	0	0	0	N	0	0	0	0	N	0	0	0	0	N	0	0	0	0	N
Hcon5G00000005972.1	Uncharacterised	16.0271	16.1177	16.0776	16.2207	Y	0	0	0	0	N	0	0	0	0	N	0	0	0	0	N	0	0	0	0	N
Hcon5G00000005975.1	GDNF/GAS1 domain	0	0	0	0	N	15.3426	15.3519	15.4663	15.3542	Y	16.2707	16.3882	16.3918	16.3915	Y	15.4069	15.3913	15.3548	15.254	Y	16.3128	16.3984	16.4491	16.3393	Y
Hcon5G00000005977.1	This protein is an auxiliary protein of DNA polymerase delta and is involved in the control of eukaryotic DNA replication by increasing the polymerase's processibility during elongation of the leading strand	19.9755	19.9424	19.9132	19.9302	Y	16.9945	16.964	17.0324	17.0395	Y	16.4875	16.4015	16.424	16.3506	Y	16.7532	16.8112	16.8021	16.7825	Y	16.0075	15.9734	15.8695	15.9241	Y
Hcon5G00000005979.1	DBP10CT (NUC160) domain	13.8068	13.6412	13.7095	13.8135	Y	0	11.4064	11.661	11.2631	Y	11.6028	11.2862	11.7879	11.9344	Y	12.7479	12.7606	12.552	12.9801	Y	10.7935	0	10.6797	11.0462	Y
Hcon5G00000005980.1	Uncharacterised	0	15.0234	15.0521	14.9891	Y	15.0704	15.2608	15.0387	15.0771	Y	15.7024	15.7	15.7677	15.7938	Y	14.9973	14.9784	14.8461	15.0269	Y	15.4417	15.1837	15.3016	15.3348	Y
Hcon5G00000005981.1	adenylate cyclaseUncharacterisedmodulating GUncharacterisedprotein coupled receptor signaling pathway	0	0	0	0	N	17.6671	17.56	17.74	17.6575	Y	15.1645	15.5619	15.2204	15.373	Y	14.8927	14.792	14.6862	14.8275	Y	15.4886	15.5104	15.5182	15.5521	Y
Hcon5G00000005983.1	Probably plays a role in facilitating the assembly of multimeric protein complexes inside the ER	19.5674	19.521	19.3947	19.5058	Y	17.3996	17.3362	17.301	17.3815	Y	21.4807	21.4308	21.5711	21.5033	Y	20.8333	20.7582	20.83	20.8813	Y	21.5984	21.6729	21.6478	21.6179	Y
Hcon5G00000005987.1	AMMECR1	16.0012	15.8916	15.6355	15.8446	Y	0	0	0	0	N	0	0	0	0	N	0	0	0	0	N	0	0	0	0	N
Hcon5G00000005989.1	Caenorhabditis elegans lyUncharacterised6Uncharacterisedrelated protein	0	0	0	0	N	14.7403	14.4598	14.7055	14.6555	Y	0	0	0	0	N	0	0	0	0	N	0	0	0	0	N
Hcon5G00000005991.1	Fatty acid desaturase	17.7457	17.8061	17.8525	17.7735	Y	0	0	0	0	N	16.4098	16.4173	16.2818	16.4402	Y	16.1737	16.1186	16.2488	16.1552	Y	16.508	16.5146	16.4828	16.3995	Y
Hcon5G00000005992.1	The proteasome is a multicatalytic proteinase complex which is characterized by its ability to cleave peptides with Arg, Phe, Tyr, Leu, and Glu adjacent to the leaving group at neutral or slightly basic pH	20.4335	20.4099	20.374	20.3945	Y	20.0085	19.9951	20.0052	20.0196	Y	18.9459	18.871	18.9502	18.8998	Y	18.8402	18.8852	18.8623	18.8206	Y	18.8132	18.759	18.7172	18.8369	Y
Hcon5G00000005993.1	Src homology 2 domains	14.3243	14.3352	14.2743	14.1176	Y	14.0864	13.9176	13.7304	13.9147	Y	13.754	13.8141	13.5322	13.8526	Y	12.6526	0	0	0	N	12.9726	0	0	0	N
Hcon5G00000005995.1	Protein heterodimerization activity	14.6706	14.709	14.8964	14.8409	Y	0	0	0	0	N	0	0	0	0	N	0	0	0	0	N	0	0	0	0	N
Hcon5G00000005996.2	glutamine synthetase	21.9797	21.9053	21.9376	21.9134	Y	20.3134	20.27	20.4233	20.2984	Y	14.2857	0	13.6559	14.3644	Y	18.9819	19.007	18.9355	19.0021	Y	16.6288	16.5764	16.2611	16.7028	Y
Hcon5G00000006001.1	CSL zinc finger	14.7047	14.6499	14.4149	14.733	Y	0	0	0	13.4083	N	0	0	0	13.398	N	0	13.7367	0	13.26	N	0	0	0	0	N
Hcon5G00000006002.1	DDB1 and CUL4 associated factor 1	15.9609	15.9421	15.8489	15.9231	Y	13.8935	13.8358	13.8785	13.812	Y	14.3336	14.0679	14.3845	14.2586	Y	14.0138	13.8783	13.876	14.0459	Y	13.8881	13.653	13.8295	13.4981	Y
Hcon5G00000006004.2	TrypsinUncharacterisedlike serine protease	0	0	0	0	N	0	15.2961	15.6959	15.3377	Y	0	0	0	0	N	0	0	0	0	N	0	0	14.8282	15.1635	N
Hcon5G00000006006.1	Rabenosyn Rab binding domain	14.974	14.8408	14.8724	15.0488	Y	14.5813	14.5885	14.7242	0	Y	0	0	0	0	N	0	0	13.22	0	N	0	0	0	0	N
Hcon5G00000006018.1	Uncharacterised	0	0	0	0	N	13.1636	0	13.4278	13.2196	Y	0	0	0	0	N	0	0	0	0	N	0	0	0	0	N
Hcon5G00000006027.2	Sugar (and other) transporter	16.4465	16.4902	16.4427	16.4562	Y	16.4397	16.6066	16.6555	16.5161	Y	16.4507	15.9257	16.4195	0	Y	16.557	16.5071	16.3264	16.3724	Y	17.0138	17.0438	17.0771	17.0286	Y
Hcon5G00000006032.1	Belongs to the MYST (SAS MOZ) family	14.9007	14.8227	14.9851	14.8647	Y	14.2709	14.0667	14.4353	14.282	Y	0	0	0	0	N	0	0	0	0	N	0	0	0	0	N
Hcon5G00000006035.1	PurA ssDNA and RNAUncharacterisedbinding protein	21.8019	21.8246	21.8004	21.8246	Y	20.2063	20.1744	20.1257	20.1547	Y	19.8347	19.6692	19.7727	19.6944	Y	20.3272	20.3356	20.3233	20.3312	Y	19.7752	19.8057	19.8484	19.7435	Y
Hcon5G00000006037.1	Integrase core domain	0	0	0	0	N	16.2853	16.1655	16.596	16.4952	Y	0	0	0	0	N	0	0	0	0	N	0	0	0	0	N
Hcon5G00000006042.4	DystroglycanUncharacterisedtype cadherinUncharacterisedlike domains.	17.2513	17.2884	17.306	17.3189	Y	17.5448	17.4878	17.5417	17.5063	Y	16.9823	17.0877	17.0791	17.0619	Y	15.9573	15.9762	15.9355	16.1375	Y	16.4694	16.4081	16.3751	16.3964	Y
Hcon5G00000006043.1	AMOP domain	0	0	0	0	N	16.113	16.1439	16.1402	16.1373	Y	0	0	0	0	N	0	0	0	0	N	0	0	0	0	N
Hcon5G00000006046.1	C2 domain of PTEN tumourUncharacterisedsuppressor protein	14.5979	14.7358	14.7217	14.6913	Y	13.5681	14.086	13.9293	13.752	Y	13.8975	13.8773	13.5827	14.0088	Y	0	0	0	0	N	0	0	12.3364	0	N
Hcon5G00000006047.1	Required for ribosome biogenesis. Part of a complex which catalyzes pseudouridylation of rRNA. This involves the isomerization of uridine such that the ribose is subsequently attached to C5, instead of the normal N1	17.6572	17.6089	17.6459	17.7071	Y	16.6685	16.7777	16.8239	16.9024	Y	16.6353	16.7331	16.3464	16.5122	Y	16.8385	16.8761	16.8144	16.8708	Y	15.7415	16.1595	16.2436	16.1246	Y
Hcon5G00000006049.1	Component of the ribosome, a large ribonucleoprotein complex responsible for the synthesis of proteins in the cell. The small ribosomal subunit (SSU) binds messenger RNAs (mRNAs) and translates the encoded message by selecting cognate aminoacylUncharacterised transfer RNA (tRNA) molecules. The large subunit (LSU) contains the ribosomal catalytic site termed the peptidyl transferase center (PTC), …	0	0	0	0	N	12.6509	12.801	12.7295	0	Y	18.2619	18.2057	18.2984	18.2143	Y	18.1383	18.1881	18.2733	18.1402	Y	18.0797	18.2435	18.2698	18.3431	Y
Hcon5G00000006050.1	Ras of Complex, Roc, domain of DAPkinase	19.4464	19.5496	19.5412	19.5868	Y	19.0639	19.0634	18.9836	18.9793	Y	18.2815	18.0946	18.2577	17.9856	Y	19.1213	19.0735	19.1148	19.2183	Y	18.8981	18.8311	18.896	18.9321	Y
Hcon5G00000006052.1	Pyridoxal 5'Uncharacterisedphosphate (PLP)Uncharacterisedbinding protein, which may be involved in intracellular homeostatic regulation of pyridoxal 5'Uncharacterisedphosphate (PLP), the active form of vitamin B6	16.0491	16.0964	15.9713	16.0933	Y	16.9848	16.9148	16.8745	16.9699	Y	17.3225	17.4183	17.3092	17.3948	Y	18.1363	18.0915	18.0854	18.1435	Y	17.9574	18.0549	18.0594	18.0819	Y
Hcon5G00000006053.1	polyadenylationUncharacteriseddependent snoRNA 3'Uncharacterisedend processing	15.7619	15.8033	16.0295	15.7687	Y	15.017	15.0775	15.1603	14.5687	Y	0	0	0	0	N	14.665	14.5892	14.4047	14.2998	Y	0	0	0	0	N
Hcon5G00000006057.1	FUN14 family	16.5893	16.4018	16.8591	16.3507	Y	0	16.5868	16.7388	16.7337	Y	16.6943	17.0968	16.9478	17.1182	Y	16.3981	16.6011	16.4664	16.5409	Y	16.5482	16.5509	16.4004	0	Y
Hcon5G00000006058.2	Belongs to the shortUncharacterisedchain dehydrogenases reductases (SDR) family	17.3878	17.4203	17.4233	17.4646	Y	17.3614	17.3741	17.4479	17.3379	Y	17.8669	17.7741	18.0768	17.8898	Y	18.6491	18.6201	18.5247	18.6348	Y	18.5694	18.5395	18.5884	18.5585	Y
Hcon5G00000006060.1	FUN14 family	15.496	15.7699	15.463	15.6299	Y	15.5882	15.2767	0	15.6202	Y	15.25	14.9214	15.2666	15.0849	Y	15.1083	14.8952	15.0118	14.9684	Y	0	0	0	0	N
Hcon5G00000006062.1	snRNA pseudouridine synthesis	17.255	17.2892	17.3628	17.3579	Y	16.3715	16.5307	16.3575	16.1883	Y	16.3867	16.4313	16.3688	16.4626	Y	16.136	16.098	15.9393	16.0242	Y	15.3181	15.5313	15.5111	15.449	Y
Hcon5G00000006063.1	Sphingolipid Delta4Uncharacteriseddesaturase (DES)	16.9613	16.968	17.0912	17.0319	Y	14.173	14.2896	14.6451	14.3989	Y	15.8025	15.9611	15.8864	15.7184	Y	17.1683	17.1987	17.1356	17.1778	Y	16.5472	16.4166	16.4655	16.4672	Y
Hcon5G00000006067.1	FMRFamide related peptide family	0	0	0	0	N	18.277	18.3002	18.2189	18.2617	Y	0	0	0	0	N	0	0	0	0	N	0	0	0	0	N
Hcon5G00000006068.1	FUncharacterisedactinUncharacterisedcapping proteins bind in a Ca(2 )Uncharacterisedindependent manner to the fast growing ends of actin filaments (barbed end) thereby blocking the exchange of subunits at these ends. Unlike other capping proteins (such as gelsolin and severin), these proteins do not sever actin filaments	19.6787	19.5621	19.5463	19.4878	Y	20.3818	20.3921	20.3279	20.3826	Y	19.6396	19.6734	19.5	19.5685	Y	19.5716	19.5328	19.5863	19.543	Y	19.9554	19.9678	19.8865	19.9201	Y
Hcon5G00000006070.1	LSM domain	17.8743	18.1242	17.82	17.2412	Y	16.8836	16.8842	16.8599	16.8707	Y	15.8476	15.7353	16.0512	15.7639	Y	16.2527	16.2327	16.5077	16.4993	Y	15.3744	15.9062	15.6857	15.7772	Y
Hcon5G00000006072.1	Ribosomal protein L16p/L10e	21.7267	21.6888	21.6338	21.6329	Y	19.2966	19.2503	19.2373	19.2507	Y	20.3786	20.3784	20.4583	20.3262	Y	20.7159	20.6942	20.7219	20.7066	Y	20.1817	20.2363	20.2468	20.2137	Y
Hcon5G00000006073.1	AMPUncharacterisedbinding enzyme	0	0	0	0	N	14.2396	14.3658	14.1916	14.1762	Y	0	0	0	0	N	0	0	0	0	N	0	0	0	0	N
Hcon5G00000006080.1	Belongs to the cation transport ATPase (PUncharacterisedtype) (TC 3.A.3) family	0	0	0	0	N	14.9036	14.7713	14.6258	14.7403	Y	0	0	0	0	N	0	0	0	0	N	0	0	0	0	N
Hcon5G00000006082.2	Protein of unknown function (DUF3591)	13.5765	13.4698	13.4957	13.4679	Y	12.6578	12.8438	13.3891	12.6117	Y	12.6675	12.5636	0	0	N	10.8793	0	0	0	N	0	0	0	0	N
Hcon5G00000006083.1	Uncharacterised	14.2167	14.3076	14.3165	14.2171	Y	0	0	0	0	N	0	0	0	0	N	0	0	0	0	N	0	0	0	0	N
Hcon5G00000006084.1	Belongs to the globin family	0	0	0	0	N	15.4831	15.3984	15.4845	15.5044	Y	14.786	14.5571	14.3798	14.3796	Y	14.2351	14.3389	14.1964	14.1337	Y	14.5257	14.6635	14.2568	14.2907	Y
Hcon5G00000006089.1	Histone deacetylase (HDAC) interacting	15.3231	15.401	15.4443	15.5021	Y	14.4751	14.5841	14.6232	14.5389	Y	0	12.972	0	12.7439	N	13.013	13.0922	12.9447	13.2859	Y	13.1458	0	13.141	0	N
Hcon5G00000006092.1	isocitrate dehydrogenase NAD subunit	19.6219	19.6883	19.7463	19.7504	Y	21.9415	21.8952	21.9154	21.9483	Y	20.0477	20.1489	20.0146	20.0248	Y	19.0191	19.1284	19.025	18.9976	Y	19.0598	18.9883	19.0073	19.0106	Y
Hcon5G00000006093.1	Lysin motif	14.5164	14.5459	14.2437	14.5725	Y	0	0	0	0	N	13.9876	14.1485	13.8594	0	Y	0	0	0	0	N	0	0	13.6613	13.475	N
Hcon5G00000006094.1	Uncharacterised	16.5059	16.4673	16.5155	16.5063	Y	14.4059	14.5067	14.5664	14.3466	Y	0	15.4493	0	0	N	12.9468	13.8668	0	0	N	14.0953	0	14.0889	0	N
Hcon5G00000006095.1	Belongs to the mitochondrial carrier (TC 2.A.29) family	13.5071	13.1257	13.4703	0	Y	15.451	15.4985	15.6013	15.343	Y	14.1392	0	14.3636	14.5303	Y	15.2538	15.3414	15.0879	15.3165	Y	15.3494	15.4245	15.319	15.4268	Y
Hcon5G00000006096.2	Nucleotide hydrolase	18.2693	18.3698	18.3159	18.2573	Y	17.1193	17.122	17.1994	17.1904	Y	16.9183	16.8127	16.8665	16.6772	Y	15.9359	16.0938	16.0865	16.0497	Y	16.0082	15.881	15.8469	15.8807	Y
Hcon5G00000006098.1	Calponin homology domain	17.0063	17.1869	17.0979	17.0122	Y	16.8663	16.8922	16.8461	16.9116	Y	18.7946	18.8785	18.8813	18.8819	Y	18.8931	18.8929	18.9859	18.8938	Y	18.7541	18.6745	18.649	18.6431	Y
Hcon5G00000006099.1	Uncharacterised	0	0	0	0	N	18.3944	18.4634	18.3809	18.4502	Y	17.2393	17.1164	17.359	17.0715	Y	17.8086	17.872	17.9855	17.9095	Y	18.3881	18.453	18.5011	18.4268	Y
Hcon5G00000006102.1	NUncharacterisedterminal domain of NEFAUncharacterisedinteracting nuclear protein NIP30	16.9595	17.0729	17.1531	17.0877	Y	15.8086	15.7729	15.6719	15.7461	Y	16.1417	16.0112	15.9382	16.0591	Y	14.9918	15.0336	15.2025	15.2537	Y	15.4072	15.2006	15.3012	15.6167	Y
Hcon5G00000006103.1	Belongs to the class IUncharacterisedlike SAMUncharacterisedbinding methyltransferase superfamily. mRNA cap 0 methyltransferase family	16.1037	16.1306	16.2688	16.1738	Y	15.9965	16.1301	16.0211	15.9756	Y	0	0	0	0	N	13.8593	13.5435	13.3248	13.7436	Y	14.108	13.5762	13.4185	13.0854	Y
Hcon5G00000006106.5	Uncharacterised	0	0	0	0	N	0	0	0	0	N	15.3066	15.2521	15.2999	15.3324	Y	12.8716	0	12.8551	0	N	0	0	0	13.2749	N
Hcon5G00000006108.1	HelixUncharacterisedhairpinUncharacterisedhelix motif	14.5913	14.952	14.9246	14.9052	Y	13.9402	13.5595	0	0	N	0	0	0	0	N	0	0	0	14.3214	N	0	0	0	0	N
Hcon5G00000006112.2	Nup93/Nic96	18.2257	18.2718	18.2781	18.2915	Y	16.8985	16.8472	16.9301	16.8486	Y	16.0902	16.1982	16.1292	16.0977	Y	16.1278	16.1388	16.0645	16.005	Y	15.7114	15.792	15.8495	15.6744	Y
Hcon5G00000006116.1	Uncharacterised	0	0	0	0	N	0	0	0	0	N	16.1748	16.1819	16.0534	16.4099	Y	14.5566	14.7549	14.51	14.8552	Y	14.6617	14.7994	14.5204	14.8873	Y
Hcon5G00000006118.1	Vinculin family	15.3761	15.163	15.5918	15.1163	Y	16.5183	16.5473	16.4809	16.5208	Y	15.0234	0	15.1477	0	N	0	0	13.5709	13.6308	N	14.7351	14.3513	14.5902	14.6384	Y
Hcon5G00000006126.1	WD domain, GUncharacterisedbeta repeat	12.9826	12.6713	12.5744	13.4066	Y	18.1711	18.086	18.0838	18.1436	Y	16.0374	16.0572	16.0217	16.0279	Y	14.9682	15.0607	14.9012	15.0124	Y	15.6091	15.6781	15.6595	15.6462	Y
Hcon5G00000006127.2	von Willebrand factor type A domain	15.0642	0	0	0	N	16.4189	16.3901	16.4578	16.4832	Y	0	14.2649	0	0	N	0	0	0	0	N	0	0	0	0	N
Hcon5G00000006129.1	Sodium:neurotransmitter symporter family	0	0	0	0	N	18.1317	17.9826	17.9987	18.0201	Y	0	0	0	0	N	0	0	0	0	N	0	0	16.2396	16.4101	N
Hcon5G00000006132.1	Uncharacterised	0	0	0	0	N	15.2301	15.0578	15.0764	14.6732	Y	0	0	0	0	N	0	15.2538	0	15.1017	N	0	0	0	0	N
Hcon5G00000006135.3	DNAUncharacteriseddependent RNA polymerase catalyzes the transcription of DNA into RNA using the four ribonucleoside triphosphates as substrates. Specific peripheric component of RNA polymerase III which synthesizes small RNAs, such as 5S rRNA and tRNAs	15.1289	15.0414	15.1316	14.9909	Y	13.9111	14.0781	14.1297	14.2416	Y	13.7774	13.9532	13.995	0	Y	13.987	14.0357	14.0198	14.1857	Y	13.476	13.3054	13.8687	0	Y
Hcon5G00000006137.1	Transcriptional repressor TCF25	15.1863	15.2853	15.345	15.3077	Y	0	0	0	0	N	15.4545	15.6286	15.6862	15.6462	Y	14.8186	14.9734	14.8035	14.7451	Y	14.6496	14.6174	14.6551	14.632	Y
Hcon5G00000006142.1	phosphotransferase activity, alcohol group as acceptor	0	0	0	0	N	0	0	0	0	N	0	0	0	14.3274	N	0	0	0	0	N	13.7726	13.6906	13.7119	0	Y
Hcon5G00000006143.1	positive regulation of rRNA processing	15.153	15.3033	15.2604	15.1699	Y	0	0	0	0	N	0	0	0	0	N	0	0	0	0	N	0	0	0	0	N
Hcon5G00000006144.1	DUF4217	15.2726	15.2386	15.2289	15.2485	Y	0	0	0	0	N	13.1421	0	0	13.5674	N	14.2834	14.1391	13.9736	14.0916	Y	13.349	13.4584	13.246	0	Y
Hcon5G00000006145.1	Protein tyrosine kinase	13.732	13.5988	13.2356	13.8382	Y	15.7839	15.6731	15.675	15.8447	Y	15.3874	15.4738	15.4583	15.9037	Y	14.8625	14.6438	14.6781	14.4801	Y	14.6491	14.8462	14.7758	14.685	Y
Hcon5G00000006146.2	DNA repair enzyme that can remove a variety of covalent adducts from DNA through hydrolysis of a 5'Uncharacterisedphosphodiester bond, giving rise to DNA with a free 5' phosphate. Catalyzes the hydrolysis of deadUncharacterisedend complexes between DNA and the topoisomerase 2 (TOP2) active site tyrosine residue. Hydrolyzes 5'Uncharacterised phosphoglycolates on protruding 5' ends on DNA doubleUnc…	15.5013	15.7532	15.6836	15.4657	Y	0	0	0	0	N	0	0	0	0	N	0	0	0	0	N	0	0	0	0	N
Hcon5G00000006147.1	PB1 domain	18.9864	19.0378	19.0365	19.0163	Y	18.0433	17.9516	17.97	17.9206	Y	19.9989	19.8723	20.041	19.9612	Y	19.1594	19.0331	19.2343	19.1759	Y	19.6689	19.7525	19.6981	19.6872	Y
Hcon5G00000006150.1	Uncharacterised	0	0	0	0	N	14.8539	14.7128	0	14.7939	Y	0	0	0	0	N	0	0	0	0	N	0	0	0	0	N
Hcon5G00000006151.1	Amidase	0	0	0	0	N	15.4135	15.3419	15.281	15.2955	Y	14.0269	14.2311	14.0502	14.3876	Y	14.0129	13.8889	13.9423	13.9954	Y	13.5739	13.8206	13.5843	13.5958	Y
Hcon5G00000006152.1	Palmitoyl protein thioesterase	15.3247	0	0	14.9376	N	15.9923	16.0555	15.9968	15.9998	Y	15.5098	15.5732	15.4215	15.4569	Y	16.2516	16.2589	16.2113	16.3613	Y	15.4189	15.7782	15.6444	15.6431	Y
Hcon5G00000006157.1	Uncharacterised	0	0	0	0	N	0	0	0	0	N	0	16.6579	16.5045	16.5813	Y	0	0	0	0	N	17.1404	17.0729	16.9395	16.7912	Y
Hcon5G00000006161.1	Domain B in dwarfin family proteins	0	0	0	0	N	15.2855	15.101	15.2683	15.2834	Y	0	13.6643	0	13.8111	N	0	0	0	0	N	0	0	0	0	N
Hcon5G00000006163.1	WD40 repeats	13.5174	13.4081	13.4767	13.4671	Y	15.1452	15.1083	15.0785	15.1378	Y	15.6612	15.8249	15.6459	15.7674	Y	15.2445	15.263	15.2016	15.2132	Y	15.7668	15.7866	15.7028	15.8953	Y
Hcon5G00000006166.1	Four repeated domains in the Fasciclin I family of proteins, present in many other contexts.	0	0	0	0	N	0	14.6751	14.706	14.6091	Y	0	0	0	0	N	0	11.85	0	0	N	0	0	0	0	N
Hcon5G00000006167.1	Cytochrome c oxidase subunit VIIc	18.3734	18.3829	18.4153	18.3133	Y	18.5417	18.761	18.657	18.5746	Y	16.9146	17.0223	16.4817	16.8354	Y	17.0781	17.1546	16.7461	17.0936	Y	16.4434	16.5573	16.4896	16.6977	Y
Hcon5G00000006168.1	Belongs to the peptidase C1 family	0	0	0	0	N	19.1387	19.1075	19.1144	19.0762	Y	18.4963	18.363	18.4556	18.3594	Y	18.828	18.8678	18.7459	18.7945	Y	18.8358	18.8138	18.8133	18.7772	Y
Hcon5G00000006170.2	WD repeat domain 5	16.7432	16.7143	16.8231	16.8213	Y	15.7882	15.8278	15.7676	15.7562	Y	15.3134	15.008	15.3348	15.6112	Y	14.5033	14.7199	14.5006	14.4841	Y	14.9283	14.9186	14.8889	14.8154	Y
Hcon5G00000006171.1	MicrofibrilUncharacterisedassociated/PreUncharacterisedmRNA processing	16.4725	16.6024	16.4311	16.4774	Y	15.1252	15.1015	15.3835	15.2373	Y	0	0	13.5385	13.508	N	0	13.5117	0	13.4128	N	0	13.8229	12.9018	0	N
Hcon5G00000006175.1	Cyclophilin type peptidylUncharacterisedprolyl cisUncharacterisedtrans isomerase/CLD	15.9003	15.9447	15.7965	15.9355	Y	15.0593	15.0963	15.2169	15.0092	Y	0	13.9607	14.1002	13.5767	Y	13.7767	13.6508	13.6465	13.7884	Y	0	0	13.9905	0	N
Hcon5G00000006179.1	Sperm antigen with calponin homology and coiledUncharacterisedcoil domains 1	0	0	0	0	N	0	0	0	0	N	0	0	12.5144	0	N	0	0	0	0	N	12.6787	12.489	12.5124	12.5457	Y
Hcon5G00000006180.2	Ubiquitin CarboxylUncharacterisedterminal HydrolaseUncharacterisedlike zinc finger	18.4347	18.4527	18.4831	18.4735	Y	18.5573	18.5705	18.5723	18.57	Y	17.7844	17.8152	17.8008	17.8084	Y	17.3283	17.3531	17.3988	17.3845	Y	17.5339	17.4913	17.4292	17.5008	Y
Hcon5G00000006183.2	Structural component of the gap junctions	0	0	0	0	N	15.1959	15.2902	15.4261	15.29	Y	0	0	0	0	N	0	0	0	0	N	0	0	0	0	N
Hcon5G00000006185.1	Structural component of the gap junctions	11.504	0	0	0	N	15.9075	15.8134	15.9694	15.8484	Y	11.2925	0	0	0	N	0	0	0	0	N	0	0	0	0	N
Hcon5G00000006187.2	SaposinUncharacterisedlike type B, region 2	16.0614	16.0122	15.987	15.9801	Y	18.5563	18.5707	18.4351	18.5491	Y	16.0596	15.7469	16.1918	15.7132	Y	15.2593	15.1581	15.6059	15.4681	Y	14.9867	15.1697	14.4988	15.1908	Y
Hcon5G00000006188.2	Uncharacterised	15.3947	15.3534	15.4385	15.4071	Y	0	0	0	0	N	0	0	0	0	N	0	0	0	13.0678	N	0	0	0	0	N
Hcon5G00000006190.2	Belongs to the protein kinase superfamily	17.1479	17.1614	17.0594	17.035	Y	17.6708	17.6047	17.5755	17.5339	Y	17.6473	17.7465	17.6491	17.6992	Y	17.5867	17.6511	17.5723	17.487	Y	17.6093	17.5555	17.5239	17.4571	Y
Hcon5G00000006194.1	Belongs to the GUncharacterisedprotein coupled receptor Fz Smo family	16.8021	16.7448	16.5076	16.7059	Y	14.5726	0	14.2487	0	N	0	0	0	0	N	0	0	0	0	N	0	0	0	0	N
Hcon5G00000006197.1	Chondroitin NUncharacterisedacetylgalactosaminyltransferase	14.7105	14.8509	14.8639	14.7441	Y	0	0	0	0	N	0	0	0	0	N	0	0	0	0	N	0	0	0	0	N
Hcon5G00000006200.2	Belongs to the histidine acid phosphatase family	14.0281	14.1157	14.1678	14.1177	Y	14.3725	14.2276	14.4121	14.3719	Y	0	0	0	0	N	0	0	0	0	N	0	0	13.2252	0	N
Hcon5G00000006201.1	Tropomodulin	14.0831	14.1749	14.1631	14.2155	Y	16.6026	16.4224	16.2203	16.4523	Y	16.58	16.5715	16.6029	16.5592	Y	15.1028	15.2226	15.1144	15.1484	Y	15.548	15.6479	15.6215	15.6651	Y
Hcon5G00000006203.1	Belongs to the histidine acid phosphatase family	14.303	14.1983	14.2068	14.2863	Y	13.6399	13.6679	13.6853	0	Y	13.8338	13.2428	0	0	N	0	0	0	11.9685	N	0	0	0	0	N
Hcon5G00000006212.2	DOMON domain	0	0	0	0	N	16.3322	16.3278	16.1675	16.2312	Y	16.9883	17.0089	17.0811	17.0905	Y	14.3068	14.534	14.1633	14.2087	Y	16.4007	16.2249	16.4486	16.3654	Y
Hcon5G00000006214.2	RNA recognition motif	18.5051	18.521	18.2517	18.0644	Y	17.4256	17.3736	17.479	17.667	Y	16.2083	16.3628	16.2464	16.127	Y	16.0922	16.3898	16.2205	16.2913	Y	15.968	15.9495	16.009	16.0247	Y
Hcon5G00000006216.1	DnaJ domain	16.5232	16.5831	16.6158	16.6475	Y	15.4478	0	15.474	15.581	Y	14.5258	0	0	0	N	0	0	0	0	N	0	0	0	0	N
Hcon5G00000006218.1	osmolarityUncharacterisedsensing cation channel activity	0	0	0	0	N	15.8104	15.8527	15.8274	15.7118	Y	0	0	0	0	N	14.4529	14.5167	14.7519	0	Y	14.5562	14.4551	14.6015	0	Y
Hcon5G00000006219.1	DNA replication factor CDT1 like	13.9579	13.992	13.9589	14.0738	Y	0	0	0	0	N	0	0	0	0	N	0	0	0	0	N	0	0	0	0	N
Hcon5G00000006220.1	ZincUncharacterisedbinding dehydrogenase	17.5557	17.5743	17.5695	17.6638	Y	18.3043	18.3873	18.3811	18.3075	Y	16.3574	16.2182	16.1783	16.1068	Y	17.1211	17.2547	17.1107	17.2263	Y	16.3038	16.1822	16.2028	16.1695	Y
Hcon5G00000006221.1	AAA domain (Cdc48 subfamily)	19.4702	19.38	19.4565	19.4361	Y	18.7408	18.6663	18.6179	18.6743	Y	18.0016	18.0589	18.2015	18.0975	Y	17.6114	17.6588	17.6039	17.6351	Y	17.585	17.6289	17.6537	17.6414	Y
Hcon5G00000006224.1	Ribosomal protein L13	15.7186	15.6808	15.7671	15.7754	Y	14.3445	14.4333	14.3995	14.4529	Y	15.4882	15.4044	15.4436	15.2754	Y	14.5621	14.5794	14.3887	14.2933	Y	13.8469	0	14.1053	14.0647	Y
Hcon5G00000006226.1	Involved in the biosynthesis of glycosaminoglycans	17.1036	17.1034	17.135	17.067	Y	16.3198	16.2709	16.2102	16.2267	Y	17.1601	17.2522	17.1683	17.1748	Y	17.1714	17.1898	17.1798	17.1683	Y	16.059	15.9613	15.9075	15.9975	Y
Hcon5G00000006227.1	OlfactomedinUncharacterisedlike domains	0	0	0	0	N	13.7409	13.6687	13.9847	13.6982	Y	0	0	0	0	N	0	0	0	0	N	0	0	0	0	N
Hcon5G00000006231.3	Domain present in phytochromes and cGMPUncharacterisedspecific phosphodiesterases.	0	0	0	0	N	15.9817	15.9073	15.9514	15.8539	Y	0	0	0	0	N	0	0	0	0	N	0	0	0	0	N
Hcon5G00000006232.1	SAM domain (Sterile alpha motif)	0	0	0	0	N	15.0737	15.1622	0	0	N	15.5328	16.21	16.1027	16.1679	Y	15.2894	0	15.2501	14.8813	Y	15.3914	0	15.2625	15.1665	Y
Hcon5G00000006234.2	K homology RNAUncharacterisedbinding domain	18.053	18.326	18.0775	18.2867	Y	15.8834	15.7033	15.7647	15.8232	Y	16.627	16.8425	16.7752	16.6446	Y	16.4653	16.4136	16.5188	16.3835	Y	16.4605	16.3594	16.2191	16.2798	Y
Hcon5G00000006248.1	FYVEUncharacterisedtype zinc finger	0	0	0	0	N	0	0	0	0	N	13.8211	13.8701	13.6064	13.8273	Y	0	0	0	0	N	0	0	13.142	0	N
Hcon5G00000006249.4	Ankyrin repeats (many copies)	0	0	0	0	N	13.0428	12.7051	0	12.777	Y	14.8057	15.0677	14.967	14.9361	Y	13.3224	13.6096	13.3169	13.3409	Y	13.8328	13.5799	13.5822	13.5677	Y
Hcon5G00000006250.2	Uncharacterised	0	13.9461	13.9085	13.9529	Y	0	0	0	0	N	0	0	0	0	N	12.8469	12.8465	12.6478	13.865	Y	0	0	0	12.1819	N
Hcon5G00000006251.1	Belongs to the universal ribosomal protein uL22 family	21.9871	21.9131	21.8177	21.8887	Y	19.6341	19.4967	19.5022	19.4492	Y	21.2638	21.2208	21.2165	21.2597	Y	21.0984	21.0811	21.0849	21.0259	Y	20.6119	20.5574	20.6349	20.5729	Y
Hcon5G00000006252.1	Clathrin adaptor complex small chain	15.6998	15.6887	15.7107	15.6852	Y	15.4551	15.4327	15.5	15.3603	Y	0	14.8757	14.9458	14.7327	Y	14.7352	14.9102	0	0	N	0	0	14.743	14.615	N
Hcon5G00000006259.2	Uncharacterised	0	0	0	0	N	12.9335	12.8331	0	13.1826	Y	0	0	0	0	N	0	0	0	0	N	0	0	0	0	N
[truncated: 5,043 more rows]
