# Supplementary material for: Comprehensive developmental somatic proteome atlas of Haemonchus contortus underpinned by a chromosome-scale genome and deep tandem mass spectrometry
Source: Parasit Vectors. 2025 Sep 24;18:379. doi: 10.1186/s13071-025-07050-0 (PMC12462265; doi:10.1186/s13071-025-07050-0)
Supplement: Supplementary file 2 — Additional file 2. Table S2. Numbers of quantified proteins involved in the molecular function (levels 2 and 3 – Gene Ontology (GO) categories) in five different developmental stages/sexes of Haemonchus contortus—i.e. egg, third-stage larva (L3), fourth-stage larva (L4), adult female (Af) and adult male (Am). [file 13071_2025_7050_MOESM2_ESM.xlsx]

## Sheet: Table S2
Table S2. Numbers of quantified proteins involved in the molecular function (levels 2 and 3 – Gene Ontology (GO) categories) in five different developmental stages/sexes of Haemonchus contortus – i.e. egg, third-stage larva (L3), fourth-stage larva (L4), adult female (Af) and adult male (Am).
Accession	GO categories (level two)	Number of proteins
		Egg	L3	L4	Af	Am
GO:0140657	ATP-dependent activity	210	187	172	178	172
GO:0016209	antioxidant activity	24	34	30	30	29
GO:0005488	binding	2404	2342	1977	2095	2006
GO:0038024	cargo receptor activity	13	12	10	13	11
GO:0003824	catalytic activity	1513	1500	1322	1409	1348
GO:0003774	cytoskeletal motor activity	23	25	21	24	23
GO:0009055	electron transfer activity	65	73	70	72	70
GO:0140223	general transcription initiation factor activity	2	1	0	0	1
GO:0060090	molecular adaptor activity	242	205	153	165	157
GO:0140104	molecular carrier activity	14	14	11	13	12
GO:0098772	molecular function regulator activity	314	324	263	281	257
GO:0141047	molecular tag activity	8	7	7	8	7
GO:0060089	molecular transducer activity	46	49	30	33	31
GO:0044183	protein folding chaperone	12	12	12	12	12
GO:0140776	protein-containing complex destabilizing activity	2	1	1	2	2
GO:0005198	structural molecule activity	232	246	243	240	242
GO:0140110	transcription regulator activity	250	189	116	134	118
GO:0045182	translation regulator activity	69	67	63	66	63
GO:0005215	transporter activity	218	279	227	244	234
Accession	GO categories (level three)	Number of proteins
		Egg	L3	L4	Af	Am
GO:0008186	ATP-dependent activity, acting on RNA	44	34	37	32	32
GO:0060590	ATPase regulator activity	18	18	19	18	18
GO:0003700	DNA-binding transcription factor activity	129	96	64	54	54
GO:0016251	RNA polymerase II general transcription initiation factor activity	1	1	0	0	1
GO:0000995	RNA polymerase III general transcription initiation factor activity	1	0	0	0	0
GO:0033218	amide binding	90	99	100	99	99
GO:0043176	amine binding	2	3	3	3	3
GO:0016597	amino acid binding	15	23	17	17	17
GO:0003823	antigen binding	4	4	4	4	4
GO:0004873	asialoglycoprotein receptor activity	1	0	0	0	0
GO:0030899	calcium-dependent ATPase activity	0	1	1	1	1
GO:0030246	carbohydrate binding	40	49	48	52	52
GO:0097367	carbohydrate derivative binding	260	285	266	259	259
GO:0140640	catalytic activity, acting on a nucleic acid	267	194	179	158	158
GO:0140096	catalytic activity, acting on a protein	529	492	459	445	445
GO:0003682	chromatin binding	177	127	103	93	93
GO:0009975	cyclase activity	1	3	3	3	3
GO:0032451	demethylase activity	12	7	8	10	10
GO:0030234	enzyme regulator activity	281	283	248	222	222
GO:0050840	extracellular matrix binding	6	11	9	9	9
GO:0005201	extracellular matrix structural constituent	6	11	13	14	14
GO:0042562	hormone binding	16	21	18	18	18
GO:0016787	hydrolase activity	651	671	617	593	593
GO:0019215	intermediate filament binding	4	4	2	2	2
GO:0016853	isomerase activity	73	80	72	71	71
GO:0043515	kinetochore binding	2	0	1	1	1
GO:0016874	ligase activity	81	81	78	76	76
GO:0008289	lipid binding	144	163	142	137	137
GO:0005319	lipid transporter activity	20	22	19	18	18
GO:0030228	lipoprotein particle receptor activity	6	5	6	4	4
GO:0016829	lyase activity	47	51	49	46	46
GO:0016530	metallochaperone activity	5	5	5	4	4
GO:0000146	microfilament motor activity	4	12	10	11	11
GO:0003777	microtubule motor activity	18	12	13	11	11
GO:0034246	mitochondrial transcription factor activity	1	2	1	1	1
GO:0072341	modified amino acid binding	18	23	23	23	23
GO:0140677	molecular function activator activity	148	156	130	121	121
GO:0140678	molecular function inhibitor activity	71	74	68	60	60
GO:1904091	non-ribosomal peptide synthetase activity	1	1	1	1	1
GO:0140142	nucleocytoplasmic carrier activity	7	7	7	7	7
GO:0097159	organic cyclic compound binding	987	893	803	757	757
GO:0016491	oxidoreductase activity	234	273	256	253	253
GO:0042277	peptide binding	60	66	71	70	70
GO:0061783	peptidoglycan muralytic activity	0	2	0	0	0
GO:0140414	phosphopantetheine-dependent carrier activity	1	1	1	1	1
GO:0051192	prosthetic group binding	1	1	1	1	1
GO:0036402	proteasome-activating activity	5	5	5	5	5
GO:0005515	protein binding	1843	1830	1609	1545	1545
GO:0140597	protein carrier chaperone	1	1	0	0	0
GO:0031386	protein tag activity	8	7	8	7	7
GO:0140318	protein transporter activity	10	10	9	9	9
GO:0044877	protein-containing complex binding	372	370	340	322	322
GO:0030674	protein-macromolecule adaptor activity	225	191	152	144	144
GO:0005044	scavenger receptor activity	3	3	3	2	2
GO:0038023	signaling receptor activity	46	49	33	31	31
GO:0030545	signaling receptor regulator activity	18	22	18	19	19
GO:0036094	small molecule binding	1251	1208	1081	1023	1023
GO:0042302	structural constituent of cuticle	1	5	5	6	6
GO:0005200	structural constituent of cytoskeleton	26	28	28	29	29
GO:0005212	structural constituent of eye lens	1	1	1	1	1
GO:0008307	structural constituent of muscle	8	19	15	17	17
GO:0017056	structural constituent of nuclear pore	14	12	12	10	10
GO:0003735	structural constituent of ribosome	124	123	125	121	121
GO:0098918	structural constituent of synapse	2	2	1	2	2
GO:0097493	structural molecule activity conferring elasticity	1	2	2	2	2
GO:1901681	sulfur compound binding	40	48	42	38	38
GO:0015643	toxic substance binding	1	0	0	0	0
GO:0016740	transferase activity	567	496	476	445	445
GO:0030371	translation repressor activity	13	13	10	9	9
GO:0022857	transmembrane transporter activity	162	225	196	190	190
GO:0141108	transporter regulator activity	18	26	19	20	20
