# Supplementary material for: Comprehensive developmental somatic proteome atlas of Haemonchus contortus underpinned by a chromosome-scale genome and deep tandem mass spectrometry
Source: Parasit Vectors. 2025 Sep 24;18:379. doi: 10.1186/s13071-025-07050-0 (PMC12462265; doi:10.1186/s13071-025-07050-0)
Supplement: Supplementary file 3 — Additional file 3. Table S3. Enriched KEGG pathways of differentially expressed proteins in five different developmental stages/sexes of Haemonchus contortus—i.e. egg, third-stage larva (L3), fourth-stage larva (L4), adult female (Af) and adult male (Am). [file 13071_2025_7050_MOESM3_ESM.xlsx]

## Sheet: Table S3
Table S3. Enriched KEGG pathways of differentially expressed proteins in five different developmental stages/sexes of Haemonchus contortus – i.e. egg, third-stage larva (L3), fourth-stage larva (L4), adult female (Af) and adult male (Am).
Egg
Pathway ID	KEGG pathways	Count	Adjust p-value
ko03010	Ribosome	52	1.93321e-05
ko03040	Spliceosome	52	0.00136605
ko03018	RNA degradation	20	0.0019827
ko03030	DNA replication	15	0.00203372
ko04141	Protein processing in endoplasmic reticulum	39	9.18027e-06
L3
Pathway ID	KEGG pathways	Count	Adjust p-value
ko03010	Ribosome	51	0.00111906
ko04141	Protein processing in endoplasmic reticulum	37	0.00152528
ko03040	Spliceosome	52	0.00222628
ko03060	Protein export	14	0.0150895
ko00710	Carbon fixation in photosynthetic organisms	18	0.0150895
ko00030	Pentose phosphate pathway	11	0.0407794
ko00010	Glycolysis / Gluconeogenesis	21	0.0407794
ko04145	Phagosome	18	0.0407794
ko04217	Necroptosis	13	0.0194535
ko04144	Endocytosis	25	0.0308451
L4
Pathway ID	KEGG pathways	Count	Adjust p-value
ko03010	Ribosome	50	4.17359e-05
ko04141	Protein processing in endoplasmic reticulum	36	0.000222887
ko00710	Carbon fixation in photosynthetic organisms	19	0.000313179
ko00620	Pyruvate metabolism	21	0.00316688
ko00010	Glycolysis / Gluconeogenesis	21	0.00907977
ko00030	Pentose phosphate pathway	11	0.0151955
ko00051	Fructose and mannose metabolism	10	0.0233871
ko00520	Amino sugar and nucleotide sugar metabolism	15	0.0351761
ko04142	Lysosome	51	0.0351761
ko04217	Necroptosis	12	0.0379042
ko04144	Endocytosis	23	0.0410546
ko04210	Apoptosis	46	0.00550759
ko04066	HIF-1 signaling pathway	15	0.00238543
Af
Pathway ID	KEGG pathways	Count	Adjust p-value
ko03010	Ribosome	53	2.22e-05
ko04141	Protein processing in endoplasmic reticulum	38	0.000106749
ko00710	Carbon fixation in photosynthetic organisms	19	0.0014621
ko00010	Glycolysis / Gluconeogenesis	23	0.00172371
ko00620	Pyruvate metabolism	22	0.00248266
ko00030	Pentose phosphate pathway	11	0.0322838
ko00051	Fructose and mannose metabolism	10	0.0468295
ko04210	Apoptosis	48	0.0110351
ko04142	Lysosome	54	0.0466806
ko04144	Endocytosis	25	0.0212073
ko04066	HIF-1 signaling pathway	15	0.00744729
Am
Pathway ID	KEGG pathways	Count	Adjust p-value
ko03010	Ribosome	50	0.000156201
ko04141	Protein processing in endoplasmic reticulum	36	0.000514303
ko03060	Protein export	13	0.0338564
ko00710	Carbon fixation in photosynthetic organisms	19	0.00051803
ko00010	Glycolysis / Gluconeogenesis	23	0.00051803
ko00620	Pyruvate metabolism	22	0.000783417
ko00030	Pentose phosphate pathway	11	0.0174531
ko00051	Fructose and mannose metabolism	10	0.0292798
ko00520	Amino sugar and nucleotide sugar metabolism	15	0.0417075
ko04142	Lysosome	52	0.0360651
ko04145	Phagosome	17	0.0498377
ko04210	Apoptosis	46	0.0103335
ko04066	HIF-1 signaling pathway	15	0.00327903
